# Supplementary material for: Universal toxin-based selection for precise genome engineering in human cells
Source: Nat Commun. 2021 Jan 21;12:497. doi: 10.1038/s41467-020-20810-z (PMC7820243; doi:10.1038/s41467-020-20810-z)
Supplement: Supplementary file 2 — Supplementary Data 1 [file 41467_2020_20810_MOESM2_ESM.xlsx]

## Sheet: Sheet1
sgRNA cloning primers	Sequence
HBEGF_sgRNA1_fwd	ACCG CCTTGTATTTCCGAAGACAT
HBEGF_sgRNA2_fwd	ACCG TACAAGGACTTCTGCATCCA
HBEGF_sgRNA3_fwd	ACCG TCACATATTTGCATTCTCCA
HBEGF_sgRNA4_fwd	ACCG TGGAGAATGCAAATATGTGA
HBEGF_sgRNA5_fwd	ACCG GCAAATATGTGAAGGAGCTC
HBEGF_sgRNA6_fwd	ACCG CAAATATGTGAAGGAGCTCC
HBEGF_sgRNA7_fwd	ACCG CTTACATGCAGGAGGGAGCC
HBEGF_sgRNA8_fwd	ACCG AGCTGCCACCCGGGTTACCA
HBEGF_sgRNA9_fwd	ACCG ACCCGGGTTACCATGGAGAG
HBEGF_sgRNA10_fwd	ACCG CACCTCTCTCCATGGTAACC
HBEGF_sgRNA11_fwd	ACCG ACCATGGAGAGAGGTGTCAT
HBEGF_sgRNA12_fwd	ACCG GCCCATGACACCTCTCTCCA
HBEGF_sgRNA13_fwd	ACCG TCATGGGCTGAGCCTCCCAG
HBEGF_sgRNA14_fwd	ACCG GTATATAAGCGATTTTCCAC
HBEGF_sgRNA1_rev	AAAC ATGTCTTCGGAAATACAAGG
HBEGF_sgRNA2_rev	AAAC TGGATGCAGAAGTCCTTGTA
HBEGF_sgRNA3_rev	AAAC TGGAGAATGCAAATATGTGA
HBEGF_sgRNA4_rev	AAAC TCACATATTTGCATTCTCCA
HBEGF_sgRNA5_rev	AAAC GAGCTCCTTCACATATTTGC
HBEGF_sgRNA6_rev	AAAC GGAGCTCCTTCACATATTTG
HBEGF_sgRNA7_rev	AAAC GGCTCCCTCCTGCATGTAAG
HBEGF_sgRNA8_rev	AAAC TGGTAACCCGGGTGGCAGCT
HBEGF_sgRNA9_rev	AAAC CTCTCCATGGTAACCCGGGT
HBEGF_sgRNA10_rev	AAAC GGTTACCATGGAGAGAGGTG
HBEGF_sgRNA11_rev	AAAC ATGACACCTCTCTCCATGGT
HBEGF_sgRNA12_rev	AAAC TGGAGAGAGGTGTCATGGGC
HBEGF_sgRNA13_rev	AAAC CTGGGAGGCTCAGCCCATGA
HBEGF_sgRNA14_rev	AAAC GTGGAAAATCGCTTATATAC
PCSK9_sgRNA_fwd	ACCG CAGGTTCCACGGGATGCTCT
PCSK9_sgRNA_rev	AAAC AGAGCATCCCGTGGAACCTG
EMX1_sgRNA_fwd	ACCG GAGTCCGAGCAGAAGAAGAA
EMX1_sgRNA_rev	AAAC TTCTTCTTCTGCTCGGACTC
DPM2_sgRNA_fwd	ACCG AATCACCCAGGCGGTGTAGT
DPM2_sgRNA_rev	AAAC ACTACACCGCCTGGGTGATT
DNMT3B_sgRNA_fwd	ACCG GCACTGCGGCTGGAGGTGG
DNMT3B_sgRNA_rev	AAAC CCACCTCCAGCCGCAGTGC
Neg Control_sgRNA_fwd	ACCG GCGTCGTCGGTCGCGATTAA
Neg Control_sgRNA_rev	AAAC TTAATCGCGACCGACGACGC
PDCD1_sgRNA_fwd	ACCG GGGGTTCCAGGGCCTGTCTG
PDCD1_sgRNA_rev	AAAC CAGACAGGCCCTGGAACCCC
CTLA4_sgRNA_fwd	ACCG GGCCCAGCCTGCTGTGGTAC
CTLA4_sgRNA_rev	AAAC GTACCACAGCAGGCTGGGCC
IL2RA_sgRNA1_fwd	ACCG CAATGTCAATGCACAAGCTC
IL2RA_sgRNA1_rev	AAAC GAGCTTGTGCATTGACATTG
IL2RA_sgRNA2_fwd	ACCG GTGGACCAAGCGAGCCTTCC
IL2RA_sgRNA2_rev	AAAC GGAAGGCTCGCTTGGTCCAC
HIST2BC_sgRNA_fwd	ACCG GCTTACTTGGAATGTTTACT
HIST2BC_sgRNA_rev	AAAC AGTAAACATTCCAAGTAAGC
CD34_sgRNA_fwd	ACCG TTCATGAGTCTTGACAACAA
CD34_sgRNA_rev	AAAC TTGTTGTCAAGACTCATGAA
HBEGF_sgRNAIn3_fwd	ACCG GGGTGATGTTGCCTGACCGG
HBEGF_sgRNAIn3_rev	AAAC CCGGTCAGGCAACATCACCC
Primers for dsDNA and ssDNA template generation	Sequence	Size (bp)	Annealing temp (°C)	Elongation time (s)
dsHMEJ_fwd	GACCGAGATAGGGTTGAGTG	3925	62.3	150
dsHMEJ_rev	CACCCCAGGCTTTACCCGAA
dsHR_fwd	GCGTCCATGTCTTCGGAA	3436	62.6	150
dsHR_rev	ATAAGGCCTCTCAACCACAC
dsHR2_fwd	CGTTGTAAAACGACGGCCAGTCCCCCGGTCAGGCAACA GA ACCCGAGCGCGACGTAATA	3580	62.6	150
dsHR2_rev	CATGTTAATGCAGCTGGCAC ATGTTGCCTGACCGGGGG ATAAGGCCTCTCAACCACAC
ssHR_fwd	GCGTCCATGTCTTCGGAA	3436	62.6	150
ssHR_rev	ATAAGGCCTCTCAACCACAC (5’-Phosphorylated)
NGS primers	Sequence	Amplicon Size (bp)	Annealing temp (°C)	Elongation time (s)
HBEGFg5_NGS_F	TCGTCGGCAGCGTCAGATGTGTATAAGAGACAG CGGGAAAAGAAAGAAGAAAG	171	59	10
HBEGFg5_NGS_R	GTCTCGTGGGCTCGGAGATGTGTATAAGAGACAG ACAAAGTGTGCTGATGAGAT
HBEGFg10_NGS_F	TCGTCGGCAGCGTCAGATGTGTATAAGAGACAG AAAGCACTAACTCCATCTCC	147	62	10
HBEGFg10_NGS_R	GTCTCGTGGGCTCGGAGATGTGTATAAGAGACAG ACAGCCACCACGGCCAGGAT
PCSK9_NGS_F	TCGTCGGCAGCGTCAGATGTGTATAAGAGACAG ATGTGGGGACAGGTTTGATC	216	66	10
PCSK9_NGS_R	GTCTCGTGGGCTCGGAGATGTGTATAAGAGACAG TGGTATTCATCCGCCCGGTA
EGFR_NGS_F	TCGTCGGCAGCGTCAGATGTGTATAAGAGACAG CATTCATGCGTCTTCACCT	234	61	10
EGFR_NGS_R	GTCTCGTGGGCTCGGAGATGTGTATAAGAGACAG ATATTGTCTTTGTGTTCCCG
EMX1_NGS_F	TCGTCGGCAGCGTCAGATGTGTATAAGAGACAG TTCCAGAACCGGAGGACAAAG	161	67	10
EMX1_NGS_R	GTCTCGTGGGCTCGGAGATGTGTATAAGAGACAG CCACCCTAGTCATTGGAGGT
DNMT3B_NGS_F	TCGTCGGCAGCGTCAGATGTGTATAAGAGACAG AGGCAGAGGGTCCAAAGCAG	252	69	10
DNMT3B_NGS_R	GTCTCGTGGGCTCGGAGATGTGTATAAGAGACAG ATCAGAAGCCCTAAGCGGGA
DPM2_NGS_F	TCGTCGGCAGCGTCAGATGTGTATAAGAGACAG CTCCCTTTTCTCCAGGCCAC	171	67	10
DPM2_NGS_R	GTCTCGTGGGCTCGGAGATGTGTATAAGAGACAG ATAGTAGTTGCTCTGGCGGT
AAVS1_NGS_F	TCGTCGGCAGCGTCAGATGTGTATAAGAGACAG GCCCCCTGTCATGGCATCTT	293	68	10
AAVS1_NGS_R	GTCTCGTGGGCTCGGAGATGTGTATAAGAGACAG GTGGGGGTTAGACCCAATATCAG
PDCD1_NGS_F	TCGTCGGCAGCGTCAGATGTGTATAAGAGACAG CCCTTCCTCACCTCTCTCCA	144	68	10
PDCD1_NGS_R	GTCTCGTGGGCTCGGAGATGTGTATAAGAGACAG CACGAAGCTCTCCGATGTGT
CTLA4_NGS_F	TCGTCGGCAGCGTCAGATGTGTATAAGAGACAG TAGAAGGCAGAAGGGCTTGC	172	68	10
CTLA4_NGS_R	GTCTCGTGGGCTCGGAGATGTGTATAAGAGACAG AGTGGCTTTGCCTGGAGATG
CD25g1_NGS_F	TCGTCGGCAGCGTCAGATGTGTATAAGAGACAG AGCGGGTCACTCTATATGCTCT	104	66	10
CD25g1_NGS_R	GTCTCGTGGGCTCGGAGATGTGTATAAGAGACAG TGGTAGTCACAGAAGGGACAC
CD25g2_NGS_F	TCGTCGGCAGCGTCAGATGTGTATAAGAGACAG AAACAAGTGACACCTCAACCTG	134	66	10
CD25g2_NGS_R	GTCTCGTGGGCTCGGAGATGTGTATAAGAGACAG CGCTAGCAGGAGTTAGCTGGA
mPCSK9_NGS_F	GTCTCGTGGGCTCGGAGATGTGTATAAGAGACAG AGTGCAGACTCTGGAGCCCTGA	218	72	10
mPCSK9_NGS_R	TCGTCGGCAGCGTCAGATGTGTATAAGAGACAG CTGTAGGCCCTGAAGTTGCCCC
Primers for knock-in analysis	Sequence	Size (bp)	Annealing temp (°C)	Elongation time (s)
PCR1_fwd	GAGTGCTTTTCTCCTACAGTCAC	1509	62	60
PCR1_rev	TTCAAGTAGTCGGGGATGTC
PCR2_fwd	CTTTGGCCACGTTGTGAGAGA	280	64.5	5
PCR2_rev	GGATGTTTGCAGCCTGACG
Oligo template and neon enhancer	Sequence	Modification
Oligo_CD34	T*T*TGTAGAAACATTTGAAAATGTTCCCTGGGTAGGTAACTCTGGGGTAGCAGTACCGTTGGTTTAATTGAGTTGCAATTGGTTAATAACGGTATTTGTCAAGACTCATGAACCCAGAAGCTATAGGGAAACGAGGAGGAAGAATCAGAACCT*A*A	* Phosphorothioate Bond
Electroportation enhancer oligos	TTATTAGGATATTTTTATTTTTTATTTTTTTTTTTTTTTTTTGGATAATTATTATTTTATTATTTATTTTTTTTTTATTAAATATTTTAAGGATA
Off-target analysis	Sequence	Amplicon Size (bp)	Annealing temp (°C)	Elongation time (s)
sgRNA5_chr2_NGS_F	TCGTCGGCAGCGTCAGATGTGTATAAGAGACAG TTCATCTTTCATGTGGGCGG	182	66	10
sgRNA5_chr2_NGS_R	GTCTCGTGGGCTCGGAGATGTGTATAAGAGACAG TAAACTTCAGGGTGGTGCTGT
sgRNA5_chr14_NGS_F	TCGTCGGCAGCGTCAGATGTGTATAAGAGACAG TCTTTGTGGAATACCTCATTGTACT	194	64	10
sgRNA5_chr14_NGS_R	GTCTCGTGGGCTCGGAGATGTGTATAAGAGACAG TTGAAGGGAGATAACTTACTGGC
sgRNA5_chr7_NGS_F	TCGTCGGCAGCGTCAGATGTGTATAAGAGACAG TCAAGGAACATAACAGGGAGATGA	182	66	10
sgRNA5_chr7_NGS_R	GTCTCGTGGGCTCGGAGATGTGTATAAGAGACAG TCCCAAGATACCACTTTGGTGA
sgRNA10_chr1_NGS_F	TCGTCGGCAGCGTCAGATGTGTATAAGAGACAG CCCCTTTAAGACTCCTGCCAA	140	61	10
sgRNA10_chr1_NGS_R	GTCTCGTGGGCTCGGAGATGTGTATAAGAGACAG TTTGAGGGAAAGTAGAGAGATG
sgRNA10_chr10_NGS_F	TCGTCGGCAGCGTCAGATGTGTATAAGAGACAG GGATGTTCCATGCTGTGTGCAG	171	71	10
sgRNA10_chr10_NGS_R	GTCTCGTGGGCTCGGAGATGTGTATAAGAGACAG GTCTGAGCACCCAGGTAGCC
sgRNA10_chr3_NGS_F	TCGTCGGCAGCGTCAGATGTGTATAAGAGACAG GACTCTGCATGAGGACGATG	203	67	10
sgRNA10_chr3_NGS_R	GTCTCGTGGGCTCGGAGATGTGTATAAGAGACAG TGAACAGCTCGGGTAAAGAAGG
sgRNAin3_chr12_NGS_F	TCGTCGGCAGCGTCAGATGTGTATAAGAGACAG GCTTAAGTCATCTTCCCATCTC	203	64	10
sgRNAin3_chr12_NGS_R	GTCTCGTGGGCTCGGAGATGTGTATAAGAGACAG GCTCATGCCTGTAACCCTAT
sgRNAin3_chr4_NGS_F	TCGTCGGCAGCGTCAGATGTGTATAAGAGACAG CTGTGGCTGGAGAGGGAATC	141	67	10
sgRNAin3_chr4_NGS_R	GTCTCGTGGGCTCGGAGATGTGTATAAGAGACAG GGCAATGCATACTTCGGCAG
sgRNAin3_chr5_NGS_F	TCGTCGGCAGCGTCAGATGTGTATAAGAGACAG ACAGAGGTCAATAGGAATGC	173	62	10
sgRNAin3_chr5_NGS_R	GTCTCGTGGGCTCGGAGATGTGTATAAGAGACAG CAAACAAGCCATGCACTTAC
Primers for junction analysis	Sequence	Size (bp)	Annealing temp (°C)	Elongation time (s)
Left_F	TCCCAAAGAGTCAGACTTTAACAGA	993/1826	64	150
Left_R	ACACCTTTTTCCATGGTAACCC
Right_F	CATTGTCTGAGTAGGTGTCATTCT	1013	63.2	150
Junction analysis	Sequence	Amplicon Size (bp)	Annealing temp (°C)	Elongation time (s)
Xential_HR_NGS_F1	TCGTCGGCAGCGTCAGATGTGTATAAGAGACAG GGAGGAGCACGGGAAAAGAA	140	68	10
Xential_HR_NGS_R1	GTCTCGTGGGCTCGGAGATGTGTATAAGAGACAG CTTACATGCAGGAGGGAGCC
Xential_HR_NGS_F2	TCGTCGGCAGCGTCAGATGTGTATAAGAGACAG TTTGGCCACGTTGTGAGAGA	172	68	10
Xential_HR_NGS_R2	GTCTCGTGGGCTCGGAGATGTGTATAAGAGACAG ATGGTAACCCGGGTGGCAG
Xential_NHEJ_NGS_F	TCGTCGGCAGCGTCAGATGTGTATAAGAGACAG CCTTATCCCAGCAAGGACGA	180	65	10
Xential_NHEJ_NGS_R	GTCTCGTGGGCTCGGAGATGTGTATAAGAGACAG TCGCCCTATAGTGAGTCGTAT
sgRNA cloning primers	Sequence
AAVS1.1_sgRNA_fwd	ACCG GACAGAAAAGCCCCATCCTT
AAVS1.1_sgRNA_rev	AAAC AAGGATGGGGCTTTTCTGTC
AAVS1.2_sgRNA_fwd	ACCG AAGAAGACTAGCTGAGCTCT
AAVS1.2_sgRNA_rev	AAAC AGAGCTCAGCTAGTCTTCTT
