# Supplementary material for: Universal toxin-based selection for precise genome engineering in human cells
Source: Nat Commun. 2021 Jan 21;12:497. doi: 10.1038/s41467-020-20810-z (PMC7820243; doi:10.1038/s41467-020-20810-z)
Supplement: Supplementary file 3 — Supplementary Data 2 [file 41467_2020_20810_MOESM3_ESM.xlsx]

## Sheet: Sheet1
1
pHMEJ for HBEGF locus
…TCCCCCGGTCAGGCAACATCACCCGAGCGCGACGTAATACGACTCACTATAGGGCGAATTGGCGGAAGGCCGTCAAGGCCGCATACGCGTCCATGTCTTCGGAAATACAAGGACTTCTGCATCCATGGAGAATGCAAATATGTGAAGGAGCTCCGGGCTCCCTCCTGCATGTAAGTGCCCCTTCCCCAGGGCTGAATCTCATCAGCACACTTTGTCAGCCACGTGGCTGTTCCTCGTTGTCACTGTTCCTTGAATTCATAATTTCACCCAGTTTCTTCTCAACCTCTGGGCGGAAGTTGGGAGGAGGGGAAATATATTTTTAGTCAGCGGAAGCCCCCTCCCCCCTATAGGATGCAATTTCCTGTGGTATGGTTTTGTGACGTGCTTTAATCCTTGGG…
sgRNAIn3
Homology arm
Splicing acceptor
Mutated HBEGF exon sequence
T2A+mCherry
WPRE
BGH PolyA
2
pHR for HBEGF locus
…ATACGCGTCCATGTCTTCGGAAATACAAGGACTTCTGCATCCATGGAGAATGCAAATATGTGAAGGAGCTCCGGGCTCCCTCCTGCATGTAAGTGCCCCTTCCCCAGGGCTGAATCTCATCAGCACACTTTGTCAGCCACGTGGCTGTTCCTCGTTGTCACTGTTCCTTGAATTCATAATTTCACCCAGTTTCTTCTCAACCTCTGGGCGGAAGTTGGGAGGAGGGGAAATATATTTTTAGTCAGCGGAAGCCCCCTCCCCCCTATAGGATGCAATTTCCTGTGGTATGGTTTTGTGACGTGCTTTAATCCTTGGGGACATTTCCTGCTTGCCCAGAAATGAGCATGTGGCTAGGACAGCTGGCACCTGAAGGCAGGCCCTTAATTCTTGCCTGATGC…
Homology arm
Splicing acceptor
Mutated HBEGF exon sequence
T2A+mCherry
WPRE
BGH PolyA
3
pNHEJ for HBEGF locus
…AGTCCCCCGGTCAGGCAACATCACCCGAGCGCGACGTAATACGACTCACTATAGGGCGAATTGGCGGAAGGCCGTCAAGGCCGCATGAATTCTAGGGCGCAGTAGTCCAGGGTTTCCTTGATGATGTCATACTTATCCTGTCCCTTTTTTTTCCACAGCTGCCACCCGGGTTACCATGGAAAAAGGTGTCATGGGCTGAGCCTCCCAGTGGAAAATCGCTTATATACCTATGACCACACAACCATCCTGGCCGTGGTGGCTGTGGTGCTGTCATCTGTCTGTCTGCTGGTCATCGTGGGGCTTCTCATGTTTAGGTACCATAGGAGAGGAGGTTATGATGTGGAAAATGAAGAGAAAGTGAAGTTGGGCATGACTAATTCCCACGGATCCGAGGGCAG…
sgRNAIn3
Splicing acceptor
Mutated HBEGF exon sequence
T2A+mCherry
WPRE
BGH PolyA
4
pHMEJ_PuroR for HBEGF locus
…TCCCCCGGTCAGGCAACATCACCCGAGCGCGACGTAATACGACTCACTATAGGGCGAATTGGCGGAAGGCCGTCAAGGCCGCATACGCGTCCATGTCTTCGGAAATACAAGGACTTCTGCATCCATGGAGAATGCAAATATGTGAAGGAGCTCCGGGCTCCCTCCTGCATGTAAGTGCCCCTTCCCCAGGGCTGAATCTCATCAGCACACTTTGTCAGCCACGTGGCTGTTCCTCGTTGTCACTGTTCCTTGAATTCATAATTTCACCCAGTTTCTTCTCAACCTCTGGGCGGAAGTTGGGAGGAGGGGAAATATATTTTTAGTCAGCGGAAGCCCCCTCCCCCCTATAGGATGCAATTTCCTGTGGTATGGTTTTGTGACGTGCTTTAATCCTTGGG…
sgRNAIn3
Homology arm
Splicing acceptor
Mutated HBEGF exon sequence
P2A+PuroR
T2A+mCherry
WPRE
BGH PolyA
5
pHMEJ for HIST2BC locus
…CTCCAAGTAAACATTCCAAGTAAGCGTCTTCGAAAAGTGCCACCCGGCCTAGCAGTTTGTTGAGCTCCTCGTCGTTGCGGATGGCCAGCTGCAAGTGGCGCGGGATGATGCGAGTCTTCTTGTTGTCGCGAGCCGCGTTGCCGGCCAGCTCCAGGATCTCGGCGGTCAGGTACTCTAACACCGCCGCCAGGTACACCGGCGCGCCTGCCCCAACCCGCTCTGCGTAGTTGCCTTTACGGAGCAGGCGGTGCACTCGGCCCACCGGGAACTGGAGACCAGCGCGAGAAGAGCGGGATTTCGCTTTGGCGCGAGCTTTGCCTCCTTGCTTACCACGTCCAGACATTGCAATCAGACAAAAATCACCAAAACCAGCGGCCTAAGCTCACGAGAAAACAAAC…
HIST2BC_sgRNA
Homology arm
GFP
T2A+gb3 promoter+ BsdR
6
pHR for HIST2BC locus
…AAAGTGCCACCCGGCCTAGCAGTTTGTTGAGCTCCTCGTCGTTGCGGATGGCCAGCTGCAAGTGGCGCGGGATGATGCGAGTCTTCTTGTTGTCGCGAGCCGCGTTGCCGGCCAGCTCCAGGATCTCGGCGGTCAGGTACTCTAACACCGCCGCCAGGTACACCGGCGCGCCTGCCCCAACCCGCTCTGCGTAGTTGCCTTTACGGAGCAGGCGGTGCACTCGGCCCACCGGGAACTGGAGACCAGCGCGAGAAGAGCGGGATTTCGCTTTGGCGCGAGCTTTGCCTCCTTGCTTACCACGTCCAGACATTGCAATCAGACAAAAATCACCAAAACCAGCGGCCTAAGCTCACGAGAAAACAAACAAAATCAAGAAATATGTAAAACATGGCCGCTTT…
Homology arm
GFP
T2A+gb3 promoter+ BsdR
7
pHMEJ HSV-TK
…TCCCCCGGTCAGGCAACATCACCCGAGCGCGACGTAATACGACTCACTATAGGGCGAATTGGCGGAAGGCCGTCAAGGCCGCATACGCGTCCATGTCTTCGGAAATACAAGGACTTCTGCATCCATGGAGAATGCAAATATGTGAAGGAGCTCCGGGCTCCCTCCTGCATGTAAGTGCCCCTTCCCCAGGGCTGAATCTCATCAGCACACTTTGTCAGCCACGTGGCTGTTCCTCGTTGTCACTGTTCCTTGAATTCATAATTTCACCCAGTTTCTTCTCAACCTCTGGGCGGAAGTTGGGAGGAGGGGAAATATATTTTTAGTCAGCGGAAGCCCCCTCCCCCCTATAGGATGCAATTTCCTGTGGTATGGTTTTGTGACGTGCTTTAATCCTTGGG…
sgRNAIn3
Homology arm
Splicing acceptor
Mutated HBEGF exon sequence
T2A+HSV-TK
T2A+mClover3
WPRE
BGH PolyA
