# Supplementary material for: Universal toxin-based selection for precise genome engineering in human cells
Source: Nat Commun. 2021 Jan 21;12:497. doi: 10.1038/s41467-020-20810-z (PMC7820243; doi:10.1038/s41467-020-20810-z)
Supplement: Supplementary file 4 — Supplementary Data 3 [file 41467_2020_20810_MOESM4_ESM.xlsx]

## Sheet: Sheet1
sgRNA10 off-target analysis	#Bulge type	crRNA	DNA	Chromosome	Position	Direction	Mismatches	Bulge Size		sgRNA5 off-target analysis	#Bulge type	crRNA	DNA	Chromosome	Position	Direction	Mismatches	Bulge Size		sgRNAIn3 off-target analysis	#Bulge type	crRNA	DNA	Chromosome	Position	Direction	Mismatches	Bulge Size
	X	CACCTCTCTCCATGGTAACCNGG	CACCTCTCTCCATGGTAACCCGG	chr5	140335997	+	0	0			X	GCAAATATGTGAAGGAGCTCNGG	GCAAATATGTGAAGGAGCTCCGG	chr5	140342648	-	0	0			X	GGGTGATGTTGCCTGACCGGNGG	GGGTGATGTTGCCTGACCGGGGG	chr5	140341947	+	0	0
	DNA	CACCTCTCTCCATGGTAAC-CNGG	CACCTCTCTCCATGGTAACCCGGG	chr5	140335997	+	0	1			DNA	GCAAATATGTGAAGGAGCT-CNGG	GCAAATATGTGAAGGAGCTCCGGG	chr5	140342647	-	0	1			DNA	GG-GTGATGTTGCCTGACCGGNGG	GGGGTGATGTTGCCTGACCGGGGG	chr5	140341946	+	0	1
	DNA	CACCTCTCTCCATGGTAA-CCNGG	CACCTCTCTCCATGGTAACCCGGG	chr5	140335997	+	0	1			RNA	GCAAATATGTGAAGGAGCTCNGG	GaAAATAT-TGAAGGAGCTCTGG	chr7	81654564	-	1	1			RNA	GGGTGATGTTGCCTGACCGGNGG	GGGTGATGTTGCCTGACC-GGGG	chr5	140341947	+	0	1
	RNA	CACCTCTCTCCATGGTAACCNGG	C--CTCTCTCCATGGTAACCCGG	chr5	140335999	+	0	2			DNA	GCAAATATGTGAAGGAGC-TCNGG	GCAAATATGTGAAGGAGCTcCGGG	chr5	140342647	-	1	1			DNA	G-GGTGATGTTGCCTGACCGGNGG	GGGGTGATGTTGCCTGACCGGGGG	chr5	140341946	+	0	1
	RNA	CACCTCTCTCCATGGTAACCNGG	CA-CTCTCTgCATGGTAACCAGG	chr3	81312447	-	1	1			RNA	GCAAATATGTGAAGGAGCTCNGG	c-AAATATGTGAAGGAGCTCCGG	chr5	140342648	-	1	1			RNA	GGGTGATGTTGCCTGACCGGNGG	G-GTGATGTTGCCTGACCGGGGG	chr5	140341948	+	0	1
	RNA	CACCTCTCTCCATGGTAACCNGG	CAC-TCTCTgCATGGTAACCAGG	chr3	81312447	-	1	1			DNA	G-CAAATATGTGAAGGAGCTCNGG	tGCAAATATGTGAAGGAGCTCCGG	chr5	140342648	-	1	1			RNA	GGGTGATGTTGCCTGACCGGNGG	GG-TGATGTTGCCTGACCGGGGG	chr5	140341948	+	0	1
	DNA	C-ACCTCTCTCCATGGTAACCNGG	aCACCTCTCTCCATGGTAACCCGG	chr5	140335996	+	1	1			RNA	GCAAATATGTGAAGGAGCTCNGG	GCAAATATGTGAAaGA-CTCTGG	chr2	216168235	+	1	1			DNA	GGG-TGATGTTGCCTGACCGGNGG	GGGGTGATGTTGCCTGACCGGGGG	chr5	140341946	+	0	1
	DNA	CACCTCTCTCCATGGT-AACCNGG	CACCTCTCTCCATGGTAAcCCGGG	chr5	140335997	+	1	1			RNA	GCAAATATGTGAAGGAGCTCNGG	GCAAATAaGTGAAGGAGC-CAGG	chr14	85360649	+	1	1			RNA	GGGTGATGTTGCCTGACCGGNGG	G--TGATGTTGCCTGACCGGGGG	chr5	140341949	+	0	2
	RNA	CACCTCTCTCCATGGTAACCNGG	a-CCTCTCTCCATGGTAACCCGG	chr5	140335998	+	1	1			RNA	GCAAATATGTGAAGGAGCTCNGG	GCAAATAaGTGAA-GAGCTCAGG	chr20	6004538	+	1	1			DNA	GGGT-GATGTTGCCTGACCGGNGG	GGGgTGATGTTGCCTGACCGGGGG	chr5	140341946	+	1	1
	DNA	CACCTCTCTCCATGGTA-ACCNGG	CACCTCTCTCCATGGTAAcCCGGG	chr5	140335997	+	1	1			RNA	GCAAATATGTGAAGGAGCTCNGG	GCAAATAaGTGAAG-AGCTCAGG	chr20	6004538	+	1	1			RNA	GGGTGATGTTGCCTGACCGGNGG	GGt-GATGTTGCCTGACCGGGGG	chr5	140341948	+	1	1
	DNA	CAC-CTCTCTCCATGGTAACCNGG	CACTCTCTCTCCAgGGTAACCAGG	chr1	188416681	+	1	1			RNA	GCAAATATGTGAAGGAGCTCNGG	GCcA--ATGTGAAGGAGCTCCGG	chr8	10357527	-	1	2			RNA	GGGTGATGTTGCCTGACCGGNGG	GGGTGATGTTGCCTGA-CcGGGG	chr5	140341947	+	1	1
	RNA	CACCTCTCTCCATGGTAACCNGG	CA-CTCTCTCCcTGGTAACCAGG	chr10	126062317	-	1	1			RNA	GCAAATATGTGAAGGAGCTCNGG	GCcAA--TGTGAAGGAGCTCCGG	chr8	10357527	-	1	2			RNA	GGGTGATGTTGCCTGACCGGNGG	GGGTGATGTTGCCTGAC-cGGGG	chr5	140341947	+	1	1
	RNA	CACCTCTCTCCATGGTAACCNGG	CAC-TCTCTCCcTGGTAACCAGG	chr10	126062317	-	1	1			RNA	GCAAATATGTGAAGGAGCTCNGG	GCcAAT--GTGAAGGAGCTCCGG	chr8	10357527	-	1	2			DNA	GG--GTGATGTTGCCTGACCGGNGG	aGGGGTGATGTTGCCTGACCGGGGG	chr5	140341945	+	1	2
	RNA	CACCTCTCTCCATGGTAACCNGG	Cc--TCTCTCCATGGTAACCCGG	chr5	140335999	+	1	2			RNA	GCAAATATGTGAAGGAGCTCNGG	a--AATATGTGAAGGAGCTCCGG	chr5	140342648	-	1	2			DNA	GGG--TGATGTTGCCTGACCGGNGG	aGGGGTGATGTTGCCTGACCGGGGG	chr5	140341945	+	1	2
	DNA	CA--CCTCTCTCCATGGTAACCNGG	gACACCTCTCTCCATGGTAACCCGG	chr5	140335995	+	1	2			DNA	G--CAAATATGTGAAGGAGCTCNGG	aTGCAAATATGTGAAGGAGCTCCGG	chr5	140342648	-	1	2			RNA	GGGTGATGTTGCCTGACCGGNGG	Gt--GATGTTGCCTGACCGGGGG	chr5	140341949	+	1	2
	DNA	C--ACCTCTCTCCATGGTAACCNGG	gACACCTCTCTCCATGGTAACCCGG	chr5	140335995	+	1	2			RNA	GCAAATATGTGAAGGAGCTCNGG	G--AATATGTGAAGGAGCaCTGG	chr1	229255403	+	1	2			RNA	GGGTGATGTTGCCTGACCGGNGG	GtG--ATGTTGCCTGACCGGGGG	chr5	140341949	+	1	2
	DNA	CAC--CTCTCTCCATGGTAACCNGG	gACACCTCTCTCCATGGTAACCCGG	chr5	140335995	+	1	2			X	GCAAATATGTGAAGGAGCTCNGG	GCAAATtTGTGAgGGAGCTCTGG	chr3	146541413	-	2	0			RNA	GGGTGATGTTGCCTGACCGGNGG	GGGTGATGTTGCCTGAC--cGGG	chr5	140341947	+	1	2
	RNA	CACCTCTCTCCATGGTAACCNGG	CACCTCTCTtCAT--TAACCAGG	chr1	85736584	-	1	2			X	GCAAATATGTGAAGGAGCTCNGG	GCAAATATGgGAAGGAGCTtTGG	chr14	22941747	-	2	0			DNA	G--GGTGATGTTGCCTGACCGGNGG	aGGGGTGATGTTGCCTGACCGGGGG	chr5	140341945	+	1	2
	X	CACCTCTCTCCATGGTAACCNGG	CACCTgTCTCCATGGaAACCAGG	chr17	34519406	+	2	0			X	GCAAATATGTGAAGGAGCTCNGG	GCAAAgATGTGAAGGAGCTgAGG	chr20	17781915	+	2	0			RNA	GGGTGATGTTGCCTGACCGGNGG	GGGTGgTGTTGCCTG-CCtGTGG	chr12	73904111	-	2	1
	X	CACCTCTCTCCATGGTAACCNGG	CAgCTtTCTCCATGGTAACCGGG	chr6	161480925	+	2	0			X	GCAAATATGTGAAGGAGCTCNGG	GCAAATATGTGAAGGAGaTgAGG	chr11	131839397	+	2	0			RNA	GGGTGATGTTGCCTGACCGGNGG	G-cTGATGTTGCCTaACCGGGGG	chr4	7667112	-	2	1
	RNA	CACCTCTCTCCATGGTAACCNGG	CACCTtTCTCCAT-GTAcCCAGG	chr12	116980131	+	2	1			RNA	GCAAATATGTGAAGGAGCTCNGG	GCAAg-ATGTGAAGaAGCTCTGG	chr8	80229023	-	2	1			RNA	GGGTGATGTTGCCTGACCGGNGG	GGGTGAT-TTGCCTGAatGGAGG	chr5	2835439	-	2	1
	RNA	CACCTCTCTCCATGGTAACCNGG	CACCTtTCTCCATG-TAcCCAGG	chr12	116980131	+	2	1			RNA	GCAAATATGTGAAGGAGCTCNGG	GCAAcTATG-GcAGGAGCTCGGG	chr8	55979892	-	2	1			RNA	GGGTGATGTTGCCTGACCGGNGG	GGGTGATtTTGCCTc-CCGGGGG	chr12	96740783	+	2	1
	DNA	CACC-TCTCTCCATGGTAACCNGG	CACCATCTCTCCgTGGTAcCCCGG	chr12	13866007	-	2	1			RNA	GCAAATATGTGAAGGAGCTCNGG	G-AAATcTGTGAAGaAGCTCAGG	chr8	86672476	-	2	1			RNA	GGGTGATGTTGCCTGACCGGNGG	GGGTGATtTTGCCT-cCCGGGGG	chr12	96740783	+	2	1
	DNA	CACCTCTCTCCATGGTAA-CCNGG	CACCTCTCTCCAaaGTAATCCTGG	chr12	121087229	-	2	1			RNA	GCAAATATGTGAAGGAGCTCNGG	GCAAATATtTGAA-tAGCTCTGG	chr8	3555930	+	2	1			RNA	GGGTGATGTTGCCTGACCGGNGG	GGGTGATtTTGCCTG-CCtGGGG	chr3	24654056	+	2	1
	DNA	CACCTCTCTCCATGG-TAACCNGG	CACCTCTtTCCATGGCTAgCCTGG	chr3	170654533	+	2	1			RNA	GCAAATATGTGAAGGAGCTCNGG	GCAAATATtTGAAt-AGCTCTGG	chr8	3555930	+	2	1			RNA	GGGTGATGTTGCCTGACCGGNGG	G-GTGAgGTTGCCTGAgCGGTGG	chr3	194826544	-	2	1
	RNA	CACCTCTCTCCATGGTAACCNGG	CA-CTCTCTCCtgGGTAACCTGG	chr3	69567365	+	2	1			RNA	GCAAATATGTGAAGGAGCTCNGG	GC-AAgATGTGAAGaAGCTCTGG	chr8	80229023	-	2	1			RNA	GGGTGATGTTGCCTGACCGGNGG	GG-TGAgGTTGCCTGAgCGGTGG	chr3	194826544	-	2	1
	RNA	CACCTCTCTCCATGGTAACCNGG	CAC-TCTCTCCtgGGTAACCTGG	chr3	69567365	+	2	1			RNA	GCAAATATGTGAAGGAGCTCNGG	GCA-AgATGTGAAGaAGCTCTGG	chr8	80229023	-	2	1			RNA	GGGTGATGTTGCCTGACCGGNGG	Gc-TGATGTTGCCTaACCGGGGG	chr4	7667112	-	2	1
	RNA	CACCTCTCTCCATGGTAACCNGG	C-aCTCTCTgCATGGTAACCAGG	chr3	81312447	-	2	1			RNA	GCAAATATGTGAAGGAGCTCNGG	GCAA-gATGTGAAGaAGCTCTGG	chr8	80229023	-	2	1			RNA	GGGTGATGTTGCCTGACCGGNGG	GGGTGATGgTGCCT-ACCaGGGG	chr4	173460946	+	2	1
	RNA	CACCTCTCTCCATGGTAACCNGG	CACt-CTCTgCATGGTAACCAGG	chr3	81312447	-	2	1			RNA	GCAAATATGTGAAGGAGCTCNGG	GCAAATATGTGAAaGAGC-aTGG	chr12	54797454	+	2	1			DNA	GGGTG-ATGTTGCCTGACCGGNGG	GGGgtGATGTTGCCTGACCGGGGG	chr5	140341946	+	2	1
	RNA	CACCTCTCTCCATGGTAACCNGG	CACCTCTCTCCATacTAA-CTGG	chr7	136686420	-	2	1			RNA	GCAAATATGTGAAGGAGCTCNGG	G-AAATATGTGAAtGAcCTCAGG	chr12	485527	+	2	1			RNA	GGGTGATGTTGCCTGACCGGNGG	GGtg-ATGTTGCCTGACCGGGGG	chr5	140341948	+	2	1
	DNA	CACCTCTCTCCATGGT-AACCNGG	CtCCTCTCTCCAgGGTGAACCGGG	chr4	40822988	+	2	1			RNA	GCAAATATGTGAAGGAGCTCNGG	G-AgATgTGTGAAGGAGCTCAGG	chr12	5591745	-	2	1			RNA	GGGTGATGTTGCCTGACCGGNGG	GGGTGATGTTGCCTG-aCcGGGG	chr5	140341947	+	2	1
	DNA	CACCTCTCTCCATGG-TAACCNGG	CACCTCTCTCCATGGTaAcCCGGG	chr5	140335997	+	2	1			RNA	GCAAATATGTGAAGGAGCTCNGG	GCAAAT-gGTGAAGGAtCTCAGG	chr3	6824548	+	2	1			RNA	GGGTGATGTTGCCTGACCGGNGG	GtGTGATGTTGCCTG-CCtGTGG	chr1	203288954	+	2	1
	RNA	CACCTCTCTCCATGGTAACCNGG	ac-CTCTCTCCATGGTAACCCGG	chr5	140335998	+	2	1			RNA	GCAAATATGTGAAGGAGCTCNGG	GCAAATg-GTGAAGGAtCTCAGG	chr3	6824548	+	2	1			DNA	GGGTGATGTTGCCTGACC-GGNGG	GGaTGATGTTGCCTGAgCTGGGGG	chr13	27335632	+	2	1
	RNA	CACCTCTCTCCATGGTAACCNGG	acC-TCTCTCCATGGTAACCCGG	chr5	140335998	+	2	1			RNA	GCAAATATGTGAAGGAGCTCNGG	GCAAAaAT-TGAAGGAGgTCAGG	chr7	84670581	-	2	1			DNA	GGGTGATGTTGCCTGA-CCGGNGG	GGaTGATGTTGCCTGAGCtGGGGG	chr13	27335632	+	2	1
	RNA	CACCTCTCTCCATGGTAACCNGG	C-CtTCTCTCCATGGaAACCTGG	chr5	36576947	-	2	1			RNA	GCAAATATGTGAAGGAGCTCNGG	GaAAATATt-GAAGGAGCTCTGG	chr7	81654564	-	2	1			DNA	GGGTGATGTTGC-CTGACCGGNGG	GGGTGATGcTGCTCTGACaGGTGG	chr13	113977625	-	2	1
	RNA	CACCTCTCTCCATGGTAACCNGG	CACCTCTCTCCcT-GTAAtCTGG	chr5	105765328	-	2	1			DNA	GC-AAATATGTGAAGGAGCTCNGG	GCCAAATATtTGAAGGAGCTgAGG	chr7	16191723	-	2	1			DNA	GGGTGATGTTGCCT-GACCGGNGG	GGGTGATGgTGCCTAGACaGGTGG	chr19	39459299	+	2	1
	RNA	CACCTCTCTCCATGGTAACCNGG	CACCTCTCTCCcTG-TAAtCTGG	chr5	105765328	-	2	1			DNA	G-CAAATATGTGAAGGAGCTCNGG	GCCAAATATtTGAAGGAGCTgAGG	chr7	16191723	-	2	1			RNA	GGGTGATGTTGCCTGACCGGNGG	GGGTGATG-TGCtTGcCCGGTGG	chr17	17756874	+	2	1
	RNA	CACCTCTCTCCATGGTAACCNGG	CACaTCTCTCCAT-GaAACCAGG	chr5	150337052	-	2	1			RNA	GCAAATATGTGAAGGAGCTCNGG	GaAAATA-tTGAAGGAGCTCTGG	chr7	81654564	-	2	1			RNA	GGGTGATGTTGCCTGACCGGNGG	GGGTGATGT-GCtTGcCCGGTGG	chr17	17756874	+	2	1
	RNA	CACCTCTCTCCATGGTAACCNGG	CACaTCTCTCCATG-aAACCAGG	chr5	150337052	-	2	1			RNA	GCAAATATGTGAAGGAGCTCNGG	GC-tATATGTGAAtGAGCTCAGG	chr7	66730519	-	2	1			RNA	GGGTGATGTTGCCTGACCGGNGG	GGGTGtTGTTG-CTGACCtGTGG	chr10	121661728	-	2	1
	RNA	CACCTCTCTCCATGGTAACCNGG	CACaTCTCTCCATGa-AACCAGG	chr5	150337052	-	2	1			RNA	GCAAATATGTGAAGGAGCTCNGG	GCt-ATATGTGAAtGAGCTCAGG	chr7	66730519	-	2	1			RNA	GGGTGATGTTGCCTGACCGGNGG	GGGTGtTGTTGC-TGACCtGTGG	chr10	121661728	-	2	1
	DNA	CA-CCTCTCTCCATGGTAACCNGG	acACCTCTCTCCATGGTAACCCGG	chr5	140335996	+	2	1			RNA	GCAAATATGTGAAGGAGCTCNGG	GCtA-TATGTGAAtGAGCTCAGG	chr7	66730519	-	2	1			RNA	GGGTGATGTTGCCTGACCGGNGG	GGcTGA-GTTGCCTGACCtGGGG	chr10	125215531	+	2	1
	DNA	CACCTCTCTCCATGGTAAC-CNGG	CAgaTCTCTCCATGGTAACGCAGG	chr1	120567827	+	2	1			RNA	GCAAATATGTGAAGGAGCTCNGG	GC-tATATGTGAAtGAGCTCAGG	chr7	73968775	-	2	1			RNA	GGGTGATGTTGCCTGACCGGNGG	GGGTGATtTTG-CTGACCaGAGG	chr14	79668805	-	2	1
	DNA	CACCTCTCTCCATGGTAAC-CNGG	CAgaTCTCTCCATGGTAACGCAGG	chr1	148943080	-	2	1			RNA	GCAAATATGTGAAGGAGCTCNGG	GCt-ATATGTGAAtGAGCTCAGG	chr7	73968775	-	2	1			RNA	GGGTGATGTTGCCTGACCGGNGG	GGGTGATtTTGC-TGACCaGAGG	chr14	79668805	-	2	1
	RNA	CACCTCTCTCCATGGTAACCNGG	Ct-CTCTCTCCAgGGTAACCAGG	chr1	188416683	+	2	1			RNA	GCAAATATGTGAAGGAGCTCNGG	GCtA-TATGTGAAtGAGCTCAGG	chr7	73968775	-	2	1			RNA	GGGTGATGTTGCCTGACCGGNGG	GGGTGAgGTTGCCTG-CCaGAGG	chr20	38856550	+	2	1
	RNA	CACCTCTCTCCATGGTAACCNGG	CtC-TCTCTCCAgGGTAACCAGG	chr1	188416683	+	2	1			DNA	GCAAATATGTGAAGGAG-CTCNGG	GCAAATATGTGAAGGAGCtcCGGG	chr5	140342647	-	2	1			RNA	GGGTGATGTTGCCTGACCGGNGG	GGGTGATtTTGCCTc-CCGGGGG	chr11	47374978	+	2	1
	RNA	CACCTCTCTCCATGGTAACCNGG	C-tCTCTCTCCAgGGTAACCAGG	chr1	188416683	+	2	1			DNA	GC-AAATATGTGAAGGAGCTCNGG	tgCAAATATGTGAAGGAGCTCCGG	chr5	140342648	-	2	1			RNA	GGGTGATGTTGCCTGACCGGNGG	GGGTGATtTTGCCT-cCCGGGGG	chr11	47374978	+	2	1
	RNA	CACCTCTCTCCATGGTAACCNGG	CAtCT-TCTCCATGGcAACCAGG	chr1	208074572	-	2	1			RNA	GCAAATATGTGAAGGAGCTCNGG	ca-AATATGTGAAGGAGCTCCGG	chr5	140342648	-	2	1			RNA	GGGTGATGTTGCCTGACCGGNGG	GGGTGATtTTGCCT--CCcGGGG	chr12	96740783	+	2	2
	RNA	CACCTCTCTCCATGGTAACCNGG	aAgCT-TCTCCATGGTAACCAGG	chr1	225922591	+	2	1			RNA	GCAAATATGTGAAGGAGCTCNGG	caA-ATATGTGAAGGAGCTCCGG	chr5	140342648	-	2	1			RNA	GGGTGATGTTGCCTGACCGGNGG	GGGTGATGcTGCCTGg--GGAGG	chr12	111312090	-	2	2
	DNA	CACC-TCTCTCCATGGTAACCNGG	CACtCTCTCTCCAgGGTAACCAGG	chr1	188416681	+	2	1			RNA	GCAAATATGTGAAGGAGCTCNGG	caAA-TATGTGAAGGAGCTCCGG	chr5	140342648	-	2	1			RNA	GGGTGATGTTGCCTGACCGGNGG	GGGTGATGcTGCCTG--gGGAGG	chr12	111312090	-	2	2
	DNA	CA-CCTCTCTCCATGGTAACCNGG	CACtCTCTCTCCAgGGTAACCAGG	chr1	188416681	+	2	1			RNA	GCAAATATGTGAAGGAGCTCNGG	GCAAATAa-TGAAGGAGCaCGGG	chr1	66332382	+	2	1			RNA	GGGTGATGTTGCCTGACCGGNGG	G--TGAgGTTGCCTGAgCGGTGG	chr3	194826544	-	2	2
	DNA	CACCTCT-CTCCATGGTAACCNGG	CcCCaCTGCTCCATGGTAACCTGG	chr22	21070642	+	2	1			DNA	GCAAATATGTG-AAGGAGCTCNGG	GCAAAaATGTGGAAGGAGCTtTGG	chr1	60435026	-	2	1			RNA	GGGTGATGTTGCCTGACCGGNGG	GGGTGATtTTGCC--ACCaGGGG	chr3	54905616	+	2	2
	RNA	CACCTCTCTCCATGGTAACCNGG	C-CCcCTCcCCATGGTAACCAGG	chr19	11553143	-	2	1			RNA	GCAAATATGTGAAGGAGCTCNGG	GCAAATgTaT-AAGGAGCTCTGG	chr1	213417196	-	2	1			DNA	G--GGTGATGTTGCCTGACCGGNGG	GTTGGTGAgGTTGCCTGAgCGGTGG	chr3	194826544	-	2	2
	RNA	CACCTCTCTCCATGGTAACCNGG	CcCC-CTCcCCATGGTAACCAGG	chr19	11553143	-	2	1			RNA	GCAAATATGTGAAGGAGCTCNGG	G-AgATATGTGAAGcAGCTCTGG	chr1	148013879	+	2	1			RNA	GGGTGATGTTGCCTGACCGGNGG	GtGTGATGTTGCCTG--CtGGGG	chr3	14556546	-	2	2
	RNA	CACCTCTCTCCATGGTAACCNGG	CACCTCTCTCC-TGGTctCCTGG	chr19	14430988	-	2	1			RNA	GCAAATATGTGAAGGAGCTCNGG	G-gAATATGTGAAGGAGCaCTGG	chr1	229255402	+	2	1			RNA	GGGTGATGTTGCCTGACCGGNGG	GGGTGgTGTTGCCTGt--GGGGG	chr7	37363947	-	2	2
	DNA	C-ACCTCTCTCCATGGTAACCNGG	CCACCTgTCTCCATGGaAACCAGG	chr17	34519405	+	2	1			DNA	GCAAATATGT-GAAGGAGCTCNGG	GCAAAaATGTGGAAGGAGCTtTGG	chr1	60435026	-	2	1			RNA	GGGTGATGTTGCCTGACCGGNGG	GGGTGgTGTTGCCTG--tGGGGG	chr7	37363947	-	2	2
	RNA	CACCTCTCTCCATGGTAACCNGG	CcCCTCTC-CCATGGTAAaCGGG	chr17	57865546	+	2	1			RNA	GCAAATATGTGAAGGAGCTCNGG	GCAAATA-aTGAAGGAGCaCGGG	chr1	66332382	+	2	1			RNA	GGGTGATGTTGCCTGACCGGNGG	c--TGATGTTGCCTaACCGGGGG	chr4	7667112	-	2	2
	DNA	CACCTCT-CTCCATGGTAACCNGG	CACCTCTACTCCATGaTAACtGGG	chr10	44923077	+	2	1			RNA	GCAAATATGTGAAGGAGCTCNGG	Gg-AATATGTGAAGGAGCaCTGG	chr1	229255402	+	2	1			RNA	GGGTGATGTTGCCTGACCGGNGG	GGGgGAgGTTGCCTGA--GGTGG	chr4	8225351	+	2	2
	RNA	CACCTCTCTCCATGGTAACCNGG	C-aCTCTCTCCcTGGTAACCAGG	chr10	126062317	-	2	1			RNA	GCAAATATGTGAAGGAGCTCNGG	GgA-ATATGTGAAGGAGCaCTGG	chr1	229255402	+	2	1			RNA	GGGTGATGTTGCCTGACCGGNGG	aGGTGATGgTG--TGACCGGAGG	chr4	9887673	+	2	2
	RNA	CACCTCTCTCCATGGTAACCNGG	CACt-CTCTCCcTGGTAACCAGG	chr10	126062317	-	2	1			RNA	GCAAATATGTGAAGGAGCTCNGG	GgAA-TATGTGAAGGAGCaCTGG	chr1	229255402	+	2	1			DNA	GGGTG--ATGTTGCCTGACCGGNGG	aGGgGTGATGTTGCCTGACCGGGGG	chr5	140341945	+	2	2
	DNA	CAC-CTCTCTCCATGGTAACCNGG	CcCACTCTCTCCcTGGTAACCAGG	chr10	126062317	-	2	1			RNA	GCAAATATGTGAAGGAGCTCNGG	GaAAATATG-GAAGcAGCTCTGG	chr2	142397731	+	2	1			RNA	GGGTGATGTTGCCTGACCGGNGG	GGGTGATtTTGCCc--CCGGAGG	chr5	2536519	-	2	2
	RNA	CACCTCTCTCCATGGTAACCNGG	CACCTgTCTCCATGGgAA-CAGG	chr6	37624212	-	2	1			RNA	GCAAATATGTGAAGGAGCTCNGG	GCAAATATG-GAAGcAGCTtTGG	chr2	200145416	-	2	1			RNA	GGGTGATGTTGCCTGACCGGNGG	GGGTGATGTTGCCTGA--ccGGG	chr5	140341947	+	2	2
	RNA	CACCTCTCTCCATGGTAACCNGG	CAgCTtTCTCCATGGTAA-CCGG	chr6	161480925	+	2	1			RNA	GCAAATATGTGAAGGAGCTCNGG	GCAAATATGTGAAaG-aCTCTGG	chr2	216168235	+	2	1			RNA	GGGTGATGTTGCCTGACCGGNGG	aGGTGATaTTGCCTGA--GGGGG	chr5	157585785	+	2	2
	RNA	CACCTCTCTCCATGGTAACCNGG	CACCTCT-TCCATcGTAAgCCGG	chr6	163235137	+	2	1			RNA	GCAAATATGTGAAGGAGCTCNGG	GCAAAaATGTG-AGGAGCaCAGG	chr2	102755358	+	2	1			RNA	GGGTGATGTTGCCTGACCGGNGG	GGGTGATtTTGCC--cCCGGAGG	chr5	2536519	-	2	2
	DNA	CACCTCTCTCC-ATGGTAACCNGG	CACtTCTCTCCTATGGgAACCCGG	chr6	142325297	-	2	1			RNA	GCAAATATGTGAAGGAGCTCNGG	GCAAAaATGTGA-GGAGCaCAGG	chr2	102755358	+	2	1			RNA	GGGTGATGTTGCCTGACCGGNGG	GGGTtATGTTGCC--ACCaGAGG	chr5	85589190	+	2	2
	RNA	CACCTCTCTCCATGGTAACCNGG	CAtCT-TgTCCATGGTAACCAGG	chr6	118576150	-	2	1			RNA	GCAAATATGTGAAGGAGCTCNGG	GCAAATATGTGAAaGAc-TCTGG	chr2	216168235	+	2	1			RNA	GGGTGATGTTGCCTGACCGGNGG	GtGa--TGTTGCCTGACCGGGGG	chr5	140341949	+	2	2
	RNA	CACCTCTCTCCATGGTAACCNGG	CACCTCctTCCATGGT-ACCTGG	chr6	16026531	-	2	1			RNA	GCAAATATGTGAAGGAGCTCNGG	GatAATATGTGAAGGA-CTCGGG	chr21	15146602	+	2	1			DNA	GGGT--GATGTTGCCTGACCGGNGG	aGGgGTGATGTTGCCTGACCGGGGG	chr5	140341945	+	2	2
	RNA	CACCTCTCTCCATGGTAACCNGG	CACCTCctTCCATGGTA-CCTGG	chr6	16026531	-	2	1			RNA	GCAAATATGTGAAGGAGCTCNGG	G-AAATAcGgGAAGGAGCTCGGG	chr15	83568634	+	2	1			RNA	GGGTGATGTTGCCTGACCGGNGG	GGGTaATaT--CCTGACCGGGGG	chr16	9112322	-	2	2
	RNA	CACCTCTCTCCATGGTAACCNGG	CACCTCTgTCCcTGG-AACCTGG	chr14	97908746	+	2	1			DNA	GC-AAATATGTGAAGGAGCTCNGG	GCCAAATATGTaAAGGAGCcCAGG	chr15	46319293	+	2	1			RNA	GGGTGATGTTGCCTGACCGGNGG	GGGTGATG--GCCaGACCaGGGG	chr16	32341492	+	2	2
	RNA	CACCTCTCTCCATGGTAACCNGG	CACCTCT-gCCATGGTcACCTGG	chr9	76160549	-	2	1			DNA	G-CAAATATGTGAAGGAGCTCNGG	GCCAAATATGTaAAGGAGCcCAGG	chr15	46319293	+	2	1			RNA	GGGTGATGTTGCCTGACCGGNGG	cGaTGATG--GCCTGACCGGTGG	chr16	68275135	-	2	2
	RNA	CACCTCTCTCCATGGTAACCNGG	CACCTCTg-CCATGGTcACCTGG	chr9	76160549	-	2	1			RNA	GCAAATATGTGAAGGAGCTCNGG	GCAAATAT-aaAAGGAGCTCTGG	chr17	51904513	-	2	1			RNA	GGGTGATGTTGCCTGACCGGNGG	GGGTGATGTTGCCc--CCaGGGG	chr16	85417325	-	2	2
	RNA	CACCTCTCTCCATGGTAACCNGG	CAaaTCTCTCCA-GGTAACCTGG	chrX	16915979	-	2	1			RNA	GCAAATATGTGAAGGAGCTCNGG	GCAAATATa-aAAGGAGCTCTGG	chr17	51904513	-	2	1			RNA	GGGTGATGTTGCCTGACCGGNGG	GGGTGATGcTGgCTGA--GGCGG	chr16	27447577	-	2	2
	RNA	CACCTCTCTCCATGGTAACCNGG	CACCTCTCTCCATcG-AACtTGG	chrX	16283655	+	2	1			RNA	GCAAATATGTGAAGGAGCTCNGG	GCAAATATaa-AAGGAGCTCTGG	chr17	51904513	-	2	1			RNA	GGGTGATGTTGCCTGACCGGNGG	GGGTGATGaTGCC--ACgGGTGG	chr16	29848549	+	2	2
	RNA	CACCTCTCTCCATGGTAACCNGG	CACCTCcCTCCA-GGTcACCAGG	chr11	44875444	+	2	1			RNA	GCAAATATGTGAAGGAGCTCNGG	GCAAATATGTGcAaGA-CTCTGG	chr10	89634511	-	2	1			RNA	GGGTGATGTTGCCTGACCGGNGG	GGGTGATGTTGCC--cCCaGGGG	chr16	85417325	-	2	2
	RNA	CACCTCTCTCCATGGTAACCNGG	CtCCTCTCaCCATGGT--CCCGG	chr8	17477575	-	2	2			DNA	GCAAATATGTGAAGGA-GCTCNGG	GCAcAgATGTGAAGGAGGCTCTGG	chr6	78535542	+	2	1			RNA	GGGTGATGTTGCCTGACCGGNGG	GGtTGAaGTTGCCTG--CGGCGG	chr16	10586338	-	2	2
	RNA	CACCTCTCTCCATGGTAACCNGG	CACCTtTCTgCATGGT--CCAGG	chr8	97445001	-	2	2			DNA	GCAAATATGTGAAGGA-GCTCNGG	GCAAATAgGTGcAGGAGGCTCAGG	chr6	110053654	+	2	1			RNA	GGGTGATGTTGCCTGACCGGNGG	GGGTGATG--GtCTGACtGGAGG	chr1	207134991	-	2	2
	RNA	CACCTCTCTCCATGGTAACCNGG	CACCcCTCTC--TGGTgACCAGG	chr8	63688307	+	2	2			DNA	GCAAATATGTGAAGGAG-CTCNGG	GCAcAgATGTGAAGGAGGCTCTGG	chr6	78535542	+	2	1			RNA	GGGTGATGTTGCCTGACCGGNGG	GGGTGcTGcTGCCT--CCGGGGG	chr1	2833736	+	2	2
	RNA	CACCTCTCTCCATGGTAACCNGG	CAgCTCTCTCCcT--TAACCAGG	chr8	1826915	+	2	2			DNA	GCAAATATGTGAAGGAG-CTCNGG	GCAAATAgGTGcAGGAGGCTCAGG	chr6	110053654	+	2	1			RNA	GGGTGATGTTGCCTGACCGGNGG	GGGTGATtTTGCCT--CCaGCGG	chr1	116412803	-	2	2
	RNA	CACCTCTCTCCATGGTAACCNGG	CcCCTtTCTCCAT--TAACCTGG	chr8	97029192	+	2	2			RNA	GCAAATATGTGAAGGAGCTCNGG	GCAAATAaGTGAAGGAG-cCAGG	chr14	85360649	+	2	1			RNA	GGGTGATGTTGCCTGACCGGNGG	GG--GATGTTGCCTGAgtGGGGG	chr1	243995872	-	2	2
	RNA	CACCTCTCTCCATGGTAACCNGG	gACCTCTCTCCAgGG--ACCAGG	chr8	142541364	+	2	2			DNA	G-CAAATATGTGAAGGAGCTCNGG	GGCAAATATGgGAAGGAGCTtTGG	chr14	22941747	-	2	1			RNA	GGGTGATGTTGCCTGACCGGNGG	GGG--ATGTTGCCTGAgtGGGGG	chr1	243995872	-	2	2
	RNA	CACCTCTCTCCATGGTAACCNGG	CAaCTCgCTCCATGGT--CCTGG	chr12	114831914	-	2	2			DNA	GCAAATATGTGAAGGAGCT-CNGG	GCAAAgATGTGAAGGAGCTGaGGG	chr20	17781915	+	2	1			RNA	GGGTGATGTTGCCTGACCGGNGG	GGGTGAgGTTGCC--ACCaGTGG	chr1	59791098	-	2	2
	RNA	CACCTCTCTCCATGGTAACCNGG	CA--TCTCTCCgTGGTAcCCCGG	chr12	13866007	-	2	2			RNA	GCAAATATGTGAAGGAGCTCNGG	GCAAATAaGTGAAGa-GCTCAGG	chr20	6004538	+	2	1			RNA	GGGTGATGTTGCCTGACCGGNGG	GGGgGA--TTGCCTGACaGGTGG	chr1	32064110	+	2	2
	RNA	CACCTCTCTCCATGGTAACCNGG	tACCTCTCTCCATGGTA--tTGG	chr12	95936835	+	2	2			RNA	GCAAATATGTGAAGGAGCTCNGG	GCAAATAaGTG-AaGAGCTCAGG	chr20	6004538	+	2	1			RNA	GGGTGATGTTGCCTGACCGGNGG	GGGgGAT--TGCCTGACaGGTGG	chr1	32064110	+	2	2
	RNA	CACCTCTCTCCATGGTAACCNGG	CAaCTgTCTC--TGGTAACCTGG	chr12	9079314	+	2	2			RNA	GCAAATATGTGAAGGAGCTCNGG	GCAAATAaGTGA-aGAGCTCAGG	chr20	6004538	+	2	1			RNA	GGGTGATGTTGCCTGACCGGNGG	GGGTGATGgT--CTGACtGGAGG	chr1	207134991	-	2	2
	RNA	CACCTCTCTCCATGGTAACCNGG	CACCTCTtTC--TGGTAAtCAGG	chr12	24679450	-	2	2			RNA	GCAAATATGTGAAGGAGCTCNGG	GCAAATAcGTGAAaGAG-TCTGG	chr9	131891216	+	2	1			RNA	GGGTGATGTTGCCTGACCGGNGG	GGGT--TGgaGCCTGACCGGTGG	chr1	31728093	-	2	2
	RNA	CACCTCTCTCCATGGTAACCNGG	CAaCTCTCTC--TGGTAgCCTGG	chr12	80577922	-	2	2			RNA	GCAAATATGTGAAGGAGCTCNGG	GCcAATATaTGAAGGAGC-CTGG	chrX	54193616	-	2	1			RNA	GGGTGATGTTGCCTGACCGGNGG	GGaTGATGTTGCCTGA--GcTGG	chr13	27335632	+	2	2
	DNA	CACCTCTCT--CCATGGTAACCNGG	CACtTCTCTAACCATGGTgACCCGG	chr12	122024281	+	2	2			DNA	GCAAATATGTG-AAGGAGCTCNGG	tCAAATATGTGCAAGGAGCTtAGG	chr18	37739699	+	2	1			RNA	GGGTGATGTTGCCTGACCGGNGG	GGtTGATGT--CCTGACaGGTGG	chr2	24188554	-	2	2
	RNA	CACCTCTCTCCATGGTAACCNGG	CAC--gTCaCCATGGTAACCCGG	chr12	15520238	-	2	2			RNA	GCAAATATGTGAAGGAGCTCNGG	GCAcATcTGTGAAGG-GCTCAGG	chr11	133177171	+	2	1			RNA	GGGTGATGTTGCCTGACCGGNGG	GtGTGATGTgGCCTGA--GGAGG	chr2	109275384	+	2	2
	RNA	CACCTCTCTCCATGGTAACCNGG	CACg--TCaCCATGGTAACCCGG	chr12	15520238	-	2	2			DNA	GCA-AATATGTGAAGGAGCTCNGG	GCAGAAaATGTGAAGGAGCTgGGG	chr11	17001039	-	2	1			RNA	GGGTGATGTTGCCTGACCGGNGG	GGGTGATccTG--TGACCGGGGG	chr2	109337514	-	2	2
	RNA	CACCTCTCTCCATGGTAACCNGG	CACgT--CaCCATGGTAACCCGG	chr12	15520238	-	2	2			RNA	GCAAATATGTGAAGGAGCTCNGG	GCcAATg--TGAAGGAGCTCCGG	chr8	10357527	-	2	2			RNA	GGGTGATGTTGCCTGACCGGNGG	GGGTGgTGTTGCCTG--CaGGGG	chr2	3319697	-	2	2
	RNA	CACCTCTCTCCATGGTAACCNGG	CACgTC--aCCATGGTAACCCGG	chr12	15520238	-	2	2			RNA	GCAAATATGTGAAGGAGCTCNGG	GCcAATgT--GAAGGAGCTCCGG	chr8	10357527	-	2	2			RNA	GGGTGATGTTGCCTGACCGGNGG	GGGTGATGcTGCC--ACaGGGGG	chr22	20146165	+	2	2
	RNA	CACCTCTCTCCATGGTAACCNGG	CACgTCa--CCATGGTAACCCGG	chr12	15520238	-	2	2			RNA	GCAAATATGTGAAGGAGCTCNGG	GCcAATgTG--AAGGAGCTCCGG	chr8	10357527	-	2	2			RNA	GGGTGATGTTGCCTGACCGGNGG	GGGTGATGTTGCCT--CtGaTGG	chr19	39468764	+	2	2
	RNA	CACCTCTCTCCATGGTAACCNGG	CACgTCaC--CATGGTAACCCGG	chr12	15520238	-	2	2			RNA	GCAAATATGTGAAGGAGCTCNGG	GCgAATA--TGAAGGAGCaCGGG	chr8	79001125	-	2	2			DNA	GGGTGATGTTGCC--TGACCGGNGG	GGGTGATGTTGCCAGTGAgtGGGGG	chr19	500288	+	2	2
	DNA	CACC--TCTCTCCATGGTAACCNGG	CAtCACTCTCTgCATGGTAACCAGG	chr3	81312447	-	2	2			RNA	GCAAATATGTGAAGGAGCTCNGG	GCgAATAT--GAAGGAGCaCGGG	chr8	79001125	-	2	2			RNA	GGGTGATGTTGCCTGACCGGNGG	GGGTGATtTTGCCT--CCcGGGG	chr10	125375381	+	2	2
	RNA	CACCTCTCTCCATGGTAACCNGG	tACCTCTCTCCtTGGT--CCTGG	chr3	194136192	+	2	2			RNA	GCAAATATGTGAAGGAGCTCNGG	GCgAATATG--AAGGAGCaCGGG	chr8	79001125	-	2	2			RNA	GGGTGATGTTGCCTGACCGGNGG	GGGTGAgGcTGCCTG--CGGAGG	chr10	11301254	-	2	2
	DNA	CA--CCTCTCTCCATGGTAACCNGG	CATCaCTCTCTgCATGGTAACCAGG	chr3	81312447	-	2	2			RNA	GCAAATATGTGAAGGAGCTCNGG	GC--caATGTGAAGGAGCTCCGG	chr8	10357527	-	2	2			RNA	GGGTGATGTTGCCTGACCGGNGG	GGGTGATGcTGCCTG--CaGGGG	chr10	42975297	-	2	2
	DNA	CACCTCTCTCCATGG--TAACCNGG	CACCTCTCTCCATGtCCTcACCTGG	chr3	181107431	-	2	2			RNA	GCAAATATGTGAAGGAGCTCNGG	GCc--aATGTGAAGGAGCTCCGG	chr8	10357527	-	2	2			RNA	GGGTGATGTTGCCTGACCGGNGG	GGGTGATGTTGCCT--CtaGGGG	chr6	101648059	-	2	2
	DNA	CACCTCTCTC--CATGGTAACCNGG	CAtCaCTCTCTGCATGGTAACCAGG	chr3	81312447	-	2	2			RNA	GCAAATATGTGAAGGAGCTCNGG	G--AATAaGTGAAGtAGCTCAGG	chr8	3829292	-	2	2			RNA	GGGTGATGTTGCCTGACCGGNGG	GGGTGgTG--GCCTGACCaGAGG	chr14	92278177	+	2	2
	DNA	CAC--CTCTCTCCATGGTAACCNGG	CAtCACTCTCTgCATGGTAACCAGG	chr3	81312447	-	2	2			RNA	GCAAATATGTGAAGGAGCTCNGG	tCAAAgATGTGAAGGAG--CAGG	chr8	5605028	-	2	2			RNA	GGGTGATGTTGCCTGACCGGNGG	GGGTG--GTgGCCTGACCaGAGG	chr14	92278177	+	2	2
	RNA	CACCTCTCTCCATGGTAACCNGG	a--CTCTCTgCATGGTAACCAGG	chr3	81312447	-	2	2			RNA	GCAAATATGTGAAGGAGCTCNGG	GCAAAcATGaGA--GAGCTCTGG	chr8	41531450	-	2	2			RNA	GGGTGATGTTGCCTGACCGGNGG	GGGTGAaGTTGCCTGg--GGGGG	chr20	642278	+	2	2
	DNA	CACCTCTCTCCATG--GTAACCNGG	CACCTCTCTCCATGTCcTcACCTGG	chr3	181107431	-	2	2			RNA	GCAAATATGTGAAGGAGCTCNGG	GCAAATATtTGAAG--GCaCTGG	chr8	131737442	+	2	2			RNA	GGGTGATGTTGCCTGACCGGNGG	GGGTGATGgTGCCTGA--tGCGG	chr20	4856800	-	2	2
	RNA	CACCTCTCTCCATGGTAACCNGG	CACCTtTCTtCATGGT--CCAGG	chr7	123552725	+	2	2			RNA	GCAAATATGTGAAGGAGCTCNGG	GCAAATATtTGAAGG--CaCTGG	chr8	131737442	+	2	2			RNA	GGGTGATGTTGCCTGACCGGNGG	GGGTGATGgTGCCTGAt--GCGG	chr20	4856800	-	2	2
	RNA	CACCTCTCTCCATGGTAACCNGG	CACCTCTtTCCA--GTAAtCGGG	chr7	30901139	-	2	2			RNA	GCAAATATGTGAAGGAGCTCNGG	GCAAATATGTGAAGaA--TgTGG	chr12	28460710	-	2	2			RNA	GGGTGATGTTGCCTGACCGGNGG	GGGTGAaGTTGCCTG--gGGGGG	chr20	642278	+	2	2
	RNA	CACCTCTCTCCATGGTAACCNGG	tACCTCTCTCCATa--AACCAGG	chr7	76068924	+	2	2			RNA	GCAAATATGTGAAGGAGCTCNGG	G--AgTATGTGAAGGAGCTgGGG	chr12	80276533	+	2	2			RNA	GGGTGATGTTGCCTGACCGGNGG	GGGTGAgGTTGC--aACCGGAGG	chr9	128771175	-	2	2
	RNA	CACCTCTCTCCATGGTAACCNGG	tACCTCTCTCCAT--aAACCAGG	chr7	76068924	+	2	2			RNA	GCAAATATGTGAAGGAGCTCNGG	GCAAATATtT--AGGAGCaCAGG	chr12	10362238	-	2	2			RNA	GGGTGATGTTGCCTGACCGGNGG	GGGTGATGTTGaCcGA--GGTGG	chr9	131009557	-	2	2
	RNA	CACCTCTCTCCATGGTAACCNGG	C--CTgTCTCCATGGcAACCAGG	chr7	45089524	+	2	2			RNA	GCAAATATGTGAAGGAGCTCNGG	GCAAATATtT--AGGAGCaCAGG	chr12	10371838	-	2	2			RNA	GGGTGATGTTGCCTGACCGGNGG	GGGTGAgGTTGCa--ACCGGAGG	chr9	128771175	-	2	2
	RNA	CACCTCTCTCCATGGTAACCNGG	CACCTCTCTCCtTGG--ACtAGG	chr7	157370617	-	2	2			RNA	GCAAATATGTGAAGGAGCTCNGG	GCAA--ATGTGAAGGtaCTCCGG	chr12	61011996	+	2	2			RNA	GGGTGATGTTGCCTGACCGGNGG	GGGcGcTGTTGCCT--CCGGAGG	chrX	153804503	+	2	2
	RNA	CACCTCTCTCCATGGTAACCNGG	CACCaCTCTCCATGGgA--CAGG	chr4	6402845	-	2	2			RNA	GCAAATATGTGAAGGAGCTCNGG	GCAAA--TGTGAAGGtaCTCCGG	chr12	61011996	+	2	2			RNA	GGGTGATGTTGCCTGACCGGNGG	aGGTGATGTTGCCTG--CaGAGG	chrX	40068296	-	2	2
	RNA	CACCTCTCTCCATGGTAACCNGG	CACCTCTCaC--TGGTAcCCTGG	chr4	153806524	-	2	2			RNA	GCAAATATGTGAAGGAGCTCNGG	GCAAAT--GTGAAGGtaCTCCGG	chr12	61011996	+	2	2			RNA	GGGTGATGTTGCCTGACCGGNGG	GGGTGATtTTGCCT--CCcGGGG	chr11	47374978	+	2	2
	RNA	CACCTCTCTCCATGGTAACCNGG	C--CTCTCTCCAcGcTAACCAGG	chr4	110634010	+	2	2			RNA	GCAAATATGTGAAGGAGCTCNGG	GCAAATgTGTGA--GAGgTCAGG	chr12	113399934	-	2	2			RNA	GGGTGATGTTGCCTGACCGGNGG	GGGTGATGcT--CTGACaGGTGG	chr11	2931867	+	2	2
	DNA	CACC--TCTCTCCATGGTAACCNGG	gACaCCTCTCTCCATGGTAACCCGG	chr5	140335995	+	2	2			RNA	GCAAATATGTGAAGGAGCTCNGG	GCAAATAgGTGA--GAGgTCTGG	chr12	120133720	+	2	2			X	GGGTGATGTTGCCTGACCGGNGG	GGcTGAaGTgGCCTGACCGGGGG	chr12	108581754	-	3	0
	RNA	CACCTCTCTCCATGGTAACCNGG	Ct--TCTCTCCATGGaAACCTGG	chr5	36576947	-	2	2			RNA	GCAAATATGTGAAGGAGCTCNGG	GCAAATATGTGgAGGA--aCTGG	chr3	44608423	+	2	2			X	GGGTGATGTTGCCTGACCGGNGG	GGGTGATGgTGtCTGACCaGTGG	chr3	15052395	-	3	0
	RNA	CACCTCTCTCCATGGTAACCNGG	CACCTCTCTCCcT--TtACCAGG	chr5	42362688	+	2	2			RNA	GCAAATATGTGAAGGAGCTCNGG	GCAcAaATGTGAAGGA--TCAGG	chr3	169881099	+	2	2			X	GGGTGATGTTGCCTGACCGGNGG	tGGTGAgGTTGCCTGAgCGGTGG	chr3	194826544	-	3	0
	RNA	CACCTCTCTCCATGGTAACCNGG	CAgCTCTCTCCAT--TAAaCTGG	chr5	113940439	+	2	2			RNA	GCAAATATGTGAAGGAGCTCNGG	tCAtATATGTGAA--AGCTCAGG	chr3	66933278	+	2	2			X	GGGTGATGTTGCCTGACCGGNGG	tGcTGATGTTGCCTaACCGGGGG	chr4	7667112	-	3	0
	RNA	CACCTCTCTCCATGGTAACCNGG	Cct--CTCTCCATGGTAACCCGG	chr5	140335999	+	2	2			RNA	GCAAATATGTGAAGGAGCTCNGG	GCAAATATtT--AGGAGCaCAGG	chr3	140325599	-	2	2			X	GGGTGATGTTGCCTGACCGGNGG	GGaTGATGTTGCCTGAgCtGGGG	chr13	27335632	+	3	0
	RNA	CACCTCTCTCCATGGTAACCNGG	CctC--TCTCCATGGTAACCCGG	chr5	140335999	+	2	2			RNA	GCAAATATGTGAAGGAGCTCNGG	GCAAATATGTGgAGGAa--CTGG	chr3	44608423	+	2	2			X	GGGTGATGTTGCCTGACCGGNGG	GGGTGtTGTTGaCTGACaGGTGG	chr9	137282115	-	3	0
	RNA	CACCTCTCTCCATGGTAACCNGG	CctCT--CTCCATGGTAACCCGG	chr5	140335999	+	2	2			RNA	GCAAATATGTGAAGGAGCTCNGG	GaAAATATGTtAAGGAG--CAGG	chr3	151145459	-	2	2			RNA	GGGTGATGTTGCCTGACCGGNGG	GGGTcATGgT-CCTGACCtGTGG	chr8	141537709	+	3	1
	RNA	CACCTCTCTCCATGGTAACCNGG	CctCTC--TCCATGGTAACCCGG	chr5	140335999	+	2	2			RNA	GCAAATATGTGAAGGAGCTCNGG	GCAA--AaGaGAAGGAGCTCAGG	chr3	197809495	-	2	2			RNA	GGGTGATGTTGCCTGACCGGNGG	GGGTGATGcTGCCTG-tCGaAGG	chr8	41664107	-	3	1
	RNA	CACCTCTCTCCATGGTAACCNGG	CctCTCT--CCATGGTAACCCGG	chr5	140335999	+	2	2			RNA	GCAAATATGTGAAGGAGCTCNGG	GCAAA--aGaGAAGGAGCTCAGG	chr3	197809495	-	2	2			RNA	GGGTGATGTTGCCTGACCGGNGG	GGGTGATtTTGCCTc-CCaGTGG	chr8	126797795	-	3	1
	RNA	CACCTCTCTCCATGGTAACCNGG	CctCTCTC--CATGGTAACCCGG	chr5	140335999	+	2	2			RNA	GCAAATATGTGAAGGAGCTCNGG	GCAAAa--GaGAAGGAGCTCAGG	chr3	197809495	-	2	2			RNA	GGGTGATGTTGCCTGACCGGNGG	GGGTGATGTTGgCTG-CtGaTGG	chr8	141953313	-	3	1
	RNA	CACCTCTCTCCATGGTAACCNGG	C--tTCTCTCCATGGaAACCTGG	chr5	36576947	-	2	2			RNA	GCAAATATGTGAAGGAGCTCNGG	tCAAAgATGTGA--GAGCTCTGG	chr3	74505559	-	2	2			DNA	G-GGTGATGTTGCCTGACCGGNGG	GAGaTGATGTgGCCTGACgGGAGG	chr8	114974892	+	3	1
	DNA	CACCTCT--CTCCATGGTAACCNGG	CACCcCTTGCTCCcTGGTAACCGGG	chr16	29807972	-	2	2			RNA	GCAAATATGTGAAGGAGCTCNGG	GCAtATATGTGAAG--GCTgGGG	chr3	3180109	+	2	2			RNA	GGGTGATGTTGCCTGACCGGNGG	GGGTGATtTTG-CTGtCCaGGGG	chr8	102717326	-	3	1
	RNA	CACCTCTCTCCATGGTAACCNGG	CACCTCTCTaCcTGGT--CCAGG	chr16	10213873	+	2	2			RNA	GCAAATATGTGAAGGAGCTCNGG	GCAtATATGTGAAGG--CTgGGG	chr3	3180109	+	2	2			RNA	GGGTGATGTTGCCTGACCGGNGG	GGGTGATtTTGC-TGtCCaGGGG	chr8	102717326	-	3	1
	RNA	CACCTCTCTCCATGGTAACCNGG	CACCTCTCTCCtTGGcA--CAGG	chr16	88196276	-	2	2			RNA	GCAAATATGTGAAGGAGCTCNGG	GgAAATATGTGt--GAGCTCAGG	chr7	43999190	+	2	2			RNA	GGGTGATGTTGCCTGACCGGNGG	GGGTGATGcTG-CTGgCCcGGGG	chr8	133463205	+	3	1
	DNA	CACCTCTCTCCATGGTAAC--CNGG	CACCTCTtTCCATGGcAACACCTGG	chr16	6837938	+	2	2			RNA	GCAAATATGTGAAGGAGCTCNGG	GgAAATATGTGt--GAGCTCAGG	chr7	67277912	+	2	2			RNA	GGGTGATGTTGCCTGACCGGNGG	GGGTGATGcTGC-TGgCCcGGGG	chr8	133463205	+	3	1
	DNA	CACCTCTCTCCATGGTA--ACCNGG	CACCTCTtTCCATGGcAACACCTGG	chr16	6837938	+	2	2			RNA	GCAAATATGTGAAGGAGCTCNGG	GgAAATATGTGt--GAGCTCAGG	chr7	72872298	-	2	2			RNA	GGGTGATGTTGCCTGACCGGNGG	G-GTagTGTTGCCTGACaGGTGG	chr8	32638903	+	3	1
	DNA	CACCTCTCTCCATGGTAA--CCNGG	CACCTCTtTCCATGGcAACACCTGG	chr16	6837938	+	2	2			RNA	GCAAATATGTGAAGGAGCTCNGG	GgAAATATGTGt--GAGCTCAGG	chr7	75493289	+	2	2			RNA	GGGTGATGTTGCCTGACCGGNGG	GG-TagTGTTGCCTGACaGGTGG	chr8	32638903	+	3	1
	DNA	CACCTCT--CTCCATGGTAACCNGG	CACCTCaGCCTCCcTGGTAACCGGG	chr1	244237236	+	2	2			RNA	GCAAATATGTGAAGGAGCTCNGG	GgAAATATGTGt--GAGCTCAGG	chr7	76542301	-	2	2			RNA	GGGTGATGTTGCCTGACCGGNGG	G-aTGATGTgGCCTGACgGGAGG	chr8	114974894	+	3	1
	RNA	CACCTCTCTCCATGGTAACCNGG	CcCCTCTCa--ATGGTAACCAGG	chr1	224435254	+	2	2			RNA	GCAAATATGTGAAGGAGCTCNGG	GgAAATATGTGt--GAGCTCAGG	chr7	77061270	-	2	2			RNA	GGGTGATGTTGCCTGACCGGNGG	Ga-TGATGTgGCCTGACgGGAGG	chr8	114974894	+	3	1
	RNA	CACCTCTCTCCATGGTAACCNGG	aACCTCTgTCCATGGT--CCAGG	chr1	24983446	-	2	2			RNA	GCAAATATGTGAAGGAGCTCNGG	GgAAATATGTGt--GAGCTCAGG	chr7	102356760	-	2	2			DNA	GGG-TGATGTTGCCTGACCGGNGG	GaGATGATGTgGCCTGACgGGAGG	chr8	114974892	+	3	1
	RNA	CACCTCTCTCCATGGTAACCNGG	CcCCTCgCTCCATGGT--CCCGG	chr1	110495166	-	2	2			RNA	GCAAATATGTGAAGGAGCTCNGG	GgAAATATGTGt--GAGCTCAGG	chr7	102552497	+	2	2			RNA	GGGTGATGTTGCCTGACCGGNGG	GGGTGATtTTGCCT-cCCaGTGG	chr8	126797795	-	3	1
	DNA	CACCTC--TCTCCATGGTAACCNGG	CACCTCAGcCTCCcTGGTAACCGGG	chr1	244237236	+	2	2			RNA	GCAAATATGTGAAGGAGCTCNGG	GgAAATATGTGt--GAGCTCAGG	chr7	102651590	+	2	2			RNA	GGGTGATGTTGCCTGACCGGNGG	GtGTGATGTTGCaT-ACCtGTGG	chr8	143646178	-	3	1
	RNA	CACCTCTCTCCATGGTAACCNGG	CcCCTCTCTC--TGGTcACCAGG	chr1	36981370	-	2	2			RNA	GCAAATATGTGAAGGAGCTCNGG	GgAAATATGTG--tGAGCTCAGG	chr7	43999190	+	2	2			RNA	GGGTGATGTTGCCTGACCGGNGG	GGGTGATGaTGCtTGA-gGGAGG	chr8	33996068	+	3	1
	RNA	CACCTCTCTCCATGGTAACCNGG	CACCTCcCTC--TGGaAACCTGG	chr1	245544460	+	2	2			RNA	GCAAATATGTGAAGGAGCTCNGG	GgAAATATGTG--tGAGCTCAGG	chr7	67277912	+	2	2			RNA	GGGTGATGTTGCCTGACCGGNGG	GGGTGATGaTGCtTGAg-GGAGG	chr8	33996068	+	3	1
	RNA	CACCTCTCTCCATGGTAACCNGG	CACCTCcCTCCA--GgAACCAGG	chr1	43359836	-	2	2			RNA	GCAAATATGTGAAGGAGCTCNGG	GgAAATATGTG--tGAGCTCAGG	chr7	72872298	-	2	2			RNA	GGGTGATGTTGCCTGACCGGNGG	GGGTGATGcTGCCTGt-CGaAGG	chr8	41664107	-	3	1
	RNA	CACCTCTCTCCATGGTAACCNGG	CACCTCTCTtCA--tTAACCAGG	chr1	85736584	-	2	2			RNA	GCAAATATGTGAAGGAGCTCNGG	GgAAATATGTG--tGAGCTCAGG	chr7	75493289	+	2	2			RNA	GGGTGATGTTGCCTGACCGGNGG	GGGTGATGcTGCCTGtC-GaAGG	chr8	41664107	-	3	1
	RNA	CACCTCTCTCCATGGTAACCNGG	CACCTCcCTCCAgG--AACCAGG	chr1	43359836	-	2	2			RNA	GCAAATATGTGAAGGAGCTCNGG	GgAAATATGTG--tGAGCTCAGG	chr7	76542301	-	2	2			RNA	GGGTGATGTTGCCTGACCGGNGG	GGGTGAgGgaGCCTGA-CGGAGG	chr8	143372671	-	3	1
	RNA	CACCTCTCTCCATGGTAACCNGG	CACCTCTCTtCATt--AACCAGG	chr1	85736584	-	2	2			RNA	GCAAATATGTGAAGGAGCTCNGG	GgAAATATGTG--tGAGCTCAGG	chr7	77061270	-	2	2			RNA	GGGTGATGTTGCCTGACCGGNGG	GGGTGAgGgaGCCTGAC-GGAGG	chr8	143372671	-	3	1
	RNA	CACCTCTCTCCATGGTAACCNGG	CACCTCTCTCCcTG--AgCCTGG	chr1	159396341	-	2	2			RNA	GCAAATATGTGAAGGAGCTCNGG	GgAAATATGTG--tGAGCTCAGG	chr7	102356760	-	2	2			RNA	GGGTGATGTTGCCTGACCGGNGG	GGtaG-TGTTGCCTGACaGGTGG	chr8	32638903	+	3	1
	DNA	CAC--CTCTCTCCATGGTAACCNGG	CcCTGCTgTCTCCATGGTAACCTGG	chr1	32357811	+	2	2			RNA	GCAAATATGTGAAGGAGCTCNGG	GgAAATATGTG--tGAGCTCAGG	chr7	102552497	+	2	2			RNA	GGGTGATGTTGCCTGACCGGNGG	tGGTG-TGTTtCCTGACtGGGGG	chr8	90787832	-	3	1
	RNA	CACCTCTCTCCATGGTAACCNGG	CcC--CTCTCaATGGTAACCAGG	chr1	224435254	+	2	2			RNA	GCAAATATGTGAAGGAGCTCNGG	GgAAATATGTG--tGAGCTCAGG	chr7	102651590	+	2	2			RNA	GGGTGATGTTGCCTGACCGGNGG	GGGTGATtTTGCCTc-CCaGGGG	chr12	22899748	+	3	1
	RNA	CACCTCTCTCCATGGTAACCNGG	CcCC--TCTCaATGGTAACCAGG	chr1	224435254	+	2	2			RNA	GCAAATATGTGAAGGAGCTCNGG	GCAAAgATGTGAAGGA--aCAGG	chr4	66907577	-	2	2			RNA	GGGTGATGTTGCCTGACCGGNGG	GcGTGATGgTGCCTG-CCtGTGG	chr12	32941686	+	3	1
	RNA	CACCTCTCTCCATGGTAACCNGG	CcCCT--CTCaATGGTAACCAGG	chr1	224435254	+	2	2			RNA	GCAAATATGTGAAGGAGCTCNGG	GCAAATATtT--AGGAGCaCAGG	chr4	99092125	+	2	2			RNA	GGGTGATGTTGCCTGACCGGNGG	GGGTGATtTTGCCTc-CCaGGGG	chr12	111149563	-	3	1
	RNA	CACCTCTCTCCATGGTAACCNGG	CcCCTC--TCaATGGTAACCAGG	chr1	224435254	+	2	2			RNA	GCAAATATGTGAAGGAGCTCNGG	GCAAAgATGTGAAGGAa--CAGG	chr4	66907577	-	2	2			RNA	GGGTGATGTTGCCTGACCGGNGG	GGGTGAgGgTaCCTG-CCGGGGG	chr12	113379659	+	3	1
	RNA	CACCTCTCTCCATGGTAACCNGG	CcCCTCT--CaATGGTAACCAGG	chr1	224435254	+	2	2			RNA	GCAAATATGTGAAGGAGCTCNGG	GCAA--ATGTGAAaGAGgTCTGG	chr4	138301646	-	2	2			RNA	GGGTGATGTTGCCTGACCGGNGG	GGGTGATGTgGCCTG-CCcaGGG	chr12	122030536	+	3	1
	RNA	CACCTCTCTCCATGGTAACCNGG	CcCCTCTC--aATGGTAACCAGG	chr1	224435254	+	2	2			RNA	GCAAATATGTGAAGGAGCTCNGG	GCAAA--TGTGAAaGAGgTCTGG	chr4	138301646	-	2	2			RNA	GGGTGATGTTGCCTGACCGGNGG	GGGTGgTGTTGCCTGcCt-GTGG	chr12	73904111	-	3	1
	RNA	CACCTCTCTCCATGGTAACCNGG	CACCTCTCcCC--GGTgACCTGG	chr1	1943423	-	2	2			RNA	GCAAATATGTGAAGGAGCTCNGG	GCAAAT--GTGAAaGAGgTCTGG	chr4	138301646	-	2	2			RNA	GGGTGATGTTGCCTGACCGGNGG	GGcTGAaGTgGCCTGACC-GGGG	chr12	108581755	-	3	1
	RNA	CACCTCTCTCCATGGTAACCNGG	C--CTgTCTCCATGGcAACCAGG	chr1	25927711	+	2	2			RNA	GCAAATATGTGAAGGAGCTCNGG	GCAAgTATGTG--GGAGCTaCGG	chr4	143617836	+	2	2			RNA	GGGTGATGTTGCCTGACCGGNGG	GGGTGgTcTTGCCTGAgC-GAGG	chr12	111194837	+	3	1
	RNA	CACCTCTCTCCATGGTAACCNGG	g--CTgTCTCCATGGTAACCTGG	chr1	32357815	+	2	2			RNA	GCAAATATGTGAAGGAGCTCNGG	GC--ATATGTaAAGGAtCTCAGG	chr5	78357837	-	2	2			RNA	GGGTGATGTTGCCTGACCGGNGG	GGGTGATGTgGCCTGcCC-aGGG	chr12	122030536	+	3	1
	RNA	CACCTCTCTCCATGGTAACCNGG	t--CTCTCTCCAgGGTAACCAGG	chr1	188416684	+	2	2			RNA	GCAAATATGTGAAGGAGCTCNGG	GCA--TATGTaAAGGAtCTCAGG	chr5	78357837	-	2	2			DNA	GGGTGATGTTGCCTGAC-CGGNGG	GGGTcATtTTGCCTGACACtGTGG	chr12	133242879	-	3	1
	RNA	CACCTCTCTCCATGGTAACCNGG	C--CcCTCTCaATGGTAACCAGG	chr1	224435254	+	2	2			RNA	GCAAATATGTGAAGGAGCTCNGG	aa--ATATGTGAAGGAGCTCCGG	chr5	140342648	-	2	2			RNA	GGGTGATGTTGCCTGACCGGNGG	G-cTGAaGTgGCCTGACCGGGGG	chr12	108581754	-	3	1
	RNA	CACCTCTCTCCATGGTAACCNGG	CACCTCTCTCCcTGG--AgCCGG	chr1	53127408	-	2	2			RNA	GCAAATATGTGAAGGAGCTCNGG	aaA--TATGTGAAGGAGCTCCGG	chr5	140342648	-	2	2			RNA	GGGTGATGTTGCCTGACCGGNGG	Gc-TGAaGTgGCCTGACCGGGGG	chr12	108581754	-	3	1
	RNA	CACCTCTCTCCATGGTAACCNGG	CAtCTCTCTCCt--GTAACCTGG	chr13	77510686	-	2	2			RNA	GCAAATATGTGAAGGAGCTCNGG	GCAgATtTGTGAAGGA--TCAGG	chr5	159546964	+	2	2			DNA	GGG-TGATGTTGCCTGACCGGNGG	cGGCTGAaGTgGCCTGACCGGGGG	chr12	108581754	-	3	1
	RNA	CACCTCTCTCCATGGTAACCNGG	CAtCTCTCTCC--tGTAACCTGG	chr13	77510686	-	2	2			RNA	GCAAATATGTGAAGGAGCTCNGG	GCAAAacTGTGAAGGAG--CAGG	chr5	40554385	+	2	2			DNA	GGG-TGATGTTGCCTGACCGGNGG	GGGCTGgTGcTGCCTGACCtGCGG	chr12	131915094	-	3	1
	RNA	CACCTCTCTCCATGGTAACCNGG	CACCTggCTCCATGGT--CCAGG	chr2	73227095	-	2	2			RNA	GCAAATATGTGAAGGAGCTCNGG	GCAAggATGTGAAGGAG--CTGG	chr5	136532500	+	2	2			RNA	GGGTGATGTTGCCTGACCGGNGG	GGGTGATcTTGCC-cACCaGAGG	chr12	51871351	+	3	1
	RNA	CACCTCTCTCCATGGTAACCNGG	CACCTCTCaCCATGaT--CCAGG	chr2	234247494	-	2	2			RNA	GCAAATATGTGAAGGAGCTCNGG	GCAAATATGTGAAGtAG--tAGG	chr5	162064033	-	2	2			RNA	GGGTGATGTTGCCTGACCGGNGG	GGGTGATtTTGCC-tcCCGGGGG	chr12	96740783	+	3	1
	RNA	CACCTCTCTCCATGGTAACCNGG	CA--TCTtTCCATGGcAACCGGG	chr2	2828976	-	2	2			RNA	GCAAATATGTGAAGGAGCTCNGG	GCAA--taGTGAAGGAGCTCTGG	chr5	4894597	+	2	2			RNA	GGGTGATGTTGCCTGACCGGNGG	GGGTGATtTTGCCT-cCCaGGGG	chr12	22899748	+	3	1
	RNA	CACCTCTCTCCATGGTAACCNGG	CACCTtaCTC--TGGTAACCTGG	chr2	163028582	-	2	2			RNA	GCAAATATGTGAAGGAGCTCNGG	GCAAt--aGTGAAGGAGCTCTGG	chr5	4894597	+	2	2			RNA	GGGTGATGTTGCCTGACCGGNGG	GGGTGATcTTGCCc-ACCaGAGG	chr12	51871351	+	3	1
	RNA	CACCTCTCTCCATGGTAACCNGG	CtCCTCTtTCCA--GTAACCAGG	chr2	100621790	+	2	2			RNA	GCAAATATGTGAAGGAGCTCNGG	GCAAta--GTGAAGGAGCTCTGG	chr5	4894597	+	2	2			RNA	GGGTGATGTTGCCTGACCGGNGG	GGGTGgTGTTGCCT-gCCtGTGG	chr12	73904111	-	3	1
	RNA	CACCTCTCTCCATGGTAACCNGG	CACaTCTCTCCcTG--AACCTGG	chr2	112261251	+	2	2			DNA	GC--AAATATGTGAAGGAGCTCNGG	atGCAAATATGTGAAGGAGCTCCGG	chr5	140342648	-	2	2			RNA	GGGTGATGTTGCCTGACCGGNGG	GGGTGATtTTGCCT-cCCaGGGG	chr12	111149563	-	3	1
	RNA	CACCTCTCTCCATGGTAACCNGG	CACCTCTCaCCATG--AtCCAGG	chr2	234247494	-	2	2			RNA	GCAAATATGTGAAGGAGCTCNGG	GCAAAgA--TGAAGGAcCTCGGG	chr16	14378597	-	2	2			RNA	GGGTGATGTTGCCTGACCGGNGG	GGGTGgTGTTGCCTGc-CtGTGG	chr12	73904111	-	3	1
	RNA	CACCTCTCTCCATGGTAACCNGG	CAtCTCTCTCCAT--TAtCCTGG	chr2	199998942	-	2	2			RNA	GCAAATATGTGAAGGAGCTCNGG	GCAAAgAT--GAAGGAcCTCGGG	chr16	14378597	-	2	2			RNA	GGGTGATGTTGCCTGACCGGNGG	GGGTGgTGTTGCCTGcC-tGTGG	chr12	73904111	-	3	1
	RNA	CACCTCTCTCCATGGTAACCNGG	tAC--CTCTCCATtGTAACCAGG	chr2	54284782	+	2	2			RNA	GCAAATATGTGAAGGAGCTCNGG	GCAAAgATG--AAGGAcCTCGGG	chr16	14378597	-	2	2			RNA	GGGTGATGTTGCCTGACCGGNGG	GGGTGATtTTGCCTcc-CGGGGG	chr12	96740783	+	3	1
	RNA	CACCTCTCTCCATGGTAACCNGG	tACC--TCTCCATtGTAACCAGG	chr2	54284782	+	2	2			RNA	GCAAATATGTGAAGGAGCTCNGG	tCAAATAaGTGAAG--GCTCCGG	chr16	30347893	-	2	2			RNA	GGGTGATGTTGCCTGACCGGNGG	GGGTGATtTTGCCTccC-GGGGG	chr12	96740783	+	3	1
	RNA	CACCTCTCTCCATGGTAACCNGG	tACCT--CTCCATtGTAACCAGG	chr2	54284782	+	2	2			RNA	GCAAATATGTGAAGGAGCTCNGG	tCAAATAaGTGAAGG--CTCCGG	chr16	30347893	-	2	2			RNA	GGGTGATGTTGCCTGACCGGNGG	GGGTG-TGTaGCCTaACCaGAGG	chr12	28313750	+	3	1
	RNA	CACCTCTCTCCATGGTAACCNGG	tACCTC--TCCATtGTAACCAGG	chr2	54284782	+	2	2			RNA	GCAAATATGTGAAGGAGCTCNGG	GaAAATA--TGAAGGAGCaCTGG	chr1	53176465	-	2	2			RNA	GGGTGATGTTGCCTGACCGGNGG	aGGaG-TGTTGCCTGACCaGGGG	chr12	129774143	+	3	1
	RNA	CACCTCTCTCCATGGTAACCNGG	tACCTCT--CCATtGTAACCAGG	chr2	54284782	+	2	2			RNA	GCAAATATGTGAAGGAGCTCNGG	GaAAATAT--GAAGGAGCaCTGG	chr1	53176465	-	2	2			DNA	GG-GTGATGTTGCCTGACCGGNGG	GGGGTGATGgTGtCTGACCaGTGG	chr3	15052395	-	3	1
	RNA	CACCTCTCTCCATGGTAACCNGG	tACCTCTC--CATtGTAACCAGG	chr2	54284782	+	2	2			RNA	GCAAATATGTGAAGGAGCTCNGG	GaAAATATG--AAGGAGCaCTGG	chr1	53176465	-	2	2			RNA	GGGTGATGTTGCCTGACCGGNGG	GcGTGATGTTGCaTG-CCtGTGG	chr3	32739954	+	3	1
	RNA	CACCTCTCTCCATGGTAACCNGG	C--CTCTCTtCATaGTAACCAGG	chr2	35599029	-	2	2			RNA	GCAAATATGTGAAGGAGCTCNGG	Ga--ATATGTGAAGGAGCaCTGG	chr1	229255403	+	2	2			RNA	GGGTGATGTTGCCTGACCGGNGG	GGGTGATtTTGCCTGcCt-GGGG	chr3	24654056	+	3	1
	RNA	CACCTCTCTCCATGGTAACCNGG	t--CTCTCTCCATGGTAtCCAGG	chr2	72841520	+	2	2			RNA	GCAAATATGTGAAGGAGCTCNGG	GaA--TATGTGAAGGAGCaCTGG	chr1	229255403	+	2	2			DNA	G-GGTGATGTTGCCTGACCGGNGG	GGGGTGATGgTGtCTGACCaGTGG	chr3	15052395	-	3	1
	RNA	CACCTCTCTCCATGGTAACCNGG	CAC--tgCTCCATGGTAACCTGG	chr22	21070645	+	2	2			RNA	GCAAATATGTGAAGGAGCTCNGG	tCAAATATGTGgAGGA--TCTGG	chr1	56301915	-	2	2			DNA	G-GGTGATGTTGCCTGACCGGNGG	tTGGTGAgGTTGCCTGAgCGGTGG	chr3	194826544	-	3	1
	RNA	CACCTCTCTCCATGGTAACCNGG	CACt--gCTCCATGGTAACCTGG	chr22	21070645	+	2	2			RNA	GCAAATATGTGAAGGAGCTCNGG	GCAAATcTGTGAA--AGgTCTGG	chr1	217030274	-	2	2			RNA	GGGTGATGTTGCCTGACCGGNGG	GGaTGATGaTG-CTGACCtGAGG	chr3	124207085	-	3	1
	RNA	CACCTCTCTCCATGGTAACCNGG	CACtg--CTCCATGGTAACCTGG	chr22	21070645	+	2	2			RNA	GCAAATATGTGAAGGAGCTCNGG	G--AAgATGTGAAGGAGCaCAGG	chr1	112270595	-	2	2			RNA	GGGTGATGTTGCCTGACCGGNGG	GGaTGATGaTGC-TGACCtGAGG	chr3	124207085	-	3	1
	RNA	CACCTCTCTCCATGGTAACCNGG	CACtgC--TCCATGGTAACCTGG	chr22	21070645	+	2	2			RNA	GCAAATATGTGAAGGAGCTCNGG	GCAAATATtT--AGGAGCaCAGG	chr1	240604889	-	2	2			DNA	GGGTGATGTTGCCTGACC-GGNGG	GGGTGATGgTGtCTGACCAGtGGG	chr3	15052394	-	3	1
	RNA	CACCTCTCTCCATGGTAACCNGG	CACtgCT--CCATGGTAACCTGG	chr22	21070645	+	2	2			RNA	GCAAATATGTGAAGGAGCTCNGG	GCAAATATGTGAgGGgG--CAGG	chr1	181003515	-	2	2			DNA	GGGTGATGTTGCCTGACC-GGNGG	GGGTGgTaTTGCCTcACCAGGTGG	chr3	100780483	+	3	1
	RNA	CACCTCTCTCCATGGTAACCNGG	CACtgCTC--CATGGTAACCTGG	chr22	21070645	+	2	2			RNA	GCAAATATGTGAAGGAGCTCNGG	tCAAATATGaGA--GAGCTCAGG	chr13	109748313	+	2	2			DNA	GGGTGATGTTGCCTGACC-GGNGG	GGGTGATGTTGCtgaACCTGGAGG	chr3	195070001	-	3	1
	RNA	CACCTCTCTCCATGGTAACCNGG	CACCTCgCaCCATGGT--CCTGG	chr19	35421631	+	2	2			RNA	GCAAATATGTGAAGGAGCTCNGG	GCAAATATGTGAgGGt--TCTGG	chr2	84338197	+	2	2			RNA	GGGTGATGTTGCCTGACCGGNGG	GGG-GAcGTgGCCTGgCCGGCGG	chr3	32821858	+	3	1
	DNA	CACCTC--TCTCCATGGTAACCNGG	CACCTCCGTCcCCATGGcAACCGGG	chr19	3572541	+	2	2			RNA	GCAAATATGTGAAGGAGCTCNGG	GCAAgTATaTGAA--AGCTCCGG	chr2	68043424	-	2	2			RNA	GGGTGATGTTGCCTGACCGGNGG	GGt-GAgGTTGCCTGAgCGGTGG	chr3	194826544	-	3	1
	RNA	CACCTCTCTCCATGGTAACCNGG	CACacCTCTC--TGGTAACCAGG	chr19	949131	-	2	2			RNA	GCAAATATGTGAAGGAGCTCNGG	GCAgATgTGTGAA--AGCTCTGG	chr2	84282185	+	2	2			RNA	GGGTGATGTTGCCTGACCGGNGG	G-GTGATGgTGtCTGACCaGTGG	chr3	15052395	-	3	1
	RNA	CACCTCTCTCCATGGTAACCNGG	CACCTCTCTCCtT--TgACCTGG	chr19	55364500	+	2	2			RNA	GCAAATATGTGAAGGAGCTCNGG	GCAAATATtT--AGGAGCaCAGG	chr2	99475428	+	2	2			RNA	GGGTGATGTTGCCTGACCGGNGG	GG-TGATGgTGtCTGACCaGTGG	chr3	15052395	-	3	1
	RNA	CACCTCTCTCCATGGTAACCNGG	CcC--CTCcCCATGGTAACCAGG	chr19	11553143	-	2	2			RNA	GCAAATATGTGAAGGAGCTCNGG	GCAAAgATGTGAAGGgG--CTGG	chr2	4095115	-	2	2			DNA	GGG-TGATGTTGCCTGACCGGNGG	GGGGTGATGgTGtCTGACCaGTGG	chr3	15052395	-	3	1
	RNA	CACCTCTCTCCATGGTAACCNGG	CcCC--TCcCCATGGTAACCAGG	chr19	11553143	-	2	2			RNA	GCAAATATGTGAAGGAGCTCNGG	GCAAATATGTGcAGcAG--CTGG	chr2	13020592	+	2	2			RNA	GGGTGATGTTGCCTGACCGGNGG	GGGTGATtTTGCCT-gCCtGGGG	chr3	24654056	+	3	1
	RNA	CACCTCTCTCCATGGTAACCNGG	CcCCT--CcCCATGGTAACCAGG	chr19	11553143	-	2	2			RNA	GCAAATATGTGAAGGAGCTCNGG	GCAAATATGTGA--GgGtTCTGG	chr2	84338197	+	2	2			RNA	GGGTGATGTTGCCTGACCGGNGG	GGGTGATtTTGCCTGc-CtGGGG	chr3	24654056	+	3	1
	RNA	CACCTCTCTCCATGGTAACCNGG	CcCCTC--cCCATGGTAACCAGG	chr19	11553143	-	2	2			RNA	GCAAATATGTGAAGGAGCTCNGG	tCAAATATGTGA--GAGCTaGGG	chr2	156181950	-	2	2			RNA	GGGTGATGTTGCCTGACCGGNGG	GGGTGATtTTGCCTGcC-tGGGG	chr3	24654056	+	3	1
	RNA	CACCTCTCTCCATGGTAACCNGG	CcCCTCc--CCATGGTAACCAGG	chr19	11553143	-	2	2			RNA	GCAAATATGTGAAGGAGCTCNGG	GCAAATATGTGAgG--GtTCTGG	chr2	84338197	+	2	2			RNA	GGGTGATGTTGCCTGACCGGNGG	GGGTG-TGTgGCCTGgCCtGGGG	chr3	197667502	-	3	1
	RNA	CACCTCTCTCCATGGTAACCNGG	CcCCTCcC--CATGGTAACCAGG	chr19	11553143	-	2	2			RNA	GCAAATATGTGAAGGAGCTCNGG	GCAAATATGTGAgGG--tTCTGG	chr2	84338197	+	2	2			DNA	GGGTG-ATGTTGCCTGACCGGNGG	GaGTGTATGgTGCCTtACCGGAGG	chr7	142914621	+	3	1
	RNA	CACCTCTCTCCATGGTAACCNGG	aAC--gTCTCCATGGTAACCTGG	chr19	58573625	+	2	2			RNA	GCAAATATGTGAAGGAGCTCNGG	ctAAATATGTGAAG--GCTCTGG	chr2	209849818	+	2	2			RNA	GGGTGATGTTGCCTGACCGGNGG	GGGT-ATGTTtCCTtACtGGTGG	chr7	99189477	-	3	1
	RNA	CACCTCTCTCCATGGTAACCNGG	aACg--TCTCCATGGTAACCTGG	chr19	58573625	+	2	2			RNA	GCAAATATGTGAAGGAGCTCNGG	ctAAATATGTGAAGG--CTCTGG	chr2	209849818	+	2	2			RNA	GGGTGATGTTGCCTGACCGGNGG	GtGT-ATGgTGCCTtACCGGAGG	chr7	142914623	+	3	1
	RNA	CACCTCTCTCCATGGTAACCNGG	aACgT--CTCCATGGTAACCTGG	chr19	58573625	+	2	2			RNA	GCAAATATGTGAAGGAGCTCNGG	GCAAATATtT--AGGAGCaCAGG	chr19	20045715	-	2	2			RNA	GGGTGATGTTGCCTGACCGGNGG	GGGTGATtTTGCCTt-CCaGGGG	chr7	36637458	+	3	1
	RNA	CACCTCTCTCCATGGTAACCNGG	aACgTC--TCCATGGTAACCTGG	chr19	58573625	+	2	2			RNA	GCAAATATGTGAAGGAGCTCNGG	GCAAATATtT--AGGAGCaCAGG	chr19	24131650	+	2	2			RNA	GGGTGATGTTGCCTGACCGGNGG	GGGTGgTGTTGCCTG-tgGGGGG	chr7	37363946	-	3	1
	RNA	CACCTCTCTCCATGGTAACCNGG	aACgTCT--CCATGGTAACCTGG	chr19	58573625	+	2	2			RNA	GCAAATATGTGAAGGAGCTCNGG	aCAAcTATGTGAAGGAG--CAGG	chr15	68716406	-	2	2			RNA	GGGTGATGTTGCCTGACCGGNGG	GGGTaATGTTGCCTG-CgtGTGG	chr7	132499790	+	3	1
	RNA	CACCTCTCTCCATGGTAACCNGG	aACgTCTC--CATGGTAACCTGG	chr19	58573625	+	2	2			DNA	GC--AAATATGTGAAGGAGCTCNGG	GCTGAAATAcGgGAAGGAGCTCGGG	chr15	83568631	+	2	2			DNA	GGGTGATGT-TGCCTGACCGGNGG	GGGTGcTGTGTtCCTGACaGGAGG	chr7	156015602	+	3	1
	RNA	CACCTCTCTCCATGGTAACCNGG	C--CcCTCcCCATGGTAACCAGG	chr19	11553143	-	2	2			DNA	GCAAAT--ATGTGAAGGAGCTCNGG	GCtAATTTATGTGAAGGAGCTgTGG	chrY	17281909	-	2	2			RNA	GGGTGATGTTGCCTGACCGGNGG	GGGTGATGTTcCCTcACC-cAGG	chr7	99506366	-	3	1
	RNA	CACCTCTCTCCATGGTAACCNGG	CACCTCTCTCCtTtG--ACCTGG	chr19	55364500	+	2	2			DNA	GCAAA--TATGTGAAGGAGCTCNGG	GCtAATTTATGTGAAGGAGCTgTGG	chrY	17281909	-	2	2			RNA	GGGTGATGTTGCCTGACCGGNGG	GGGTGATG-aGCCTcACCGtGGG	chr7	23927647	+	3	1
	RNA	CACCTCTCTCCATGGTAACCNGG	CtCCTCTCTtCATG--AACCTGG	chr21	32450313	+	2	2			RNA	GCAAATATGTGAAGGAGCTCNGG	GCgAATATGTGAAGaAG--CTGG	chr17	68965225	-	2	2			RNA	GGGTGATGTTGCCTGACCGGNGG	GGGTGATGa-GCCTcACCGtGGG	chr7	23927647	+	3	1
	RNA	CACCTCTCTCCATGGTAACCNGG	CACCaCTCT--ATGGTcACCAGG	chr15	89803970	+	2	2			RNA	GCAAATATGTGAAGGAGCTCNGG	GtAAATATGgG--GGAGCTCAGG	chr17	35257198	-	2	2			DNA	G-GGTGATGTTGCCTGACCGGNGG	GTGGTGATGaTGCCTGgCCtGAGG	chr7	151559507	+	3	1
	DNA	CA--CCTCTCTCCATGGTAACCNGG	CAGGCCTCTCTCCATGGTgtCCAGG	chr15	20013289	+	2	2			RNA	GCAAATATGTGAAGGAGCTCNGG	GCtAATATGTGAAGGA--aCTGG	chr10	14911937	+	2	2			RNA	GGGTGATGTTGCCTGACCGGNGG	GGGTttTGTTG-CTGACtGGGGG	chr7	50216926	+	3	1
	DNA	CA--CCTCTCTCCATGGTAACCNGG	CAGGCCTCTCTCCATGGTgtCCAGG	chr15	21019937	+	2	2			RNA	GCAAATATGTGAAGGAGCTCNGG	GCAAATATGTGAtGGA--aCTGG	chr10	113452829	-	2	2			RNA	GGGTGATGTTGCCTGACCGGNGG	GGGTttTGTTGC-TGACtGGGGG	chr7	50216926	+	3	1
	RNA	CACCTCTCTCCATGGTAACCNGG	CACCTCTCgCCATc--AACCAGG	chr15	39580674	+	2	2			DNA	GCAAATATGTGAAG--GAGCTCNGG	GaAAATgTGTGAAGAAGAGCTCTGG	chr10	75453209	+	2	2			RNA	GGGTGATGTTGCCTGACCGGNGG	GGG-GAgGTgGCCTGACCcGTGG	chr7	156082296	-	3	1
	RNA	CACCTCTCTCCATGGTAACCNGG	CcCCTCTCTCCATG--AcCCTGG	chr15	59243961	-	2	2			DNA	GCAAATAT--GTGAAGGAGCTCNGG	aCAAATATCTGTGAAGGtGCTCAGG	chr10	31596248	+	2	2			DNA	GGGTGATGTTGCCTGAC-CGGNGG	GGGTGATGTgGCCaGtCACGGTGG	chr7	4738145	+	3	1
	RNA	CACCTCTCTCCATGGTAACCNGG	CACCTCTCgCCAT--cAACCAGG	chr15	39580674	+	2	2			DNA	GCAAATA--TGTGAAGGAGCTCNGG	aCAAATATCTGTGAAGGtGCTCAGG	chr10	31596248	+	2	2			RNA	GGGTGATGTTGCCTGACCGGNGG	G-GTGATGaTGCCTGgCCtGAGG	chr7	151559509	+	3	1
	RNA	CACCTCTCTCCATGGTAACCNGG	C--CTCTCTCCATGGTgtCCAGG	chr15	20013293	+	2	2			RNA	GCAAATATGTGAAGGAGCTCNGG	GCAAAgATGTGAAGaAG--CTGG	chr10	14384304	+	2	2			RNA	GGGTGATGTTGCCTGACCGGNGG	GG-TGATGaTGCCTGgCCtGAGG	chr7	151559509	+	3	1
	RNA	CACCTCTCTCCATGGTAACCNGG	C--CTCTCTCCATGGTgtCCAGG	chr15	21019941	+	2	2			RNA	GCAAATATGTGAAGGAGCTCNGG	GCtAATATGTGAAGGAa--CTGG	chr10	14911937	+	2	2			RNA	GGGTGATGTTGCCTGACCGGNGG	GGGTGATtTTGCCT-tCCaGGGG	chr7	36637458	+	3	1
	RNA	CACCTCTCTCCATGGTAACCNGG	C--CTCTCTCCAgGGaAACCAGG	chr15	65997165	-	2	2			RNA	GCAAATATGTGAAGGAGCTCNGG	GCAAATATGTGAtGGAa--CTGG	chr10	113452829	-	2	2			RNA	GGGTGATGTTGCCTGACCGGNGG	GGGTGgTGTTGCCTGt-gGGGGG	chr7	37363946	-	3	1
	RNA	CACCTCTCTCCATGGTAACCNGG	CgCCTCTCTCCATG--AACtGGG	chrY	6463802	+	2	2			RNA	GCAAATATGTGAAGGAGCTCNGG	GgAA--ATGTGcAGGAGCTCAGG	chr10	63966515	+	2	2			RNA	GGGTGATGTTGCCTGACCGGNGG	GGGTGgTGTTGCCTGtg-GGGGG	chr7	37363946	-	3	1
	RNA	CACCTCTCTCCATGGTAACCNGG	CgCCTCTCTCCATG--AACtGGG	chrY	9700906	-	2	2			RNA	GCAAATATGTGAAGGAGCTCNGG	GgAAA--TGTGcAGGAGCTCAGG	chr10	63966515	+	2	2			RNA	GGGTGATGTTGCCTGACCGGNGG	GGaTGAa-TTGCCTGAgCGGAGG	chr7	111852188	-	3	1
	DNA	CACCTCT--CTCCATGGTAACCNGG	CACCTCTTTCTCCATGGcAgCCTGG	chr17	29508110	-	2	2			RNA	GCAAATATGTGAAGGAGCTCNGG	GgAAAT--GTGcAGGAGCTCAGG	chr10	63966515	+	2	2			RNA	GGGTGATGTTGCCTGACCGGNGG	GGaTGA-aTTGCCTGAgCGGAGG	chr7	111852188	-	3	1
	DNA	CACCTC--TCTCCATGGTAACCNGG	CACCTCTTTCTCCATGGcAgCCTGG	chr17	29508110	-	2	2			RNA	GCAAATATGTGAAGGAGCTCNGG	GCAAcTATGTGA--GAGaTCTGG	chr10	46875705	-	2	2			DNA	GGGTGATGTTG-CCTGACCGGNGG	GGGTGATGTTGAgCTGcCtGGTGG	chr4	130339137	+	3	1
	RNA	CACCTCTCTCCATGGTAACCNGG	CA--TCTCTCCATGGTctCCTGG	chr17	79668057	-	2	2			RNA	GCAAATATGTGAAGGAGCTCNGG	GCAAcTATGTGA--GAGaTCTGG	chr10	48176144	+	2	2			RNA	GGGTGATGTTGCCTGACCGGNGG	GGGTGATGgTGCCTa-CCaGGGG	chr4	173460946	+	3	1
	RNA	CACCTCTCTCCATGGTAACCNGG	CACCTCTtTC--TGGaAACCAGG	chr17	28655285	-	2	2			RNA	GCAAATATGTGAAGGAGCTCNGG	tCcAATATGTGAA--AGCTCAGG	chr6	133914908	+	2	2			RNA	GGGTGATGTTGCCTGACCGGNGG	tGcTGATGTTGCCTaACC-GGGG	chr4	7667113	-	3	1
	DNA	CACCTCTCTCCATGGTAAC--CNGG	CACCTCTCaCCcTGGTAACAGCAGG	chr17	48726331	-	2	2			RNA	GCAAATATGTGAAGGAGCTCNGG	GCttATATGTGAA--AGCTCTGG	chr6	142396736	-	2	2			DNA	G-GGTGATGTTGCCTGACCGGNGG	tTGcTGATGTTGCCTaACCGGGGG	chr4	7667112	-	3	1
	DNA	C--ACCTCTCTCCATGGTAACCNGG	CCCACCTgTCTCCATGGaAACCAGG	chr17	34519404	+	2	2			RNA	GCAAATATGTGAAGGAGCTCNGG	GCAAATATaTGAAG--GCTtAGG	chr6	39970602	-	2	2			RNA	GGGTGATGTTGCCTGACCGGNGG	GGGTGcTGTTG-CTGAgCtGTGG	chr4	130739059	-	3	1
	RNA	CACCTCTCTCCATGGTAACCNGG	CAC--gTtTCCATGGTAACCTGG	chr17	9897493	+	2	2			RNA	GCAAATATGTGAAGGAGCTCNGG	GCAAATATaTGAAGG--CTtAGG	chr6	39970602	-	2	2			RNA	GGGTGATGTTGCCTGACCGGNGG	GGGTGcTGTTGC-TGAgCtGTGG	chr4	130739059	-	3	1
	RNA	CACCTCTCTCCATGGTAACCNGG	CACg--TtTCCATGGTAACCTGG	chr17	9897493	+	2	2			RNA	GCAAATATGTGAAGGAGCTCNGG	GC--ATATGTGAAaGAGCTaAGG	chr14	95459633	-	2	2			RNA	GGGTGATGTTGCCTGACCGGNGG	Gct-GATGTTGCCTaACCGGGGG	chr4	7667112	-	3	1
	RNA	CACCTCTCTCCATGGTAACCNGG	CACgT--tTCCATGGTAACCTGG	chr17	9897493	+	2	2			RNA	GCAAATATGTGAAGGAGCTCNGG	GCA--TATGTGAAaGAGCTaAGG	chr14	95459633	-	2	2			DNA	GGG-TGATGTTGCCTGACCGGNGG	ttGCTGATGTTGCCTaACCGGGGG	chr4	7667112	-	3	1
	RNA	CACCTCTCTCCATGGTAACCNGG	CACgTt--TCCATGGTAACCTGG	chr17	9897493	+	2	2			RNA	GCAAATATGTGAAGGAGCTCNGG	aCAAATATGTGAAGaA--TCAGG	chr14	52076040	-	2	2			RNA	GGGTGATGTTGCCTGACCGGNGG	tGGTGATGTTGCC-aACaGGAGG	chr4	123588773	-	3	1
	RNA	CACCTCTCTCCATGGTAACCNGG	CACgTtT--CCATGGTAACCTGG	chr17	9897493	+	2	2			RNA	GCAAATATGTGAAGGAGCTCNGG	GCAAATATGTGA--GAaaTCAGG	chr14	29628774	+	2	2			RNA	GGGTGATGTTGCCTGACCGGNGG	GGGTGATGgTGCC-tACCaGGGG	chr4	173460946	+	3	1
	RNA	CACCTCTCTCCATGGTAACCNGG	CACgTtTC--CATGGTAACCTGG	chr17	9897493	+	2	2			DNA	GCAAATATGTGAAGG--AGCTCNGG	GCAAATAatTGAAGGATAGCTCTGG	chr20	37222589	-	2	2			RNA	GGGTGATGTTGCCTGACCGGNGG	tGGTGATGTTGCCa-ACaGGAGG	chr4	123588773	-	3	1
	RNA	CACCTCTCTCCATGGTAACCNGG	CAC--CTCTCCATGGTAcaCTGG	chr17	45778609	+	2	2			DNA	GCAAATATGTGAAGGA--GCTCNGG	GCAAATAatTGAAGGATAGCTCTGG	chr20	37222589	-	2	2			DNA	GGGTGATGTTGC-CTGACCGGNGG	GGGTGATGTTGaGCTGcCtGGTGG	chr4	130339137	+	3	1
	RNA	CACCTCTCTCCATGGTAACCNGG	CACC--TCTCCATGGTAcaCTGG	chr17	45778609	+	2	2			DNA	GCAAATATGT--GAAGGAGCTCNGG	GCAAAcATGTCAGAAGGAGCTtAGG	chr20	58425539	+	2	2			RNA	GGGTGATGTTGCCTGACCGGNGG	GcGTGA-GcTGCCTGcCCGGGGG	chr4	1553647	+	3	1
	RNA	CACCTCTCTCCATGGTAACCNGG	CACCT--CTCCATGGTAcaCTGG	chr17	45778609	+	2	2			RNA	GCAAATATGTGAAGGAGCTCNGG	GCAAATA--TGAAccAGCTCTGG	chr9	15541872	-	2	2			RNA	GGGTGATGTTGCCTGACCGGNGG	GGGTGA-GTTGCaTGAatGGGGG	chr4	169304707	+	3	1
	RNA	CACCTCTCTCCATGGTAACCNGG	CACCTC--TCCATGGTAcaCTGG	chr17	45778609	+	2	2			RNA	GCAAATATGTGAAGGAGCTCNGG	GCAAATAT--GAAccAGCTCTGG	chr9	15541872	-	2	2			RNA	GGGTGATGTTGCCTGACCGGNGG	GGGTGATtTTGCCTc-CCaGAGG	chr5	80404196	-	3	1
	RNA	CACCTCTCTCCATGGTAACCNGG	CACCTCT--CCATGGTAcaCTGG	chr17	45778609	+	2	2			RNA	GCAAATATGTGAAGGAGCTCNGG	GCAAATATG--AAccAGCTCTGG	chr9	15541872	-	2	2			RNA	GGGTGATGTTGCCTGACCGGNGG	GGGTGATtTTGCCcc-CCGGTGG	chr5	86406493	+	3	1
	RNA	CACCTCTCTCCATGGTAACCNGG	CACCTCTC--CATGGTAcaCTGG	chr17	45778609	+	2	2			RNA	GCAAATATGTGAAGGAGCTCNGG	GC--ATAgGTGAAGGAGCaCTGG	chr9	115202847	-	2	2			DNA	GGGTGATGT-TGCCTGACCGGNGG	GGGTGATaTGTtCCTGACCtGTGG	chr5	120802148	+	3	1
	RNA	CACCTCTCTCCATGGTAACCNGG	C--CTaTCTCCcTGGTAACCTGG	chr17	1077728	-	2	2			RNA	GCAAATATGTGAAGGAGCTCNGG	GCA--TAgGTGAAGGAGCaCTGG	chr9	115202847	-	2	2			RNA	GGGTGATGTTGCCTGACCGGNGG	GGGTGATG-TGCCTGgCCccTGG	chr5	621451	+	3	1
	RNA	CACCTCTCTCCATGGTAACCNGG	C--CTgTCTCCATGGaAACCAGG	chr17	34519408	+	2	2			RNA	GCAAATATGTGAAGGAGCTCNGG	GCcAATcTGT--AGGAGCTCTGG	chr9	89444908	-	2	2			RNA	GGGTGATGTTGCCTGACCGGNGG	GGGTGATGT-GCCTGgCCccTGG	chr5	621451	+	3	1
	RNA	CACCTCTCTCCATGGTAACCNGG	CAgCTCTCaCCATGG--ACCTGG	chr17	65077010	+	2	2			RNA	GCAAATATGTGAAGGAGCTCNGG	GCAAgTAaGTGAAGGAG--CAGG	chr9	104393760	+	2	2			RNA	GGGTGATGTTGCCTGACCGGNGG	GGGTGATt-TGCCTGAatGGAGG	chr5	2835439	-	3	1
	RNA	CACCTCTCTCCATGGTAACCNGG	tACCTCcCTCCATGGT--CCCGG	chr10	62079703	-	2	2			DNA	GCAAAT--ATGTGAAGGAGCTCNGG	GCAAATGAATtTGAAGGtGCTCTGG	chr9	74821300	+	2	2			RNA	GGGTGATGTTGCCTGACCGGNGG	GGGTGATtT-GCCTGAatGGAGG	chr5	2835439	-	3	1
	RNA	CACCTCTCTCCATGGTAACCNGG	CACtTCTCTtCATGGT--CCTGG	chr10	69379609	+	2	2			RNA	GCAAATATGTGAAGGAGCTCNGG	GCtAATATGTGAAG--aCTCAGG	chr9	127250654	+	2	2			RNA	GGGTGATGTTGCCTGACCGGNGG	GGGgGATG-TGtCTGcCCGGAGG	chr5	74504126	-	3	1
	RNA	CACCTCTCTCCATGGTAACCNGG	CACgTCTCaC--TGGTAACCAGG	chr10	32230263	+	2	2			RNA	GCAAATATGTGAAGGAGCTCNGG	GCtAATATGTGAAGa--CTCAGG	chr9	127250654	+	2	2			RNA	GGGTGATGTTGCCTGACCGGNGG	GGGgGATGT-GtCTGcCCGGAGG	chr5	74504126	-	3	1
	RNA	CACCTCTCTCCATGGTAACCNGG	CACCTCTCTCCcT--TcACCTGG	chr10	131181253	+	2	2			RNA	GCAAATATGTGAAGGAGCTCNGG	GCAAAgA--TGAAGGAGCaCAGG	chrX	77002588	+	2	2			RNA	GGGTGATGTTGCCTGACCGGNGG	GGGTGATGTTG-CTGgtgGGAGG	chr5	151615541	-	3	1
	RNA	CACCTCTCTCCATGGTAACCNGG	CcC--CTCTCCAgGGTAACCTGG	chr10	71720113	-	2	2			RNA	GCAAATATGTGAAGGAGCTCNGG	GCAAAgAT--GAAGGAGCaCAGG	chrX	77002588	+	2	2			RNA	GGGTGATGTTGCCTGACCGGNGG	GGGTGATGTTGC-TGgtgGGAGG	chr5	151615541	-	3	1
	RNA	CACCTCTCTCCATGGTAACCNGG	CcCC--TCTCCAgGGTAACCTGG	chr10	71720113	-	2	2			RNA	GCAAATATGTGAAGGAGCTCNGG	GCAAAgATG--AAGGAGCaCAGG	chrX	77002588	+	2	2			DNA	GGGTGATGTTGCCTGACC-GGNGG	GGtTGAaGTTGCCTGgCCTGGAGG	chr5	150474981	-	3	1
	RNA	CACCTCTCTCCATGGTAACCNGG	CcCCT--CTCCAgGGTAACCTGG	chr10	71720113	-	2	2			RNA	GCAAATATGTGAAGGAGCTCNGG	GC--ATATGgGcAGGAGCTCTGG	chrX	53003843	-	2	2			RNA	GGGTGATGTTGCCTGACCGGNGG	GGGTGATtTTGCC-ccCCGGTGG	chr5	86406493	+	3	1
	RNA	CACCTCTCTCCATGGTAACCNGG	CcCCTC--TCCAgGGTAACCTGG	chr10	71720113	-	2	2			RNA	GCAAATATGTGAAGGAGCTCNGG	GCA--TATGgGcAGGAGCTCTGG	chrX	53003843	-	2	2			DNA	GGGTGATGTTGCC-TGACCGGNGG	GGGTGATGTTGCCATGAgCcaAGG	chr5	173192002	-	3	1
	RNA	CACCTCTCTCCATGGTAACCNGG	CcCCTCT--CCAgGGTAACCTGG	chr10	71720113	-	2	2			RNA	GCAAATATGTGAAGGAGCTCNGG	GgAAATcTGTGAA--AGCTCAGG	chrX	22043813	-	2	2			RNA	GGGTGATGTTGCCTGACCGGNGG	GGGTGATtTTGCCT-cCCaGAGG	chr5	80404196	-	3	1
	RNA	CACCTCTCTCCATGGTAACCNGG	CcCCTCTC--CAgGGTAACCTGG	chr10	71720113	-	2	2			RNA	GCAAATATGTGAAGGAGCTCNGG	GCAtATATGTaAA--AGCTCAGG	chrX	31660662	+	2	2			RNA	GGGTGATGTTGCCTGACCGGNGG	GGGTGATtTTGCCc-cCCGGTGG	chr5	86406493	+	3	1
	RNA	CACCTCTCTCCATGGTAACCNGG	C--CcCTCTCCAgGGTAACCTGG	chr10	71720113	-	2	2			RNA	GCAAATATGTGAAGGAGCTCNGG	GCAAATATGTGAAtGAG--gGGG	chrX	94312418	+	2	2			RNA	GGGTGATGTTGCCTGACCGGNGG	GGGTGATGTTGgCT-AtCtGAGG	chr5	94173416	+	3	1
	RNA	CACCTCTCTCCATGGTAACCNGG	a--CTCTCTCCcTGGTAACCAGG	chr10	126062317	-	2	2			RNA	GCAAATATGTGAAGGAGCTCNGG	GgAAAgATGTGA--GAGCTCAGG	chrX	18005708	+	2	2			RNA	GGGTGATGTTGCCTGACCGGNGG	GGGTGATGgTGCCT-AatGGGGG	chr5	133590981	-	3	1
	RNA	CACCTCTCTCCATGGTAACCNGG	CACCTgTCTCCATGGc--CCTGG	chr6	1656068	+	2	2			RNA	GCAAATATGTGAAGGAGCTCNGG	GC--ATgTGTGAAGcAGCTCTGG	chr18	59465238	-	2	2			RNA	GGGTGATGTTGCCTGACCGGNGG	GGGTGATGTTGCCT-gaCcGGGG	chr5	140341947	+	3	1
	RNA	CACCTCTCTCCATGGTAACCNGG	CAgCTCTCTCCcTGGT--CCAGG	chr6	14867866	-	2	2			RNA	GCAAATATGTGAAGGAGCTCNGG	GCA--TgTGTGAAGcAGCTCTGG	chr18	59465238	-	2	2			RNA	GGGTGATGTTGCCTGACCGGNGG	GGGTGATGgTGCCTaA-tGGGGG	chr5	133590981	-	3	1
	RNA	CACCTCTCTCCATGGTAACCNGG	CACCTCTgTaCATGGT--CCTGG	chr6	163025812	-	2	2			RNA	GCAAATATGTGAAGGAGCTCNGG	GCAgAcATGTGAAGGAG--CAGG	chr18	22109693	-	2	2			RNA	GGGTGATGTTGCCTGACCGGNGG	GGGTGATGgTGCCTaAt-GGGGG	chr5	133590981	-	3	1
	DNA	CACCTCTC--TCCATGGTAACCNGG	CACCTCTCTTTCCAgGGTgACCTGG	chr6	52369224	+	2	2			RNA	GCAAATATGTGAAGGAGCTCNGG	GCAcAgATGTGAAGGAG--CAGG	chr18	55673440	-	2	2			DNA	GGGTGA-TGTTGCCTGACCGGNGG	GGGgtgATGTTGCCTGACCGGGGG	chr5	140341946	+	3	1
	RNA	CACCTCTCTCCATGGTAACCNGG	CACCTCTCaCCATGGcA--CTGG	chr6	164441764	-	2	2			RNA	GCAAATATGTGAAGGAGCTCNGG	G--AAaATGTGAAGGAGCTgGGG	chr11	17001039	-	2	2			RNA	GGGTGATGTTGCCTGACCGGNGG	GGGTGA-tTTGCCTGAatGGAGG	chr5	2835439	-	3	1
	RNA	CACCTCTCTCCATGGTAACCNGG	CACCTCTCTCCtTG--cACCTGG	chr6	41384003	+	2	2			RNA	GCAAATATGTGAAGGAGCTCNGG	GCAAATATaTGgAGGAG--CTGG	chr11	130578404	+	2	2			RNA	GGGTGATGTTGCCTGACCGGNGG	tGGTGA-GTTGCCTGACgGcAGG	chr5	134109054	+	3	1
	DNA	CACCTCTCTCCATGG--TAACCNGG	CACCTCTCTCaATGGAGaAACCTGG	chr6	148006767	+	2	2			RNA	GCAAATATGTGAAGGAGCTCNGG	GaAA--ATGTGAAGGAGCTgGGG	chr11	17001039	-	2	2			RNA	GGGTGATGTTGCCTGACCGGNGG	GGtga-TGTTGCCTGACCGGGGG	chr5	140341948	+	3	1
	DNA	CACCTCTCT--CCATGGTAACCNGG	CACCTCTCTTTCCAgGGTgACCTGG	chr6	52369224	+	2	2			RNA	GCAAATATGTGAAGGAGCTCNGG	GaAAA--TGTGAAGGAGCTgGGG	chr11	17001039	-	2	2			DNA	GGGTGATGTTG-CCTGACCGGNGG	tGGcGATGaTGGCCTGACCGGTGG	chr16	68275135	-	3	1
	DNA	CACCTCTCTCCATGGT--AACCNGG	CACCTCTCTCaATGGaGAAACCTGG	chr6	148006767	+	2	2			RNA	GCAAATATGTGAAGGAGCTCNGG	GaAAAT--GTGAAGGAGCTgGGG	chr11	17001039	-	2	2			RNA	GGGTGATGTTGCCTGACCGGNGG	GctTGATGTTGCCTG-CCtGTGG	chr16	64545574	+	3	1
	RNA	CACCTCTCTCCATGGTAACCNGG	g--CTtTCTCCATGGTAACCGGG	chr6	161480927	+	2	2			DNA	G--CAAATATGTGAAGGAGCTCNGG	GAGCAAATATGTGAAGGAGaTgAGG	chr11	131839395	+	2	2			RNA	GGGTGATGTTGCCTGACCGGNGG	GcGTGATGaTGCCTG-CCtGTGG	chr16	84232757	+	3	1
	DNA	CACCTCTCTCCATG--GTAACCNGG	CACCTCTCTCaATGGAGaAACCTGG	chr6	148006767	+	2	2			X	GCAAATATGTGAAGGAGCTCNGG	GgAAATcTGTGAAGaAGCTCAGG	chr8	86672476	-	3	0			RNA	GGGTGATGTTGCCTGACCGGNGG	GGGTGATGTTGCCcc-CaGGGGG	chr16	85417324	-	3	1
	RNA	CACCTCTCTCCATGGTAACCNGG	CACCTgTCTCCATGG--cCCTGG	chr6	1656068	+	2	2			X	GCAAATATGTGAAGGAGCTCNGG	GCAAAgATGTGAAGGAagTCAGG	chr12	18065242	-	3	0			RNA	GGGTGATGTTGCCTGACCGGNGG	GGaTGAaGTTGCCTGACC-aGGG	chr16	9215978	-	3	1
	RNA	CACCTCTCTCCATGGTAACCNGG	CACCaCTCTCCAgGG--ACCTGG	chr6	33249691	+	2	2			X	GCAAATATGTGAAGGAGCTCNGG	GtAAATATGTGAAGGAGgcCAGG	chr3	53086939	+	3	0			RNA	GGGTGATGTTGCCTGACCGGNGG	GtGTGATGTTcCCTGACC-tGGG	chr16	25601357	+	3	1
	RNA	CACCTCTCTCCATGGTAACCNGG	CACCTCTCTCCtTGc--ACCTGG	chr6	41384003	+	2	2			X	GCAAATATGTGAAGGAGCTCNGG	cCAAATATtTGAAGGAGCTgAGG	chr7	16191723	-	3	0			DNA	GGGTGATGTT-GCCTGACCGGNGG	tGGcGATGaTGGCCTGACCGGTGG	chr16	68275135	-	3	1
	DNA	CA--CCTCTCTCCATGGTAACCNGG	CAGGCCTCTCTCCATGGTgtCCAGG	chr14	105921724	+	2	2			X	GCAAATATGTGAAGGAGCTCNGG	GaAAAgATGTGAAGGAGtTCAGG	chr1	158045013	+	3	0			DNA	GGGTGATGTT-GCCTGACCGGNGG	GGGgGATGTTAGCCTaACCtGGGG	chr16	75113203	-	3	1
	RNA	CACCTCTCTCCATGGTAACCNGG	aACCTtTCTCCAT--TAACCTGG	chr14	71518428	+	2	2			X	GCAAATATGTGAAGGAGCTCNGG	GCAAATgTGTGggGGAGCTCAGG	chr19	37908440	-	3	0			DNA	GGGTGATG-TTGCCTGACCGGNGG	tGGcGATGATgGCCTGACCGGTGG	chr16	68275135	-	3	1
	RNA	CACCTCTCTCCATGGTAACCNGG	C--CTCTCTCCATGGTgtCCAGG	chr14	105921728	+	2	2			X	GCAAATATGTGAAGGAGCTCNGG	GaAAATATGTGAtGGAGtTCAGG	chr21	21241500	+	3	0			RNA	GGGTGATGTTGCCTGACCGGNGG	GGGaGATGcTG-CTGACaGGTGG	chr16	52639962	+	3	1
	RNA	CACCTCTCTCCATGGTAACCNGG	CACCTCTCgCCAgGG--ACCAGG	chr20	45758388	+	2	2			X	GCAAATATGTGAAGGAGCTCNGG	cCAAATATGTaAAGGAGCcCAGG	chr15	46319294	+	3	0			RNA	GGGTGATGTTGCCTGACCGGNGG	GGGaGATGcTGC-TGACaGGTGG	chr16	52639962	+	3	1
	RNA	CACCTCTCTCCATGGTAACCNGG	aACCTCaCTCCATG--AACCAGG	chr9	27906976	+	2	2			X	GCAAATATGTGAAGGAGCTCNGG	GCAAATATcTGAAGGAGgTgAGG	chr15	54835705	-	3	0			RNA	GGGTGATGTTGCCTGACCGGNGG	GGG-GAgGTgGCCaGACCGGTGG	chr16	1080185	+	3	1
	RNA	CACCTCTCTCCATGGTAACCNGG	CAC--CTCTCCtTGGgAACCTGG	chr9	118855922	-	2	2			X	GCAAATATGTGAAGGAGCTCNGG	GCAAATATGTcAAGaAaCTCAGG	chr17	14327667	-	3	0			DNA	GGGTGATGTTGCCTGAC-CGGNGG	GGGTGATGcTGgCTGAgGCGGTGG	chr16	27447574	-	3	1
	RNA	CACCTCTCTCCATGGTAACCNGG	CACC--TCTCCtTGGgAACCTGG	chr9	118855922	-	2	2			X	GCAAATATGTGAAGGAGCTCNGG	GCAAATtTtTGAAGGAGgTCTGG	chr10	19337376	+	3	0			RNA	GGGTGATGTTGCCTGACCGGNGG	G-GTGATGTTGCCTcAgaGGTGG	chr16	67935086	-	3	1
	RNA	CACCTCTCTCCATGGTAACCNGG	CACCT--CTCCtTGGgAACCTGG	chr9	118855922	-	2	2			X	GCAAATATGTGAAGGAGCTCNGG	GCAAATATtTGAAGGAaCTgAGG	chr10	72831730	+	3	0			RNA	GGGTGATGTTGCCTGACCGGNGG	GG-TGATGTTGCCTcAgaGGTGG	chr16	67935086	-	3	1
	RNA	CACCTCTCTCCATGGTAACCNGG	CACCTC--TCCtTGGgAACCTGG	chr9	118855922	-	2	2			X	GCAAATATGTGAAGGAGCTCNGG	GCAgATATGTGAgGGtGCTCAGG	chr14	60274023	+	3	0			DNA	GGGTGATGTTGCCTGA-CCGGNGG	GGGTGATGcTGgCTGAGgCGGTGG	chr16	27447574	-	3	1
	RNA	CACCTCTCTCCATGGTAACCNGG	CACCTCT--CCtTGGgAACCTGG	chr9	118855922	-	2	2			X	GCAAATATGTGAAGGAGCTCNGG	tCAAATATGTGAAGttGCTCAGG	chr20	33805746	-	3	0			RNA	GGGTGATGTTGCCTGACCGGNGG	GGGTGATGTTGCC-ccCaGGGGG	chr16	85417324	-	3	1
	RNA	CACCTCTCTCCATGGTAACCNGG	CACCTCTC--CtTGGgAACCTGG	chr9	118855922	-	2	2			X	GCAAATATGTGAAGGAGCTCNGG	GCAAATATGTaAAGcAGtTCTGG	chr9	16717569	+	3	0			RNA	GGGTGATGTTGCCTGACCGGNGG	GGGTGATGTTGCCc-cCaGGGGG	chr16	85417324	-	3	1
	RNA	CACCTCTCTCCATGGTAACCNGG	CACCTCaCTCCATGGg--CCAGG	chr18	74930334	-	2	2			X	GCAAATATGTGAAGGAGCTCNGG	GCAgATgcGTGAAGGAGCTCAGG	chr18	7131035	-	3	0			RNA	GGGTGATGTTGCCTGACCGGNGG	GGGTGcTGTTGCCTGA-gGaAGG	chr16	22670820	+	3	1
	RNA	CACCTCTCTCCATGGTAACCNGG	CAgCcCTCTC--TGGTAACCCGG	chr18	12030293	+	2	2			RNA	GCAAATATGTGAAGGAGCTCNGG	GCAAcTAT-gGcAGGAGCTCGGG	chr8	55979892	-	3	1			RNA	GGGTGATGTTGCCTGACCGGNGG	GGGTGcTGTTGCCTGAg-GaAGG	chr16	22670820	+	3	1
	RNA	CACCTCTCTCCATGGTAACCNGG	CACCTCTgTC--TGGaAACCAGG	chr18	48840897	+	2	2			RNA	GCAAATATGTGAAGGAGCTCNGG	GCAAAgAc-TGAAGGAGCcCTGG	chr8	136967400	+	3	1			RNA	GGGTGATGTTGCCTGACCGGNGG	GGGTctTGgTGCCTGA-CGGGGG	chr16	88261038	+	3	1
	RNA	CACCTCTCTCCATGGTAACCNGG	CACaTCTCTCCATG--tACCTGG	chr18	23713199	+	2	2			RNA	GCAAATATGTGAAGGAGCTCNGG	cCAAAgATGTaAAGGA-CTCTGG	chr8	41828735	-	3	1			RNA	GGGTGATGTTGCCTGACCGGNGG	GGGTctTGgTGCCTGAC-GGGGG	chr16	88261038	+	3	1
	RNA	CACCTCTCTCCATGGTAACCNGG	t--CTCTCaCCATGGTAACCAGG	chr18	70676535	-	2	2			DNA	GCAAATATGTGAA-GGAGCTCNGG	GaAAATATtTGAATGGAGaTCGGG	chr8	53539333	+	3	1			RNA	GGGTGATGTTGCCTGACCGGNGG	GGGTGAa-TTGCCTGAgCtGAGG	chr16	19345588	-	3	1
	RNA	CACCTCTCTCCATGGTAACCNGG	CACaTCTCTCCATGt--ACCTGG	chr18	23713199	+	2	2			RNA	GCAAATATGTGAAGGAGCTCNGG	GtAAA-ATaTGgAGGAGCTCAGG	chr8	14983797	-	3	1			RNA	GGGTGATGTTGCCTGACCGGNGG	GGGTGA-aTTGCCTGAgCtGAGG	chr16	19345588	-	3	1
	RNA	CACCTCTCTCCATGGTAACCNGG	CACCTCaCTCCATGG--gCCAGG	chr18	74930334	-	2	2			RNA	GCAAATATGTGAAGGAGCTCNGG	GaAAA-AcGTGAAGGAGCTaGGG	chr8	75682718	-	3	1			RNA	GGGTGATGTTGCCTGACCGGNGG	GGGTG-TcTTcCCTGACCtGGGG	chr16	19931779	+	3	1
	RNA	CACCTCTCTCCATGGTAACCNGG	CACtTCTCTCCcTGGT--CCAGG	chr11	11491094	+	2	2			RNA	GCAAATATGTGAAGGAGCTCNGG	GaAAATATG-GAAGcAGCTtTGG	chr8	20162917	-	3	1			DNA	GGGT-GATGTTGCCTGACCGGNGG	GGGTAGATGTTaCCTGACCtcTGG	chr1	221379918	-	3	1
	RNA	CACCTCTCTCCATGGTAACCNGG	CACtTCTCTCCATGGgA--CTGG	chr11	75502600	-	2	2			RNA	GCAAATATGTGAAGGAGCTCNGG	GaAAATATG-GAAGcAGCTtTGG	chr8	70540864	+	3	1			RNA	GGGTGATGTTGCCTGACCGGNGG	GGGTGATGggGCCTG-CCtGGGG	chr1	964010	+	3	1
	RNA	CACCTCTCTCCATGGTAACCNGG	ttCCTCTCTCCATG--AACCTGG	chr11	69461205	+	2	2			RNA	GCAAATATGTGAAGGAGCTCNGG	GaAAATATG-GAAGcAGCTtTGG	chr8	80798719	-	3	1			RNA	GGGTGATGTTGCCTGACCGGNGG	GGGaGATGcTGCCTG-gCGGGGG	chr1	28296814	-	3	1
	RNA	CACCTCTCTCCATGGTAACCNGG	CcCCTCTCTtCATG--AACCTGG	chr11	110375895	-	2	2			DNA	GCAAATAT-GTGAAGGAGCTCNGG	GtAAATATTGTGgAGtAGCTCCGG	chr8	59118709	-	3	1			RNA	GGGTGATGTTGCCTGACCGGNGG	GGcTGAcGTTGCaTG-CCGGTGG	chr1	34808095	+	3	1
	X	CACCTCTCTCCATGGTAACCNGG	CACCTCTCTCCATGcTcAgCAGG	chr8	143045277	+	3	0			DNA	GCAAATATGTG-AAGGAGCTCNGG	GCAAAaATGTGTAAGGAGaTtTGG	chr8	4432022	+	3	1			RNA	GGGTGATGTTGCCTGACCGGNGG	GGGTGgTGgTGCCTG-CCtGTGG	chr1	156117665	-	3	1
	X	CACCTCTCTCCATGGTAACCNGG	CACCTCcCTCCATGGcAAtCTGG	chr12	103302268	-	3	0			RNA	GCAAATATGTGAAGGAGCTCNGG	GCAAcTATGg-cAGGAGCTCGGG	chr8	55979892	-	3	1			RNA	GGGTGATGTTGCCTGACCGGNGG	GtGTGATGTTGCaTG-CCtGTGG	chr1	207648022	+	3	1
	X	CACCTCTCTCCATGGTAACCNGG	CACCTgTCTCCtTGGTcACCTGG	chr3	139542758	-	3	0			DNA	GCAAATATGTGAAG-GAGCTCNGG	GCAAATAgaaGAAGTGAGCTCAGG	chr8	20335308	-	3	1			RNA	GGGTGATGTTGCCTGACCGGNGG	GtGTGATGTTGCaTG-CCtGTGG	chr1	207754979	+	3	1
	X	CACCTCTCTCCATGGTAACCNGG	CtCCTgTCTCCATGGcAACCAGG	chr7	45089522	+	3	0			DNA	GCAAATATGTGA-AGGAGCTCNGG	GCAAATgTGTGACAGGAGgTgAGG	chr8	78097129	+	3	1			RNA	GGGTGATGTTGCCTGACCGGNGG	GGGTGAgcTTGCCTG-CCtGAGG	chr1	241056150	-	3	1
	X	CACCTCTCTCCATGGTAACCNGG	CACtTCcCTCCATGGTcACCAGG	chr5	126358121	-	3	0			DNA	GCAAATATGTGA-AGGAGCTCNGG	GgAAATATGTcACAGGAcCTCGGG	chr8	109614986	-	3	1			DNA	GGGTGATGT-TGCCTGACCGGNGG	GGGTGATGTTTGCaTGACttGTGG	chr1	195709104	-	3	1
	X	CACCTCTCTCCATGGTAACCNGG	CACCTCTCaCCAgcGTAACCAGG	chr16	81541535	-	3	0			RNA	GCAAATATGTGAAGGAGCTCNGG	tCAAAgATGTGAAGGAGC-aGGG	chr8	5605027	-	3	1			RNA	GGGTGATGTTGCCTGACCGGNGG	GGcTGATGTTGgCTGACC-tTGG	chr1	30109958	+	3	1
	X	CACCTCTCTCCATGGTAACCNGG	CtgCTgTCTCCATGGTAACCTGG	chr1	32357813	+	3	0			RNA	GCAAATATGTGAAGGAGCTCNGG	aCAgATATGTGAAGGAGC-tAGG	chr8	130938361	-	3	1			RNA	GGGTGATGTTGCCTGACCGGNGG	GtGTGATGTTGCCTGcCt-GTGG	chr1	203288954	+	3	1
	X	CACCTCTCTCCATGGTAACCNGG	CACCTCTCTCCAcaGTAAaCAGG	chr1	46598288	-	3	0			RNA	GCAAATATGTGAAGGAGCTCNGG	GCAAAaATGTGgAGGgGC-CTGG	chr8	144345752	+	3	1			DNA	GGGTGATGTT-GCCTGACCGGNGG	GGGTGATGTTTGCaTGACttGTGG	chr1	195709104	-	3	1
	X	CACCTCTCTCCATGGTAACCNGG	CACCTCTCaCCATtaTAACCAGG	chr2	227401387	-	3	0			DNA	GCAAATATGTGAAGGAGCT-CNGG	GCAAATATtTGAAGGAGCaAaAGG	chr8	60154887	-	3	1			DNA	GGGTGATG-TTGCCTGACCGGNGG	GGGTGATGTTTGCaTGACttGTGG	chr1	195709104	-	3	1
	X	CACCTCTCTCCATGGTAACCNGG	CcCCcCTCcCCATGGTAACCAGG	chr19	11553143	-	3	0			DNA	GCAAATATGTGAAGGAGC-TCNGG	GCAAATATtTGAAGGAGCAaaAGG	chr8	60154887	-	3	1			RNA	GGGTGATGTTGCCTGACCGGNGG	GaGTGAgGTTG-CTGACaGGTGG	chr1	41515081	+	3	1
	X	CACCTCTCTCCATGGTAACCNGG	CtCCTCTCTCCAgGGaAACCAGG	chr15	65997165	-	3	0			DNA	GCAAATATG-TGAAGGAGCTCNGG	GCAAgTcTGATcAAGGAGCTCTGG	chr8	122929231	-	3	1			RNA	GGGTGATGTTGCCTGACCGGNGG	GaGTGAgGTTGC-TGACaGGTGG	chr1	41515081	+	3	1
	X	CACCTCTCTCCATGGTAACCNGG	CACCTCTCTCCcTGGTAgCgTGG	chr15	71393441	-	3	0			RNA	GCAAATATGTGAAGGAGCTCNGG	GCAAATATtTGAAta-GCTCTGG	chr8	3555930	+	3	1			RNA	GGGTGATGTTGCCTGACCGGNGG	GGGTGATGTTG-CTGttCtGGGG	chr1	70162381	-	3	1
	X	CACCTCTCTCCATGGTAACCNGG	CACCTCcCTCCATGGcAAtCTGG	chrY	20843416	-	3	0			RNA	GCAAATATGTGAAGGAGCTCNGG	GCAAAgATGTGttGG-GCTCAGG	chr8	17396499	+	3	1			RNA	GGGTGATGTTGCCTGACCGGNGG	GGGTGATGTTGC-TGttCtGGGG	chr1	70162381	-	3	1
	X	CACCTCTCTCCATGGTAACCNGG	CcaCTCTCTCCcTGGTAACCAGG	chr10	126062317	-	3	0			RNA	GCAAATATGTGAAGGAGCTCNGG	GCAAATATcTGAAGt-GtTCTGG	chr8	18957886	-	3	1			RNA	GGGTGATGTTGCCTGACCGGNGG	GGGTGAaGcTG-gTGACCGGGGG	chr1	200409512	+	3	1
	X	CACCTCTCTCCATGGTAACCNGG	CAaCTaTCTCCATGGcAACCTGG	chr14	23430852	-	3	0			DNA	GCA-AATATGTGAAGGAGCTCNGG	GtAGAATAaGTGAAGtAGCTCAGG	chr8	3829292	-	3	1			RNA	GGGTGATGTTGCCTGACCGGNGG	GGGTGAaGcTGg-TGACCGGGGG	chr1	200409512	+	3	1
	X	CACCTCTCTCCATGGTAACCNGG	CttCTCTCaCCATGGTAACCAGG	chr18	70676535	-	3	0			RNA	GCAAATATGTGAAGGAGCTCNGG	G-AAATATGTGAAGGAGgcaTGG	chr8	2860237	+	3	1			RNA	GGGTGATGTTGCCTGACCGGNGG	GGGTGATGaTG-CTtACaGGGGG	chr1	208338718	+	3	1
	RNA	CACCTCTCTCCATGGTAACCNGG	aAgCTgTCTCCATGGTAA-CAGG	chr8	58091833	-	3	1			RNA	GCAAATATGTGAAGGAGCTCNGG	G-AAcTATGTGAgaGAGCTCAGG	chr8	63918809	+	3	1			RNA	GGGTGATGTTGCCTGACCGGNGG	GGGTGATGaTGC-TtACaGGGGG	chr1	208338718	+	3	1
	RNA	CACCTCTCTCCATGGTAACCNGG	tAtCTtTCTCCATGGTAA-CAGG	chr8	89446448	-	3	1			RNA	GCAAATATGTGAAGGAGCTCNGG	G-AAAaAcGTGAAGGAGCTaGGG	chr8	75682718	-	3	1			DNA	GGGTGATGTTGCCTGACC-GGNGG	GGGTGATGgTGCCTGcCtTGGAGG	chr1	154850234	-	3	1
	RNA	CACCTCTCTCCATGGTAACCNGG	CACCTC-CTCCcTGGTgACaAGG	chr8	12998638	+	3	1			RNA	GCAAATATGTGAAGGAGCTCNGG	G-cAAgATGTGAAGaAGCTCTGG	chr8	80229023	-	3	1			RNA	GGGTGATGTTGCCTGACCGGNGG	GGG-GATGaaGCCTGAaCGGAGG	chr1	2110383	-	3	1
	RNA	CACCTCTCTCCATGGTAACCNGG	CACCTa-CTCtcTGGTAACCAGG	chr8	94566000	+	3	1			DNA	GCAAATA-TGTGAAGGAGCTCNGG	GtAAATATTGTGgAGtAGCTCCGG	chr8	59118709	-	3	1			RNA	GGGTGATGTTGCCTGACCGGNGG	GGG-GtTGgaGCCTGACCGGTGG	chr1	31728093	-	3	1
	RNA	CACCTCTCTCCATGGTAACCNGG	CACCTC-CTCCcTGcaAACCAGG	chr8	99963276	-	3	1			RNA	GCAAATATGTGAAGGAGCTCNGG	GCAAATATcTGAA-GtGtTCTGG	chr8	18957886	-	3	1			RNA	GGGTGATGTTGCCTGACCGGNGG	GGG-GATGTTcCCaGACCaGTGG	chr1	101124729	+	3	1
	RNA	CACCTCTCTCCATGGTAACCNGG	CtCCTC-CTCCATGcTtACCTGG	chr8	103257430	+	3	1			RNA	GCAAATATGTGAAGGAGCTCNGG	GCAAATATcTGAAG-tGtTCTGG	chr8	18957886	-	3	1			RNA	GGGTGATGTTGCCTGACCGGNGG	tGG-GATGTTGCCTGAgtGGGGG	chr1	243995872	-	3	1
	RNA	CACCTCTCTCCATGGTAACCNGG	CACCTCT-TCCtgGGcAACCTGG	chr8	101941420	+	3	1			RNA	GCAAATATGTGAAGGAGCTCNGG	cCAAATATGTGAA-cAGCTgTGG	chr8	23893548	-	3	1			DNA	GGGTGATGTTGCCTGAC-CGGNGG	GGGTGATGgTGCCTGcCTtGGAGG	chr1	154850234	-	3	1
	RNA	CACCTCTCTCCATGGTAACCNGG	CAaCTaT-aCCATGGTAACCTGG	chr8	105288164	+	3	1			RNA	GCAAATATGTGAAGGAGCTCNGG	cCAAATATGTGAAc-AGCTgTGG	chr8	23893548	-	3	1			DNA	GGGTGATGTTGCC-TGACCGGNGG	GaGTGATGTTGCtGTGACCcGTGG	chr1	1070079	+	3	1
	DNA	CACCTCTCTCCATGGTAAC-CNGG	CcCCTCcCTCCATGGTAACCaTGG	chr8	9671576	-	3	1			DNA	GC-AAATATGTGAAGGAGCTCNGG	GgGAAATcTGTGAAGaAGCTCAGG	chr8	86672476	-	3	1			RNA	GGGTGATGTTGCCTGACCGGNGG	GGGTGATtTTGtCT-ACCtGGGG	chr1	72258146	+	3	1
	DNA	CACCTCTCTCCATGG-TAACCNGG	CACCTCcCTCCATGGGctACCAGG	chr8	17436445	+	3	1			RNA	GCAAATATGTGAAGGAGCTCNGG	GCAAATATtTG-AatAGCTCTGG	chr8	3555930	+	3	1			RNA	GGGTGATGTTGCCTGACCGGNGG	GtGTGATGTTGCCT-gCCtGTGG	chr1	203288954	+	3	1
	DNA	CACCTCTCTCCATGG-TAACCNGG	CACCTCTCTCCATGGATgAaaTGG	chr8	91295355	-	3	1			RNA	GCAAATATGTGAAGGAGCTCNGG	GCAAATATtTGA-atAGCTCTGG	chr8	3555930	+	3	1			RNA	GGGTGATGTTGCCTGACCGGNGG	GGGTGATGaTGCtT-ACaGGGGG	chr1	208338718	+	3	1
	DNA	CACCTCTCTCCATGG-TAACCNGG	CACCTCTtcCCATGGATAcCCAGG	chr8	95549633	-	3	1			RNA	GCAAATATGTGAAGGAGCTCNGG	GCAAcTATGgc-AGGAGCTCGGG	chr8	55979892	-	3	1			RNA	GGGTGATGTTGCCTGACCGGNGG	GGGaGATGcTGCCTGg-CGGGGG	chr1	28296814	-	3	1
	RNA	CACCTCTCTCCATGGTAACCNGG	aA-CaCTCTCCATGGcAACCTGG	chr8	51179896	+	3	1			RNA	GCAAATATGTGAAGGAGCTCNGG	GCAAcTATGgcA-GGAGCTCGGG	chr8	55979892	-	3	1			RNA	GGGTGATGTTGCCTGACCGGNGG	GGGaGATGcTGCCTGgC-GGGGG	chr1	28296814	-	3	1
	RNA	CACCTCTCTCCATGGTAACCNGG	aAC-aCTCTCCATGGcAACCTGG	chr8	51179896	+	3	1			DNA	G-CAAATATGTGAAGGAGCTCNGG	GGgAAATcTGTGAAGaAGCTCAGG	chr8	86672476	-	3	1			RNA	GGGTGATGTTGCCTGACCGGNGG	GtGTGATGTTGCCTGc-CtGTGG	chr1	203288954	+	3	1
	DNA	CACCTCTCTCCATGGT-AACCNGG	CACCTCcCTCCATGGgCtACCAGG	chr8	17436445	+	3	1			RNA	GCAAATATGTGAAGGAGCTCNGG	GCAAga-TGTGAAGaAGCTCTGG	chr8	80229023	-	3	1			RNA	GGGTGATGTTGCCTGACCGGNGG	GtGTGATGTTGCCTGcC-tGTGG	chr1	203288954	+	3	1
	DNA	CACCTCTCTCCATGGT-AACCNGG	CACCTCTCTCCATGcTCAgCaGGG	chr8	143045277	+	3	1			RNA	GCAAATATGTGAAGGAGCTCNGG	GaAAAcA-GTGAAGGAGCTgGGG	chr8	10354053	-	3	1			RNA	GGGTGATGTTGCCTGACCGGNGG	GGGTGAT-TTGCCTGAgCtcAGG	chr1	25236964	+	3	1
	RNA	CACCTCTCTCCATGGTAACCNGG	CAaCTaTa-CCATGGTAACCTGG	chr8	105288164	+	3	1			RNA	GCAAATATGTGAAGGAGCTCNGG	cCAAgTA-GTGAAGGAGtTCAGG	chr8	38863120	+	3	1			RNA	GGGTGATGTTGCCTGACCGGNGG	GGGTGAT-TTGagTGtCCGGTGG	chr1	31622685	+	3	1
	RNA	CACCTCTCTCCATGGTAACCNGG	CtCCTCTCTCCAT-GaAtCCAGG	chr8	66208737	-	3	1			RNA	GCAAATATGTGAAGGAGCTCNGG	GCAAAgA-cTGAAGGAGCcCTGG	chr8	136967400	+	3	1			DNA	GGGTGATGTTGC-CTGACCGGNGG	GaGTGATGTTGCTgTGACCcGTGG	chr1	1070079	+	3	1
	RNA	CACCTCTCTCCATGGTAACCNGG	CtCCTCTCTCCATG-aAtCCAGG	chr8	66208737	-	3	1			RNA	GCAAATATGTGAAGGAGCTCNGG	GCAAATA-GTtAAGGAtCTaTGG	chr8	138539853	-	3	1			RNA	GGGTGATGTTGCCTGACCGGNGG	GGGTGA-GTTGCCaGAgtGGAGG	chr1	167670672	-	3	1
	DNA	CACCTCTCTCCAT-GGTAACCNGG	CACCTCcCTCCATGGGctACCAGG	chr8	17436445	+	3	1			RNA	GCAAATATGTGAAGGAGCTCNGG	GC-AATggGTGAAGaAGCTCTGG	chr8	58772144	-	3	1			DNA	GGGTGATGTTG-CCTGACCGGNGG	GGGTGATGcTGCtCTGACaGGTGG	chr13	113977625	-	3	1
	DNA	CACCTCTCTCCATGGTA-ACCNGG	CACCTCcCTCCATGGgcTACCAGG	chr8	17436445	+	3	1			RNA	GCAAATATGTGAAGGAGCTCNGG	GCA-ATggGTGAAGaAGCTCTGG	chr8	58772144	-	3	1			DNA	GGGTGATGTTGCCTGACCG-GNGG	GGaTGATGTTGCCTGAgCtGGGGG	chr13	27335632	+	3	1
	RNA	CACCTCTCTCCATGGTAACCNGG	CACCT-TCTCtATGGTAAaaTGG	chr8	2900395	-	3	1			RNA	GCAAATATGTGAAGGAGCTCNGG	GCAA-TggGTGAAGaAGCTCTGG	chr8	58772144	-	3	1			RNA	GGGTGATGTTGCCTGACCGGNGG	GGGTaATtTTGCCTc-CCGGGGG	chr13	42540777	-	3	1
	RNA	CACCTCTCTCCATGGTAACCNGG	CACCT-aCTCtcTGGTAACCAGG	chr8	94566000	+	3	1			RNA	GCAAATATGTGAAGGAGCTCNGG	Ga-AATcTGTGAAGaAGCTCAGG	chr8	86672476	-	3	1			DNA	GGGTGATGT-TGCCTGACCGGNGG	GGGTGATGTGTGCCccACaGGTGG	chr13	105345363	-	3	1
	DNA	CACC-TCTCTCCATGGTAACCNGG	CACCATCTtcCCATGtTAACCAGG	chr8	18842058	+	3	1			RNA	GCAAATATGTGAAGGAGCTCNGG	GaA-ATcTGTGAAGaAGCTCAGG	chr8	86672476	-	3	1			RNA	GGGTGATGTTGCCTGACCGGNGG	GGaTGATGTTGCCTGAgC-tGGG	chr13	27335632	+	3	1
	RNA	CACCTCTCTCCATGGTAACCNGG	tcCCTCcCTCCA-GGTAACCAGG	chr8	40857092	-	3	1			RNA	GCAAATATGTGAAGGAGCTCNGG	GaAA-TcTGTGAAGaAGCTCAGG	chr8	86672476	-	3	1			DNA	GGGTGATG-TTGCCTGACCGGNGG	GGGTGATGCTTaCCTGAtCtGAGG	chr13	111916047	+	3	1
	RNA	CACCTCTCTCCATGGTAACCNGG	CACCTtTCTCCA-GtTAcCCAGG	chr8	58596455	-	3	1			RNA	GCAAATATGTGAAGGAGCTCNGG	cCAAtTATGTGAAtGA-CTCAGG	chr12	5996802	-	3	1			RNA	GGGTGATGTTGCCTGACCGGNGG	GGGTGATtTTG-CTtACCaGGGG	chr13	30619864	+	3	1
	RNA	CACCTCTCTCCATGGTAACCNGG	aACaTCTCT-CAgGGTAACCTGG	chr8	142037736	-	3	1			RNA	GCAAATATGTGAAGGAGCTCNGG	tCAgATATGTGAtGGA-CTCAGG	chr12	100242774	-	3	1			RNA	GGGTGATGTTGCCTGACCGGNGG	GGGTGATtTTGC-TtACCaGGGG	chr13	30619864	+	3	1
	RNA	CACCTCTCTCCATGGTAACCNGG	aACaTCTCTC-AgGGTAACCTGG	chr8	142037736	-	3	1			DNA	GCAAATATGTGAA-GGAGCTCNGG	GCAtATATGaGtATGGAGCTCAGG	chr12	14112649	+	3	1			DNA	GGGTGATGTTGCCTGAC-CGGNGG	GGaTGATGTTGCCTGAgCtGGGGG	chr13	27335632	+	3	1
	RNA	CACCTCTCTCCATGGTAACCNGG	aACa-CTCTCCATGGcAACCTGG	chr8	51179896	+	3	1			DNA	GCAAATATGTGAA-GGAGCTCNGG	aCAAATATGTGgATGGgGCTCTGG	chr12	107932806	+	3	1			RNA	GGGTGATGTTGCCTGACCGGNGG	G-aTGATGTTGCCTGAgCtGGGG	chr13	27335633	+	3	1
	RNA	CACCTCTCTCCATGGTAACCNGG	CACC-CTCTCCATttaAACCAGG	chr8	66029714	-	3	1			RNA	GCAAATATGTGAAGGAGCTCNGG	GCAAA-ATGTGcAGatGCTCAGG	chr12	124107960	-	3	1			RNA	GGGTGATGTTGCCTGACCGGNGG	Ga-TGATGTTGCCTGAgCtGGGG	chr13	27335633	+	3	1
	RNA	CACCTCTCTCCATGGTAACCNGG	CACC-CTCTCCATGGTActgTGG	chr8	94179147	-	3	1			RNA	GCAAATATGTGAAGGAGCTCNGG	GCAAAgAgG-GAAGaAGCTCTGG	chr12	8609415	-	3	1			DNA	GGGTGATGTTGCCTG-ACCGGNGG	GGaTGATGTTGCCTGAgCtGGGGG	chr13	27335632	+	3	1
	RNA	CACCTCTCTCCATGGTAACCNGG	CACC-CTCTCCcTGGgAgCCCGG	chr8	143423239	+	3	1			RNA	GCAAATATGTGAAGGAGCTCNGG	GaAAATATG-GAAGcAGCTtTGG	chr12	24984285	-	3	1			DNA	GGG-TGATGTTGCCTGACCGGNGG	cGGATGATGTTGCCTGAgCtGGGG	chr13	27335631	+	3	1
	DNA	CACCTCTCTCCATG-GTAACCNGG	CACCTCcCTCCATGGGctACCAGG	chr8	17436445	+	3	1			RNA	GCAAATATGTGAAGGAGCTCNGG	GtAAATATG-GAAGGAGtgCAGG	chr12	61246407	-	3	1			DNA	GGGTGATGTTGCC-TGACCGGNGG	GGGTGATGcTGCtCTGACaGGTGG	chr13	113977625	-	3	1
	RNA	CACCTCTCTCCATGGTAACCNGG	CACCTCTgTCC-TGaTcACCTGG	chr8	21585856	-	3	1			RNA	GCAAATATGTGAAGGAGCTCNGG	GaAAATATG-GAAGcAGCTtTGG	chr12	82920005	-	3	1			RNA	GGGTGATGTTGCCTGACCGGNGG	GGGTGATtTTGCtT-ACCaGGGG	chr13	30619864	+	3	1
	DNA	CACCTCTCTCCA-TGGTAACCNGG	CACCTaTgTCCAGTGGTAcCCTGG	chr8	122669596	-	3	1			RNA	GCAAATATGTGAAGGAGCTCNGG	GCAAATATG-GAAaGAGtTgGGG	chr12	101839880	+	3	1			RNA	GGGTGATGTTGCCTGACCGGNGG	GGGTaATtTTGCCT-cCCGGGGG	chr13	42540777	-	3	1
	DNA	CACCTCTCTCCATGGTAA-CCNGG	CcCCTCcCTCCATGGTAACCaTGG	chr8	9671576	-	3	1			DNA	GCAAATATGTG-AAGGAGCTCNGG	GCAtATATGaGTAtGGAGCTCAGG	chr12	14112649	+	3	1			DNA	GGGTG-ATGTTGCCTGACCGGNGG	tGGTGAATGTTGCCTGgCCtGGGG	chr2	34854690	-	3	1
	DNA	CACCTCTCTCCATGGTAA-CCNGG	CACCTCTCTCCATGcTcAGCaGGG	chr8	143045277	+	3	1			DNA	GCAAATATGTG-AAGGAGCTCNGG	GCAAcTATGaGCAAGcAGCTCAGG	chr12	29739258	-	3	1			DNA	GGGTG-ATGTTGCCTGACCGGNGG	GGGTGCATGcTGCCTGgCCtGGGG	chr2	195824697	+	3	1
	RNA	CACCTCTCTCCATGGTAACCNGG	CtCCTCTCTCCATGa-AtCCAGG	chr8	66208737	-	3	1			DNA	GCAAATATGTG-AAGGAGCTCNGG	aCAAATATGTGGAtGGgGCTCTGG	chr12	107932806	+	3	1			DNA	GGGTGATGTTGCCTGACCG-GNGG	GGGTGAgaTTGCCaGACCGGGTGG	chr2	1081727	-	3	1
	RNA	CACCTCTCTCCATGGTAACCNGG	CACtTCTaTCCATGG-AcCCAGG	chr8	137460574	-	3	1			DNA	GCAA-ATATGTGAAGGAGCTCNGG	GagAGATgTGTGAAGGAGCTCAGG	chr12	5591745	-	3	1			RNA	GGGTGATGTTGCCTGACCGGNGG	GGGT-ATGaTGCCTGACaaGTGG	chr2	101377854	+	3	1
	RNA	CACCTCTCTCCATGGTAACCNGG	CtCCTCTCcCCcTGGT-ACCTGG	chr8	13571369	+	3	1			DNA	GCAAATATGTGA-AGGAGCTCNGG	GCAAATATGTGAGAGaAGacCTGG	chr12	78911505	+	3	1			RNA	GGGTGATGTTGCCTGACCGGNGG	aGGT-ATGTTGCCTGtCCtGGGG	chr2	122109690	+	3	1
	RNA	CACCTCTCTCCATGGTAACCNGG	CtCCTCTCcCCcTGGTA-CCTGG	chr8	13571369	+	3	1			DNA	GCAAATATGTGA-AGGAGCTCNGG	GCAtATATGTGAGAGcAtCTCTGG	chr12	109638534	+	3	1			RNA	GGGTGATGTTGCCTGACCGGNGG	GGGTGATtTTGCCTt-CCaGAGG	chr2	80145007	-	3	1
	RNA	CACCTCTCTCCATGGTAACCNGG	CACCTCTCTCCATccT-cCCAGG	chr8	74089968	-	3	1			RNA	GCAAATATGTGAAGGAGCTCNGG	aCAAATAaGTGAgGGAGC-CAGG	chr12	76861743	-	3	1			RNA	GGGTGATGTTGCCTGACCGGNGG	GGGTGATtTTGCCTt-CCaGGGG	chr2	200492337	-	3	1
	RNA	CACCTCTCTCCATGGTAACCNGG	CACCTCTCTCCATccTc-CCAGG	chr8	74089968	-	3	1			DNA	GCAAATATGTGAAGGAGCT-CNGG	GCAAATATGTccAGGAGCTGtTGG	chr12	71330114	+	3	1			DNA	GGGTGATGT-TGCCTGACCGGNGG	GGGaGATGTCTaCCTGACCaGGGG	chr2	165778002	-	3	1
	RNA	CACCTCTCTCCATGGTAACCNGG	CACCTCTCTCagTGGTtA-CTGG	chr12	10552888	-	3	1			RNA	GCAAATATGTGAAGGAGCTCNGG	G-AAAgATGaGAAGGAGtTCAGG	chr12	62978187	+	3	1			RNA	GGGTGATGTTGCCTGACCGGNGG	GGGTcATGTgGCCTGACC-tTGG	chr2	18469060	-	3	1
	RNA	CACCTCTCTCCATGGTAACCNGG	CACCTCTtTaCATGGTAg-CAGG	chr12	19765865	+	3	1			RNA	GCAAATATGTGAAGGAGCTCNGG	G-AAAgATaTGAAGGAGCaCAGG	chr12	73300584	+	3	1			RNA	GGGTGATGTTGCCTGACCGGNGG	aGGTGcTGTTGCCTGAaC-GGGG	chr2	182766858	+	3	1
	RNA	CACCTCTCTCCATGGTAACCNGG	CAaCTgTCTCCATGGTgA-CTGG	chr12	26878919	-	3	1			RNA	GCAAATATGTGAAGGAGCTCNGG	G-gAgTATGTGAAGGAGCTgGGG	chr12	80276532	+	3	1			RNA	GGGTGATGTTGCCTGACCGGNGG	GGGTGATG-TGgCTGcCCaGGGG	chr2	25954963	-	3	1
	RNA	CACCTCTCTCCATGGTAACCNGG	CgCCTCTCTCCtTGtTAA-CTGG	chr12	111766367	+	3	1			RNA	GCAAATATGTGAAGGAGCTCNGG	G-AAAgATGTGAAGGAGgTaAGG	chr12	119466107	-	3	1			RNA	GGGTGATGTTGCCTGACCGGNGG	GGGTGATGT-GgCTGcCCaGGGG	chr2	25954963	-	3	1
	RNA	CACCTCTCTCCATGGTAACCNGG	CgCCTCTCgCCATGGcAA-CGGG	chr12	124617775	+	3	1			RNA	GCAAATATGTGAAGGAGCTCNGG	GaAAATATaTGAA-GAGCcCAGG	chr12	22214432	+	3	1			DNA	GGGTGATG-TTGCCTGACCGGNGG	GGGTGAaGCTTGCCTGACaGtGGG	chr2	173448391	-	3	1
	RNA	CACCTCTCTCCATGGTAACCNGG	CACCTCTCcCCATaGcAA-CTGG	chr12	130523821	-	3	1			RNA	GCAAATATGTGAAGGAGCTCNGG	GaAAATATaTGAAG-AGCcCAGG	chr12	22214432	+	3	1			RNA	GGGTGATGTTGCCTGACCGGNGG	aGGTGATGgTG-CTGACCcGTGG	chr2	23649784	+	3	1
	RNA	CACCTCTCTCCATGGTAACCNGG	CACaTC-CTCCAgGGgAACCAGG	chr12	42811796	-	3	1			RNA	GCAAATATGTGAAGGAGCTCNGG	GCAcATtTGTGcA-GAGCTCAGG	chr12	29609765	-	3	1			RNA	GGGTGATGTTGCCTGACCGGNGG	aGGTGATGgTGC-TGACCcGTGG	chr2	23649784	+	3	1
	DNA	CACCTCTCTCCATGGTAAC-CNGG	CACCTCTCTCCAaaGTAAtCCTGG	chr12	121087229	-	3	1			RNA	GCAAATATGTGAAGGAGCTCNGG	GCAcATtTGTGcAG-AGCTCAGG	chr12	29609765	-	3	1			RNA	GGGTGATGTTGCCTGACCGGNGG	GGGTGATGTgG-CTGcCCaGGGG	chr2	25954963	-	3	1
	DNA	CACCTCTCTCCATGGTAAC-CNGG	CACCTCTCTgCATGGacACACAGG	chr12	121244763	+	3	1			RNA	GCAAATATGTGAAGGAGCTCNGG	GCAtATAaGTGAA-aAGCTCCGG	chr12	61542177	+	3	1			RNA	GGGTGATGTTGCCTGACCGGNGG	GGGTGATGTgGC-TGcCCaGGGG	chr2	25954963	-	3	1
	RNA	CACCTCTCTCCATGGTAACCNGG	CA-CTCTCTCCtTGcTcACCTGG	chr12	1568229	-	3	1			RNA	GCAAATATGTGAAGGAGCTCNGG	GCAtATAaGTGAAa-AGCTCCGG	chr12	61542177	+	3	1			DNA	GGGTGATGTTGCCTGACC-GGNGG	GGGTGAgaTTGCCaGACCGGGTGG	chr2	1081727	-	3	1
	RNA	CACCTCTCTCCATGGTAACCNGG	CAC-TCTCTCCtTGcTcACCTGG	chr12	1568229	-	3	1			DNA	GC-AAATATGTGAAGGAGCTCNGG	GaGAgATgTGTGAAGGAGCTCAGG	chr12	5591745	-	3	1			DNA	GGGTGATGTTGCCTGACC-GGNGG	GGGTGATGgTGgCTGAgCTGGAGG	chr2	132695743	-	3	1
	RNA	CACCTCTCTCCATGGTAACCNGG	Ct-CTCTCTCtcTGGTAACCTGG	chr12	31485750	+	3	1			RNA	GCAAATATGTGAAGGAGCTCNGG	GgAAATATGTG-AGGAtCTaGGG	chr12	25345804	-	3	1			RNA	GGGTGATGTTGCCTGACCGGNGG	GGG-GATGTTtCCTGcCaGGTGG	chr2	9400128	+	3	1
	RNA	CACCTCTCTCCATGGTAACCNGG	CtC-TCTCTCtcTGGTAACCTGG	chr12	31485750	+	3	1			RNA	GCAAATATGTGAAGGAGCTCNGG	GgAAATATGTGA-GGAtCTaGGG	chr12	25345804	-	3	1			DNA	GGGTGATGTTGCCTGAC-CGGNGG	GGGTGATGTgGgaTGACACGGGGG	chr2	241654808	-	3	1
	RNA	CACCTCTCTCCATGGTAACCNGG	CA-CTgTCTCCATGGaAtCCAGG	chr12	48010445	-	3	1			RNA	GCAAATATGTGAAGGAGCTCNGG	GCAAATcTGaG-AGaAGCTCAGG	chr12	27394355	-	3	1			DNA	GGGTGATGTTGCCTG-ACCGGNGG	GGGTGgTGTTGCCTGCAggGGTGG	chr2	3319694	-	3	1
	RNA	CACCTCTCTCCATGGTAACCNGG	CAC-TgTCTCCATGGaAtCCAGG	chr12	48010445	-	3	1			RNA	GCAAATATGTGAAGGAGCTCNGG	GCAAATcTGaGA-GaAGCTCAGG	chr12	27394355	-	3	1			DNA	GGGTGATGTTGCCTGA-CCGGNGG	GGGTGATGgTGgCTGAGCtGGAGG	chr2	132695743	-	3	1
	RNA	CACCTCTCTCCATGGTAACCNGG	CA-CTtTCTaCAaGGTAACCGGG	chr12	112013596	+	3	1			DNA	GCAAATATGT-GAAGGAGCTCNGG	aCAAATATGTGGAtGGgGCTCTGG	chr12	107932806	+	3	1			RNA	GGGTGATGTTGCCTGACCGGNGG	GGGTGATtTTGCCT-tCCaGAGG	chr2	80145007	-	3	1
	RNA	CACCTCTCTCCATGGTAACCNGG	CAC-TtTCTaCAaGGTAACCGGG	chr12	112013596	+	3	1			RNA	GCAAATATGTGAAGGAGCTCNGG	GCAAATATGTGAAaGAG-caTGG	chr12	54797454	+	3	1			RNA	GGGTGATGTTGCCTGACCGGNGG	GaGTGAgGTTGCCT-ACtGGAGG	chr2	126036882	+	3	1
	DNA	CACCTC-TCTCCATGGTAACCNGG	CcCCaCGTCaCCATGGTAACCCGG	chr12	15520238	-	3	1			DNA	G-CAAATATGTGAAGGAGCTCNGG	GAgAgATgTGTGAAGGAGCTCAGG	chr12	5591745	-	3	1			RNA	GGGTGATGTTGCCTGACCGGNGG	GGGTGATtTTGCCT-tCCaGGGG	chr2	200492337	-	3	1
	DNA	CACCTC-TCTCCATGGTAACCNGG	CACCTCCTCTggATGtTAACCTGG	chr12	78969400	-	3	1			RNA	GCAAATATGTGAAGGAGCTCNGG	GaAAAT-TGTGgAGGAGCTtGGG	chr12	129863056	+	3	1			RNA	GGGTGATGTTGCCTGACCGGNGG	GGGTGATGTTGaaT-ACtGGGGG	chr2	210307118	-	3	1
	DNA	CACCTCTCTCCATGGT-AACCNGG	CACCTCTCTCCAaaGTAAtCCTGG	chr12	121087229	-	3	1			RNA	GCAAATATGTGAAGGAGCTCNGG	GCAAAgA-GgGAAGaAGCTCTGG	chr12	8609415	-	3	1			DNA	GGGTGA-TGTTGCCTGACCGGNGG	tGGTGAATGTTGCCTGgCCtGGGG	chr2	34854690	-	3	1
	RNA	CACCTCTCTCCATGGTAACCNGG	C-CCTCTCTCCtTGGgAtCCTGG	chr12	2832816	+	3	1			RNA	GCAAATATGTGAAGGAGCTCNGG	Ga-AATATGTGAAtGAcCTCAGG	chr12	485527	+	3	1			RNA	GGGTGATGTTGCCTGACCGGNGG	GGcTGATGTTGCCaG-CCcGTGG	chr22	24913047	-	3	1
	RNA	CACCTCTCTCCATGGTAACCNGG	C-CaTCTCTCCgTGGTAcCCCGG	chr12	13866007	-	3	1			RNA	GCAAATATGTGAAGGAGCTCNGG	GaA-ATATGTGAAtGAcCTCAGG	chr12	485527	+	3	1			RNA	GGGTGATGTTGCCTGACCGGNGG	GGGTGActTTGCCTG-CCaGGGG	chr22	39582311	+	3	1
	RNA	CACCTCTCTCCATGGTAACCNGG	C-tCTCTCTCtcTGGTAACCTGG	chr12	31485750	+	3	1			RNA	GCAAATATGTGAAGGAGCTCNGG	GaAA-TATGTGAAtGAcCTCAGG	chr12	485527	+	3	1			RNA	GGGTGATGTTGCCTGACCGGNGG	GGcTGATGTTGCCaGcCC-GTGG	chr22	24913047	-	3	1
	RNA	CACCTCTCTCCATGGTAACCNGG	CAaCTCTC-CCATGGatACCAGG	chr12	51103585	+	3	1			RNA	GCAAATATGTGAAGGAGCTCNGG	Ga-gATgTGTGAAGGAGCTCAGG	chr12	5591745	-	3	1			DNA	GGGTGATGTTGCCTGA-CCGGNGG	GGGTGtTGcTGCgTGAGCCGGGGG	chr22	44926785	+	3	1
	DNA	CACCTCTCTC-CATGGTAACCNGG	CACCTCaCTCTCATtGaAACCTGG	chr12	44759738	+	3	1			RNA	GCAAATATGTGAAGGAGCTCNGG	Gag-ATgTGTGAAGGAGCTCAGG	chr12	5591745	-	3	1			DNA	GGGTGATGTTGCC-TGACCGGNGG	GGGaGATGTTGCCATGcCCaGAGG	chr22	48425385	+	3	1
	DNA	CACCTCTCTCCATGGTA-ACCNGG	CACCTCTCTCCAaaGTAAtCCTGG	chr12	121087229	-	3	1			RNA	GCAAATATGTGAAGGAGCTCNGG	GagA-TgTGTGAAGGAGCTCAGG	chr12	5591745	-	3	1			RNA	GGGTGATGTTGCCTGACCGGNGG	aGGTGATGTTGtCT-ACCtGCGG	chr22	31496774	+	3	1
	RNA	CACCTCTCTCCATGGTAACCNGG	CACtT-TCTaCAaGGTAACCGGG	chr12	112013596	+	3	1			RNA	GCAAATATGTGAAGGAGCTCNGG	GC-AATATcTGgAGGgGCTCTGG	chr12	57005543	-	3	1			DNA	GGGTGATGTTGC-CTGACCGGNGG	GGGTGcTGTTGCTCTGcCaGGTGG	chr22	46465917	+	3	1
	DNA	CACCT-CTCTCCATGGTAACCNGG	CACCaTCTCTCCgTGGTAcCCCGG	chr12	13866007	-	3	1			RNA	GCAAATATGTGAAGGAGCTCNGG	GCA-ATATcTGgAGGgGCTCTGG	chr12	57005543	-	3	1			RNA	GGGTGATGTTGCCTGACCGGNGG	GGGTGA-GTTGtCTGgCCtGCGG	chr22	37903540	+	3	1
	DNA	CACCT-CTCTCCATGGTAACCNGG	CACCTCCTCTggATGtTAACCTGG	chr12	78969400	-	3	1			RNA	GCAAATATGTGAAGGAGCTCNGG	GCAA-TATcTGgAGGgGCTCTGG	chr12	57005543	-	3	1			DNA	GGGTGATGTTGCCT-GACCGGNGG	GGcTGAcGTTGCCTTGtCCGGAGG	chr19	4657861	-	3	1
	RNA	CACCTCTCTCCATGGTAACCNGG	CACCTCcCaCCA-GGTAACaAGG	chr12	107169676	+	3	1			RNA	GCAAATATGTGAAGGAGCTCNGG	Gg-AgTATGTGAAGGAGCTgGGG	chr12	80276532	+	3	1			RNA	GGGTGATGTTGCCTGACCGGNGG	GGtTGATGTT-aCTGACCtGAGG	chr19	2223274	-	3	1
	RNA	CACCTCTCTCCATGGTAACCNGG	CACaTCTCTCCA-GGTccCCAGG	chr12	109260068	-	3	1			RNA	GCAAATATGTGAAGGAGCTCNGG	GgA-gTATGTGAAGGAGCTgGGG	chr12	80276532	+	3	1			DNA	GGGTGATGTTG-CCTGACCGGNGG	GGGTGATaTTGGCaTGgCCGGCGG	chr19	18216639	-	3	1
	RNA	CACCTCTCTCCATGGTAACCNGG	CACCTtTCTCCA-tGTAcCCAGG	chr12	116980131	+	3	1			RNA	GCAAATATGTGAAGGAGCTCNGG	GgAg-TATGTGAAGGAGCTgGGG	chr12	80276532	+	3	1			DNA	GGGTGATGTTG-CCTGACCGGNGG	GGGTGgaGTTGGCCTGAgCGGAGG	chr19	19498476	-	3	1
	RNA	CACCTCTCTCCATGGTAACCNGG	CACCTCTCTgC-TGGTcAaCCGG	chr12	5590698	+	3	1			RNA	GCAAATATGTGAAGGAGCTCNGG	GCAAATgg-TGAAGGAtCTCAGG	chr3	6824548	+	3	1			RNA	GGGTGATGTTGCCTGACCGGNGG	GGGTGATGTTGaCcG-CCtGGGG	chr19	12906215	+	3	1
	RNA	CACCTCTCTCCATGGTAACCNGG	gACCTCTCTCC-TGGgcACCAGG	chr12	49909475	-	3	1			RNA	GCAAATATGTGAAGGAGCTCNGG	GtAAATAc-TGAAGGAGCTgAGG	chr3	97086313	-	3	1			RNA	GGGTGATGTTGCCTGACCGGNGG	GGGcGATGTTtCCTGACt-GTGG	chr19	34319912	+	3	1
	RNA	CACCTCTCTCCATGGTAACCNGG	CtCCTCTCTCC-TGGgcACCAGG	chr12	111343579	+	3	1			RNA	GCAAATATGTGAAGGAGCTCNGG	GCAAAcAc-TGAAGGAGgTCTGG	chr3	128392901	-	3	1			DNA	GGGTGATGTT-GCCTGACCGGNGG	GGGTGATaTTGGCaTGgCCGGCGG	chr19	18216639	-	3	1
	DNA	CAC-CTCTCTCCATGGTAACCNGG	CACCaTCTCTCCgTGGTAcCCCGG	chr12	13866007	-	3	1			RNA	GCAAATATGTGAAGGAGCTCNGG	GCgAATtTGTGgAGGA-CTCTGG	chr3	10746026	+	3	1			DNA	GGGTGATGTT-GCCTGACCGGNGG	GGGTGgaGTTGGCCTGAgCGGAGG	chr19	19498476	-	3	1
	DNA	CAC-CTCTCTCCATGGTAACCNGG	CtCTCTCTCTCtcTGGTAACCTGG	chr12	31485748	+	3	1			RNA	GCAAATATGTGAAGGAGCTCNGG	GaAAAgATGTGAAGGA-CcCAGG	chr3	26132416	-	3	1			RNA	GGGTGATGTTGCCTGACCGGNGG	GGGTGATG-TGCgTaACCGaGGG	chr19	559348	-	3	1
	DNA	CACCTCTCTCCATGGTAA-CCNGG	CACCTCTCTCCATaGaAAGCtAGG	chr12	42549157	+	3	1			RNA	GCAAATATGTGAAGGAGCTCNGG	GCAAA-tgGTGAAGGAtCTCAGG	chr3	6824548	+	3	1			RNA	GGGTGATGTTGCCTGACCGGNGG	GGGTGATGT-GCgTaACCGaGGG	chr19	559348	-	3	1
	RNA	CACCTCTCTCCATGGTAACCNGG	CACCTCTgTCCAaGG-cACCAGG	chr12	108463588	+	3	1			RNA	GCAAATATGTGAAGGAGCTCNGG	GCAAg-cTGTGAAGGAGgTCAGG	chr3	55895049	-	3	1			RNA	GGGTGATGTTGCCTGACCGGNGG	GGtTGATGTTa-CTGACCtGAGG	chr19	2223274	-	3	1
	RNA	CACCTCTCTCCATGGTAACCNGG	CACCTtTCTCCATGt-AcCCAGG	chr12	116980131	+	3	1			RNA	GCAAATATGTGAAGGAGCTCNGG	GCAAA-ATGgGAAGGtGCTgAGG	chr3	55859007	-	3	1			RNA	GGGTGATGTTGCCTGACCGGNGG	GGtTGATGTTaC-TGACCtGAGG	chr19	2223274	-	3	1
	DNA	CA-CCTCTCTCCATGGTAACCNGG	CACCaTCTCTCCgTGGTAcCCCGG	chr12	13866007	-	3	1			RNA	GCAAATATGTGAAGGAGCTCNGG	cCAAA-ATGTGAAcaAGCTCTGG	chr3	76997938	-	3	1			RNA	GGGTGATGTTGCCTGACCGGNGG	GGGTGATGcTG-CTGAggGGAGG	chr19	34313360	+	3	1
	RNA	CACCTCTCTCCATGGTAACCNGG	CACCTCTtTaCATGGT-AgCAGG	chr12	19765865	+	3	1			RNA	GCAAATATGTGAAGGAGCTCNGG	GCAAAgATG-GAAGcAGCTgCGG	chr3	154471285	-	3	1			RNA	GGGTGATGTTGCCTGACCGGNGG	GGGTGATGcTGC-TGAggGGAGG	chr19	34313360	+	3	1
	RNA	CACCTCTCTCCATGGTAACCNGG	CACCTCTtTaCATGGTA-gCAGG	chr12	19765865	+	3	1			RNA	GCAAATATGTGAAGGAGCTCNGG	ctAAATcTG-GAAGGAGCTCAGG	chr3	162525523	-	3	1			DNA	GGGTGATGTTGCCTG-ACCGGNGG	GGGTGATGgTGCCTaGACaGGTGG	chr19	39459299	+	3	1
	RNA	CACCTCTCTCCATGGTAACCNGG	CACCTCTgTCCAaGGc-ACCAGG	chr12	108463588	+	3	1			RNA	GCAAATATGTGAAGGAGCTCNGG	GaAAATATG-GAAGcAGCTtTGG	chr3	187146274	-	3	1			RNA	GGGTGATGTTGCCTGACCGGNGG	GGGTGgaGTTGCC-GACgGGCGG	chr19	55258656	+	3	1
	RNA	CACCTCTCTCCATGGTAACCNGG	CACCTCTgTCCAaGGcA-CCAGG	chr12	108463588	+	3	1			DNA	GCAA-ATATGTGAAGGAGCTCNGG	GCcATATATtTtAAGGAGCTCAGG	chr3	94057046	+	3	1			DNA	GGGTGATGTTGCC-TGACCGGNGG	GGcTGAcGTTGCCTTGtCCGGAGG	chr19	4657861	-	3	1
	RNA	CACCTCTCTCCATGGTAACCNGG	CAgCTgTCaCCATGGTAA-CAGG	chr3	13789254	-	3	1			DNA	GCAAATATGTGAAG-GAGCTCNGG	GCAAAcATGTGAAGAGgGCaCTGG	chr3	31671014	+	3	1			DNA	GGGTGATGTTGCC-TGACCGGNGG	GGGTGATaTTGgCATGgCCGGCGG	chr19	18216639	-	3	1
	RNA	CACCTCTCTCCATGGTAACCNGG	CACCTCTtTCaATGGTAA-gTGG	chr3	25353191	+	3	1			RNA	GCAAATATGTGAAGGAGCTCNGG	GCAAccATGTGAAGGAGg-CAGG	chr3	13665331	-	3	1			DNA	GGGTGATGTTGCC-TGACCGGNGG	GGGTGATGgTGCCTaGACaGGTGG	chr19	39459299	+	3	1
	RNA	CACCTCTCTCCATGGTAACCNGG	CACCTCaCTCCAcGGTgA-CTGG	chr3	195145418	+	3	1			RNA	GCAAATATGTGAAGGAGCTCNGG	GaAAAgATGTGAAGGAcC-CAGG	chr3	26132416	-	3	1			RNA	GGGTGATGTTGCCTGACCGGNGG	GGGTGgTGcaGCCTGA-CGGTGG	chr19	16125132	-	3	1
	RNA	CACCTCTCTCCATGGTAACCNGG	CACCTCaCTCCAcGGTgA-CCGG	chr3	195145486	+	3	1			RNA	GCAAATATGTGAAGGAGCTCNGG	GCAAAcATGgGAAGtAGC-CAGG	chr3	86687462	+	3	1			RNA	GGGTGATGTTGCCTGACCGGNGG	GGGTGgTGcaGCCTGAC-GGTGG	chr19	16125132	-	3	1
	RNA	CACCTCTCTCCATGGTAACCNGG	CACCTCaCTCCAcGGTgA-CCGG	chr3	195145554	+	3	1			RNA	GCAAATATGTGAAGGAGCTCNGG	aCAAATATGTGAAGGgGa-CGGG	chr3	134919893	+	3	1			RNA	GGGTGATGTTGCCTGACCGGNGG	GGGcGATGTTtCCTGA-CtGTGG	chr19	34319912	+	3	1
	RNA	CACCTCTCTCCATGGTAACCNGG	CACCTCaCTCCAcGGTgA-CCGG	chr3	195145622	+	3	1			DNA	GCAAATATGTGAAGGAGCT-CNGG	tCAgATgTGTGAAGGAGCTACTGG	chr3	29048366	+	3	1			RNA	GGGTGATGTTGCCTGACCGGNGG	GGGcGATGTTtCCTGAC-tGTGG	chr19	34319912	+	3	1
	RNA	CACCTCTCTCCATGGTAACCNGG	CACCTC-CTCCATtGTAAttGGG	chr3	148574214	+	3	1			DNA	GCAAATATGTGAAGGAGCT-CNGG	GCAAATtTGTGAgGGAGCTCtGGG	chr3	146541412	-	3	1			DNA	GGGTGA-TGTTGCCTGACCGGNGG	GGGTGAGTGTTGCCTGtCCccAGG	chr19	50039285	+	3	1
	RNA	CACCTCTCTCCATGGTAACCNGG	CACCaCT-TCCtTGaTAACCAGG	chr3	3333566	-	3	1			DNA	GCAAATATG-TGAAGGAGCTCNGG	GCAAATATGCTGAtGGAGCaaTGG	chr3	81339133	-	3	1			RNA	GGGTGATGTTGCCTGACCGGNGG	GGGaG-TGgTGCCTGACgGGAGG	chr19	29098293	+	3	1
	RNA	CACCTCTCTCCATGGTAACCNGG	CACCTCT-TCCcTGGTgcCCCGG	chr3	36489493	+	3	1			RNA	GCAAATATGTGAAGGAGCTCNGG	GCtAggATGTGAAGG-GCTCCGG	chr3	41235760	-	3	1			RNA	GGGTGATGTTGCCTGACCGGNGG	GGaTG-TGTTGgCTGACCGtGGG	chr19	35002782	+	3	1
	RNA	CACCTCTCTCCATGGTAACCNGG	aACCTCT-TCatTGGTAACCTGG	chr3	51392410	+	3	1			RNA	GCAAATATGTGAAGGAGCTCNGG	aCAAATATGTGAAGG-GgaCGGG	chr3	134919893	+	3	1			DNA	GGGTGATGTTGCCTGACCG-GNGG	GGGTGtgGgTGCCTGACCGGGTGG	chr21	46117493	+	3	1
	DNA	CACCTCTCTCCATGG-TAACCNGG	CACCTCTCaCCAaGGGTtACCTGG	chr3	149255885	+	3	1			RNA	GCAAATATGTGAAGGAGCTCNGG	cCAAATATGTGctGG-GCTCTGG	chr3	171935858	+	3	1			RNA	GGGTGATGTTGCCTGACCGGNGG	GGGTGATtTTGCCcG-CCaGGGG	chr21	35332409	+	3	1
	DNA	CACCTCTCTCC-ATGGTAACCNGG	CACCTCTCaCCAAgGGTtACCTGG	chr3	149255885	+	3	1			RNA	GCAAATATGTGAAGGAGCTCNGG	t-AAATATGTGAAGGAGgcCAGG	chr3	53086940	+	3	1			DNA	GGGTGATGTTGCCTGACC-GGNGG	GGGgGATGgTGgCTGACCAGGTGG	chr21	43752318	+	3	1
	RNA	CACCTCTCTCCATGGTAACCNGG	CA-tTCTCTCCATaaTAACCAGG	chr3	5501470	-	3	1			RNA	GCAAATATGTGAAGGAGCTCNGG	G-AAATATaTGtAGGAGCTaTGG	chr3	95783871	-	3	1			DNA	GGGTGATGTTGCCTGACC-GGNGG	GGGTGtgGgTGCCTGACCGGGTGG	chr21	46117493	+	3	1
	RNA	CACCTCTCTCCATGGTAACCNGG	CAt-TCTCTCCATaaTAACCAGG	chr3	5501470	-	3	1			RNA	GCAAATATGTGAAGGAGCTCNGG	G-AAATgTGgGAAGGAcCTCAGG	chr3	143321447	-	3	1			DNA	GG-GTGATGTTGCCTGACCGGNGG	GGAGTGATGTTGgCTGACaGtGGG	chr15	29915417	-	3	1
	RNA	CACCTCTCTCCATGGTAACCNGG	CA-CTtTCTCCAaaGTAACCTGG	chr3	158433324	-	3	1			RNA	GCAAATATGTGAAGGAGCTCNGG	c-AAATtTGTGAgGGAGCTCTGG	chr3	146541413	-	3	1			RNA	GGGTGATGTTGCCTGACCGGNGG	GaGTGATGTTGgCTGACa-GTGG	chr15	29915418	-	3	1
	RNA	CACCTCTCTCCATGGTAACCNGG	CAC-TtTCTCCAaaGTAACCTGG	chr3	158433324	-	3	1			RNA	GCAAATATGTGAAGGAGCTCNGG	G-AttTATGTGAAGGAGgTCTGG	chr3	183921672	-	3	1			RNA	GGGTGATGTTGCCTGACCGGNGG	GaGTGATGTTGgCTGA-CaGTGG	chr15	29915418	-	3	1
	DNA	CACCTC-TCTCCATGGTAACCNGG	CAaCTCCTCgCCATGGTcACCAGG	chr3	150944287	-	3	1			RNA	GCAAATATGTGAAGGAGCTCNGG	GCcAATATtTGAA-GAGCTaTGG	chr3	36153235	-	3	1			RNA	GGGTGATGTTGCCTGACCGGNGG	GaGTGATGTTGgCTGAC-aGTGG	chr15	29915418	-	3	1
	DNA	CACCTCTCTCCATGGT-AACCNGG	CcCCTCTCcCCATGGTCAgCCTGG	chr3	126954340	-	3	1			RNA	GCAAATATGTGAAGGAGCTCNGG	GCcAATATtTGAAG-AGCTaTGG	chr3	36153235	-	3	1			RNA	GGGTGATGTTGCCTGACCGGNGG	GtGTG-TGTTGaCTGACCaGTGG	chr15	35695550	+	3	1
	DNA	CACCTCTCTCCATGGT-AACCNGG	CAgCTaTtTCCATGGTGAACCTGG	chr3	132935482	+	3	1			RNA	GCAAATATGTGAAGGAGCTCNGG	GCAAAgAaGTGAA-GAGCaCTGG	chr3	105214499	-	3	1			DNA	GGGTGATGTTGCCT-GACCGGNGG	GGGTGATGTgGCCTAGACaGaGGG	chr17	52441725	-	3	1
	DNA	CACCTCTCTCCATGGT-AACCNGG	CACCTCTtTCCATGGcTAgCCTGG	chr3	170654533	+	3	1			RNA	GCAAATATGTGAAGGAGCTCNGG	GCAAAgAaGTGAAG-AGCaCTGG	chr3	105214499	-	3	1			RNA	GGGTGATGTTGCCTGACCGGNGG	GGGTGATGTg-CtTGcCCGGTGG	chr17	17756874	+	3	1
	RNA	CACCTCTCTCCATGGTAACCNGG	C-aCTCTCTCCtgGGTAACCTGG	chr3	69567365	+	3	1			RNA	GCAAATATGTGAAGGAGCTCNGG	cCAAATATtTGAA-aAGCTCTGG	chr3	140247879	-	3	1			RNA	GGGTGATGTTGCCTGACCGGNGG	GcGTGATGaTGCCTG-CaGGTGG	chr17	16343020	-	3	1
	RNA	CACCTCTCTCCATGGTAACCNGG	aACCTCTCTCCAa-GTgACCAGG	chr3	75872462	+	3	1			RNA	GCAAATATGTGAAGGAGCTCNGG	cCAAATATtTGAAa-AGCTCTGG	chr3	140247879	-	3	1			RNA	GGGTGATGTTGCCTGACCGGNGG	GGGTGATGTTG-CTGAaCatTGG	chr17	17497549	+	3	1
	RNA	CACCTCTCTCCATGGTAACCNGG	aACCTCTCTCCAaG-TgACCAGG	chr3	75872462	+	3	1			DNA	GC-AAATATGTGAAGGAGCTCNGG	GCCAtATATtTtAAGGAGCTCAGG	chr3	94057046	+	3	1			RNA	GGGTGATGTTGCCTGACCGGNGG	GGGTGATGTTGC-TGAaCatTGG	chr17	17497549	+	3	1
	RNA	CACCTCTCTCCATGGTAACCNGG	CACCTCTCTtCca-GTAACCTGG	chr3	99836800	+	3	1			RNA	GCAAATATGTGAAGGAGCTCNGG	GaAAAcAaGTG-AGGAGCTCAGG	chr3	69665789	+	3	1			RNA	GGGTGATGTTGCCTGACCGGNGG	GGGTGgTtTTGCCT-ACCaGGGG	chr17	9979054	-	3	1
	RNA	CACCTCTCTCCATGGTAACCNGG	CACCTCTCTtCcaG-TAACCTGG	chr3	99836800	+	3	1			RNA	GCAAATATGTGAAGGAGCTCNGG	GaAAAcAaGTGA-GGAGCTCAGG	chr3	69665789	+	3	1			RNA	GGGTGATGTTGCCTGACCGGNGG	GGGTGAT-gTGCtTGcCCGGTGG	chr17	17756874	+	3	1
	RNA	CACCTCTCTCCATGGTAACCNGG	CACCTCTCTCCtT-tTAAtCAGG	chr3	115373045	-	3	1			RNA	GCAAATATGTGAAGGAGCTCNGG	GCtAATATtTG-AGGAGCTgGGG	chr3	155166255	+	3	1			RNA	GGGTGATGTTGCCTGACCGGNGG	GGGgGA-GTTGCCaGACtGGAGG	chr17	31788248	+	3	1
	RNA	CACCTCTCTCCATGGTAACCNGG	CACCTCTCTCCtTt-TAAtCAGG	chr3	115373045	-	3	1			RNA	GCAAATATGTGAAGGAGCTCNGG	GCtAATATtTGA-GGAGCTgGGG	chr3	155166255	+	3	1			RNA	GGGTGATGTTGCCTGACCGGNGG	GGGTG-TaTTGCCTGAgCtGAGG	chr17	74782292	-	3	1
	DNA	CACCTCTCTCCAT-GGTAACCNGG	CACCTCTCaCCAaGGGTtACCTGG	chr3	149255885	+	3	1			RNA	GCAAATATGTGAAGGAGCTCNGG	GCcAcTtTGTG-AGGAGCTCAGG	chr3	160763232	+	3	1			DNA	GGGTG-ATGTTGCCTGACCGGNGG	GGcTGGgTGTTGCCTGAaCGGAGG	chr10	43115425	-	3	1
	DNA	CACCTCTCTCCAT-GGTAACCNGG	CACCTCTtTCCATGGcTAgCCTGG	chr3	170654533	+	3	1			RNA	GCAAATATGTGAAGGAGCTCNGG	GCcAcTtTGTGA-GGAGCTCAGG	chr3	160763232	+	3	1			RNA	GGGTGATGTTGCCTGACCGGNGG	GGGTGtTGTT-gCTGACCtGTGG	chr10	121661728	-	3	1
	RNA	CACCTCTCTCCATGGTAACCNGG	CACtc-TCTgCATGGTAACCAGG	chr3	81312447	-	3	1			RNA	GCAAATATGTGAAGGAGCTCNGG	GCAAAacTGTG-AGGAGCcCTGG	chr3	183546138	-	3	1			DNA	GGGT-GATGTTGCCTGACCGGNGG	GGcTGGgTGTTGCCTGAaCGGAGG	chr10	43115425	-	3	1
	RNA	CACCTCTCTCCATGGTAACCNGG	CACtT-TCTCCAaaGTAACCTGG	chr3	158433324	-	3	1			RNA	GCAAATATGTGAAGGAGCTCNGG	GCAAAacTGTGA-GGAGCcCTGG	chr3	183546138	-	3	1			RNA	GGGTGATGTTGCCTGACCGGNGG	GGGTGgTGgTGCCTG-CCtGTGG	chr10	3483230	+	3	1
	DNA	CACCT-CTCTCCATGGTAACCNGG	CACCTACatTCCATGGcAACCTGG	chr3	35745838	+	3	1			RNA	GCAAATATGTGAAGGAGCTCNGG	taAAATATGTG-AGGtGCTCAGG	chr3	197769832	-	3	1			RNA	GGGTGATGTTGCCTGACCGGNGG	GGGTGATGgTGCaTG-CCtGTGG	chr10	77438934	+	3	1
	DNA	CACCT-CTCTCCATGGTAACCNGG	CAaCTCCTCgCCATGGTcACCAGG	chr3	150944287	-	3	1			RNA	GCAAATATGTGAAGGAGCTCNGG	taAAATATGTGA-GGtGCTCAGG	chr3	197769832	-	3	1			RNA	GGGTGATGTTGCCTGACCGGNGG	GGtTGAgGTTGgCTG-CCGGAGG	chr10	96313249	+	3	1
	RNA	CACCTCTCTCCATGGTAACCNGG	CAtCTtTCTCtA-GGTAACCAGG	chr3	55062550	-	3	1			RNA	GCAAATATGTGAAGGAGCTCNGG	GCAAATATGaaAtGGAG-TCTGG	chr3	3285063	-	3	1			RNA	GGGTGATGTTGCCTGACCGGNGG	GGGTGATGgTGCaTG-CCtGTGG	chr10	98040623	+	3	1
	RNA	CACCTCTCTCCATGGTAACCNGG	aACCTCTCTCCA-aGTgACCAGG	chr3	75872462	+	3	1			RNA	GCAAATATGTGAAGGAGCTCNGG	GCAAccATGTGAAGGAG-gCAGG	chr3	13665331	-	3	1			RNA	GGGTGATGTTGCCTGACCGGNGG	GGGTGgTGcTGCCTG-CtGGGGG	chr10	117684957	-	3	1
	RNA	CACCTCTCTCCATGGTAACCNGG	CACCTCTCTtCc-aGTAACCTGG	chr3	99836800	+	3	1			RNA	GCAAATATGTGAAGGAGCTCNGG	tCAAgTATGTGAAGGAG-TtTGG	chr3	99708591	-	3	1			DNA	GGGTGATGT-TGCCTGACCGGNGG	GGGTGcTGTCTtCCTGACCGaGGG	chr10	133075556	-	3	1
	RNA	CACCTCTCTCCATGGTAACCNGG	CAgCTCTCTgtA-GGTAACCAGG	chr3	124883514	-	3	1			RNA	GCAAATATGTGAAGGAGCTCNGG	GaAAAgATGTGAAGGAG-TtAGG	chr3	117549060	+	3	1			RNA	GGGTGATGTTGCCTGACCGGNGG	GGcTGcTG-TGCCTGACgGGAGG	chr10	47022391	+	3	1
	RNA	CACCTCTCTCCATGGTAACCNGG	gACCTCTCTCCA-GGccACCCGG	chr3	194514826	+	3	1			RNA	GCAAATATGTGAAGGAGCTCNGG	aCAAATATGTGAAGGgG-aCGGG	chr3	134919893	+	3	1			RNA	GGGTGATGTTGCCTGACCGGNGG	GGcTGcTGT-GCCTGACgGGAGG	chr10	47022391	+	3	1
	RNA	CACCTCTCTCCATGGTAACCNGG	CACC-CTCTCCtTGGaAgCCAGG	chr3	29723723	+	3	1			DNA	G-CAAATATGTGAAGGAGCTCNGG	GTCAAATgTtTGAAGGgGCTCAGG	chr3	37720282	-	3	1			RNA	GGGTGATGTTGCCTGACCGGNGG	GatTGATGTTG-CTGACCtGCGG	chr10	74938177	-	3	1
	RNA	CACCTCTCTCCATGGTAACCNGG	CACC-CTCTCCAgGGTctCCCGG	chr3	61562462	-	3	1			DNA	G-CAAATATGTGAAGGAGCTCNGG	GCCAtATATtTtAAGGAGCTCAGG	chr3	94057046	+	3	1			RNA	GGGTGATGTTGCCTGACCGGNGG	GatTGATGTTGC-TGACCtGCGG	chr10	74938177	-	3	1
	RNA	CACCTCTCTCCATGGTAACCNGG	CACC-CTCTaaATGGTAcCCAGG	chr3	63390285	+	3	1			DNA	G-CAAATATGTGAAGGAGCTCNGG	aGCAAATtTGTGAgGGAGCTCTGG	chr3	146541413	-	3	1			DNA	GGGTGATGTTGCCTGACC-GGNGG	GGGTcATGaTGCCaGACCAGGTGG	chr10	104780477	-	3	1
	RNA	CACCTCTCTCCATGGTAACCNGG	CACt-CTCTCCtgGGTAACCTGG	chr3	69567365	+	3	1			RNA	GCAAATATGTGAAGGAGCTCNGG	GCAAgc-TGTGAAGGAGgTCAGG	chr3	55895049	-	3	1			RNA	GGGTGATGTTGCCTGACCGGNGG	G-aTGATGTTGtCTGACaGGTGG	chr10	11455266	-	3	1
	RNA	CACCTCTCTCCATGGTAACCNGG	CAtC-CTCTCCATGGTAAtgTGG	chr3	124001602	-	3	1			RNA	GCAAATATGTGAAGGAGCTCNGG	aCAAAT-TGTGAAGGAGgTaTGG	chr3	84818144	-	3	1			RNA	GGGTGATGTTGCCTGACCGGNGG	Ga-TGATGTTGtCTGACaGGTGG	chr10	11455266	-	3	1
	RNA	CACCTCTCTCCATGGTAACCNGG	CAtC-CTCTCCATGGTAAtgTGG	chr3	125955168	+	3	1			RNA	GCAAATATGTGAAGGAGCTCNGG	GCAAAT-TaTGAAaGAGCTaTGG	chr3	142589058	-	3	1			DNA	GGGTGATGTTGCCTG-ACCGGNGG	GGGTGATGcTGCCTGCAggGGAGG	chr10	42975294	-	3	1
	DNA	CACCTCTCTCCATG-GTAACCNGG	CACCTCTCaCCAaGGGTtACCTGG	chr3	149255885	+	3	1			RNA	GCAAATATGTGAAGGAGCTCNGG	GCAAATA-GTcAAGcAGtTCTGG	chr3	41583748	-	3	1			RNA	GGGTGATGTTGCCTGACCGGNGG	GGGTGtTGTTGCt-GACCtGTGG	chr10	121661728	-	3	1
	DNA	CACCTCTCTCCATG-GTAACCNGG	CACCTCTtTCCATGGcTAgCCTGG	chr3	170654533	+	3	1			RNA	GCAAATATGTGAAGGAGCTCNGG	GtAAATA-cTGAAGGAGCTgAGG	chr3	97086313	-	3	1			DNA	GGGTGA-TGTTGCCTGACCGGNGG	GGcTGgGTGTTGCCTGAaCGGAGG	chr10	43115425	-	3	1
	RNA	CACCTCTCTCCATGGTAACCNGG	CcCtgCTCTCC-TGGTAACCTGG	chr3	52795361	+	3	1			RNA	GCAAATATGTGAAGGAGCTCNGG	GCAAAcA-cTGAAGGAGgTCTGG	chr3	128392901	-	3	1			DNA	GGGTGA-TGTTGCCTGACCGGNGG	GGGTGAGTGTgGCCTGAgaGGAGG	chr10	127774330	-	3	1
	RNA	CACCTCTCTCCATGGTAACCNGG	CACCTCTCTtC-caGTAACCTGG	chr3	99836800	+	3	1			RNA	GCAAATATGTGAAGGAGCTCNGG	GC-AATATcTGAAGGgGCTgAGG	chr3	36795669	-	3	1			RNA	GGGTGATGTTGCCTGACCGGNGG	GGcTGAg-TTGCCTGACCtGGGG	chr10	125215531	+	3	1
	RNA	CACCTCTCTCCATGGTAACCNGG	CACCTCTCTCC-TttTAAtCAGG	chr3	115373045	-	3	1			RNA	GCAAATATGTGAAGGAGCTCNGG	GCA-ATATcTGAAGGgGCTgAGG	chr3	36795669	-	3	1			RNA	GGGTGATGTTGCCTGACCGGNGG	GGGTcA-GaTGCCTGACCaGAGG	chr10	69399640	-	3	1
	DNA	CACCTCTCTCCA-TGGTAACCNGG	CACCTCTCaCCAAgGGTtACCTGG	chr3	149255885	+	3	1			RNA	GCAAATATGTGAAGGAGCTCNGG	GCAA-TATcTGAAGGgGCTgAGG	chr3	36795669	-	3	1			RNA	GGGTGATGTTGCCTGACCGGNGG	GGcTG-aGTTGCCTGACCtGGGG	chr10	125215531	+	3	1
	DNA	CAC-CTCTCTCCATGGTAACCNGG	CcCACTCTCTCCtgGGTAACCTGG	chr3	69567363	+	3	1			RNA	GCAAATATGTGAAGGAGCTCNGG	GC-AAgcTGTGAAGGAGgTCAGG	chr3	55895049	-	3	1			RNA	GGGTGATGTTGCCTGACCGGNGG	GGGTGAgGTc-CCTGACaGGAGG	chr6	63743897	+	3	1
	DNA	CAC-CTCTCTCCATGGTAACCNGG	atCACTCTCTgCATGGTAACCAGG	chr3	81312447	-	3	1			RNA	GCAAATATGTGAAGGAGCTCNGG	GCA-AgcTGTGAAGGAGgTCAGG	chr3	55895049	-	3	1			RNA	GGGTGATGTTGCCTGACCGGNGG	GGtTGgTGTT-CCTGACgGGAGG	chr6	145498193	-	3	1
	DNA	CACCTCTCTCCATGGTAA-CCNGG	CcCCTCTCcCCATGGTcAGCCTGG	chr3	126954340	-	3	1			RNA	GCAAATATGTGAAGGAGCTCNGG	GCAA-gcTGTGAAGGAGgTCAGG	chr3	55895049	-	3	1			DNA	GGGTGATGTTG-CCTGACCGGNGG	GGGTGAaGTTGACCTGACtaGGGG	chr6	123830609	-	3	1
	DNA	CACCTCTCTCCATGGTAA-CCNGG	CACCTCTtTCCATGGctAGCCTGG	chr3	170654533	+	3	1			RNA	GCAAATATGTGAAGGAGCTCNGG	GCAgAaAT-TGAAGGtGCTCTGG	chr7	21102533	+	3	1			DNA	GGGT-GATGTTGCCTGACCGGNGG	GGGTTGAaGTTGCCTGAgaGGTGG	chr6	43135684	+	3	1
	RNA	CACCTCTCTCCATGGTAACCNGG	CACCTCTCTgCATtG-AACtTGG	chr3	27641300	-	3	1			RNA	GCAAATATGTGAAGGAGCTCNGG	GCAAATATGTGtAGcA-tTCAGG	chr7	66434848	-	3	1			RNA	GGGTGATGTTGCCTGACCGGNGG	GGGTGgTGTTctCTG-CCGGTGG	chr6	28136696	-	3	1
	DNA	C-ACCTCTCTCCATGGTAACCNGG	CCtCCTgTCTCCATGGcAACCAGG	chr7	45089521	+	3	1			RNA	GCAAATATGTGAAGGAGCTCNGG	atAAATATaTGAAGGA-CTCAGG	chr7	80523388	-	3	1			RNA	GGGTGATGTTGCCTGACCGGNGG	GGGTGAgG-TcCCTGACaGGAGG	chr6	63743897	+	3	1
	RNA	CACCTCTCTCCATGGTAACCNGG	CACCcCTCTCCtTGGcAA-CTGG	chr7	45173963	-	3	1			DNA	GCAAATATGTGAA-GGAGCTCNGG	GgAAAaATGTGAATGGAGCTaTGG	chr7	80099261	+	3	1			RNA	GGGTGATGTTGCCTGACCGGNGG	GGGTGAgGT-cCCTGACaGGAGG	chr6	63743897	+	3	1
	RNA	CACCTCTCTCCATGGTAACCNGG	CtCCTCTCaCCATGGTAA-gAGG	chr7	136953942	-	3	1			RNA	GCAAATATGTGAAGGAGCTCNGG	aCAAA-cTGTGAAGGAGCcCAGG	chr7	2444772	-	3	1			RNA	GGGTGATGTTGCCTGACCGGNGG	GGcTGATGTTG-CTGAtCcGTGG	chr6	14187075	+	3	1
	RNA	CACCTCTCTCCATGGTAACCNGG	CACCTC-CaCCATGGTAttCTGG	chr7	18382330	+	3	1			RNA	GCAAATATGTGAAGGAGCTCNGG	GCtAt-ATGTGAAtGAGCTCAGG	chr7	66730519	-	3	1			RNA	GGGTGATGTTGCCTGACCGGNGG	GGcTGATGTTGC-TGAtCcGTGG	chr6	14187075	+	3	1
	RNA	CACCTCTCTCCATGGTAACCNGG	CACCcCT-TCCATGtTAgCCTGG	chr7	28967524	-	3	1			RNA	GCAAATATGTGAAGGAGCTCNGG	GCtAt-ATGTGAAtGAGCTCAGG	chr7	73968775	-	3	1			DNA	GGG-TGATGTTGCCTGACCGGNGG	GGGTTGAaGTTGCCTGAgaGGTGG	chr6	43135684	+	3	1
	RNA	CACCTCTCTCCATGGTAACCNGG	tA-CTCcCTCCATGGaAACCTGG	chr7	131898428	-	3	1			RNA	GCAAATATGTGAAGGAGCTCNGG	GCAAA-AatTGAAGGAGgTCAGG	chr7	84670581	-	3	1			RNA	GGGTGATGTTGCCTGACCGGNGG	GGGTGA-GgTcCCTGACaGGAGG	chr6	63743897	+	3	1
	RNA	CACCTCTCTCCATGGTAACCNGG	tAC-TCcCTCCATGGaAACCTGG	chr7	131898428	-	3	1			RNA	GCAAATATGTGAAGGAGCTCNGG	GCAAA-gTGTccAGGAGCTCTGG	chr7	138817036	+	3	1			RNA	GGGTGATGTTGCCTGACCGGNGG	GGGTG-TaTTGCCTGACCtcAGG	chr6	125826096	+	3	1
	DNA	CACCTCTCT-CCATGGTAACCNGG	CAtCTaTtTGCCATGGTAACCAGG	chr7	120676716	+	3	1			RNA	GCAAATATGTGAAGGAGCTCNGG	GaAAATATG-GAAGcAGCTtGGG	chr7	11074908	-	3	1			RNA	GGGTGATGTTGCCTGACCGGNGG	GGGTGATtTT-gCTGACCaGAGG	chr14	79668805	-	3	1
	RNA	CACCTCTCTCCATGGTAACCNGG	C-CCTgTtTCCATGGcAACCTGG	chr7	44626091	+	3	1			RNA	GCAAATATGTGAAGGAGCTCNGG	GCAAATATG-GAAGtAaCTtTGG	chr7	38515660	+	3	1			RNA	GGGTGATGTTGCCTGACCGGNGG	GGGTcATGTT-CtTGgCCGGAGG	chr14	91170637	+	3	1
	RNA	CACCTCTCTCCATGGTAACCNGG	t-CCTgTCTCCATGGcAACCAGG	chr7	45089523	+	3	1			RNA	GCAAATATGTGAAGGAGCTCNGG	GaAAATATG-GAAGcAGCTtTGG	chr7	79807204	+	3	1			DNA	GGGT-GATGTTGCCTGACCGGNGG	GGGTAGcTGTTGCCTGAaCGcCGG	chr14	101560437	-	3	1
	RNA	CACCTCTCTCCATGGTAACCNGG	CACCTCTCaCCAT-GTcACtGGG	chr7	25474771	+	3	1			RNA	GCAAATATGTGAAGGAGCTCNGG	GCAAAaATt-GAAGGAGgTCAGG	chr7	84670581	-	3	1			RNA	GGGTGATGTTGCCTGACCGGNGG	tGGTGATGTTGaaTGACC-GCGG	chr14	94572289	+	3	1
	RNA	CACCTCTCTCCATGGTAACCNGG	CACCTCTCaCCATG-TcACtGGG	chr7	25474771	+	3	1			RNA	GCAAATATGTGAAGGAGCTCNGG	GaAAATATG-GAAGcAGCTtTGG	chr7	123506304	-	3	1			RNA	GGGTGATGTTGCCTGACCGGNGG	GaGTGcTG-TGCCTGgCCGGAGG	chr14	77910750	+	3	1
	RNA	CACCTCTCTCCATGGTAACCNGG	CACCcCTCTtCA-GGcAACCTGG	chr7	21215653	+	3	1			RNA	GCAAATATGTGAAGGAGCTCNGG	GCtAATATG-GAAGGAaCTaAGG	chr7	128424936	-	3	1			RNA	GGGTGATGTTGCCTGACCGGNGG	GaGTGcTGT-GCCTGgCCGGAGG	chr14	77910750	+	3	1
	RNA	CACCTCTCTCCATGGTAACCNGG	CACaTgaCTCCA-GGTAACCCGG	chr7	151810024	-	3	1			RNA	GCAAATATGTGAAGGAGCTCNGG	GCAAAgATG-GAAGGAaCaCAGG	chr7	137038682	+	3	1			RNA	GGGTGATGTTGCCTGACCGGNGG	GGGTGATtTTGCt-GACCaGAGG	chr14	79668805	-	3	1
	RNA	CACCTCTCTCCATGGTAACCNGG	CACCTtTCT-CATGGTAAaaCGG	chr7	47544324	+	3	1			RNA	GCAAATATGTGAAGGAGCTCNGG	GaAAATATtg-AAGGAGCTCTGG	chr7	81654564	-	3	1			RNA	GGGTGATGTTGCCTGACCGGNGG	GGGTGATGgTGCCaGA-tGGTGG	chr14	83878034	-	3	1
	RNA	CACCTCTCTCCATGGTAACCNGG	CACCTtTCTC-ATGGTAAaaCGG	chr7	47544324	+	3	1			RNA	GCAAATATGTGAAGGAGCTCNGG	GCAtATAaGT-AAGtAGCTCAGG	chr7	97656430	+	3	1			RNA	GGGTGATGTTGCCTGACCGGNGG	GGGTGATGgTGCCaGAt-GGTGG	chr14	83878034	-	3	1
	RNA	CACCTCTCTCCATGGTAACCNGG	CACCTCTCTCC-TGGTggCtGGG	chr7	2219252	-	3	1			DNA	GCAA-ATATGTGAAGGAGCTCNGG	GCcAAATATtTGAAGGAGCTgAGG	chr7	16191723	-	3	1			RNA	GGGTGATGTTGCCTGACCGGNGG	GGGTGAT-TTtgCTGACCaGAGG	chr14	79668805	-	3	1
	RNA	CACCTCTCTCCATGGTAACCNGG	CACCcCaCTaC-TGGTAACCGGG	chr7	103010065	+	3	1			RNA	GCAAATATGTGAAGGAGCTCNGG	cCAAATcTGTtAAGGAGC-CAGG	chr7	44676751	+	3	1			DNA	GGGTGATGTTGCCT-GACCGGNGG	GGGTGcTGgTGCCTAGACCaGGGG	chr20	58313736	+	3	1
	RNA	CACCTCTCTCCATGGTAACCNGG	aACCTCTtTCC-TGGTcACCTGG	chr7	132029446	-	3	1			RNA	GCAAATATGTGAAGGAGCTCNGG	cCAgATATGTGAAGGtGC-CTGG	chr7	104657611	+	3	1			RNA	GGGTGATGTTGCCTGACCGGNGG	GaGTGATGTT-aCTGACCGaTGG	chr20	44281521	-	3	1
	DNA	CAC-CTCTCTCCATGGTAACCNGG	CACTCTCTtTtCATGtTAACCTGG	chr7	69126176	-	3	1			RNA	GCAAATATGTGAAGGAGCTCNGG	GCgAcaATGTGAAGGAGC-CTGG	chr7	130972395	-	3	1			RNA	GGGTGATGTTGCCTGACCGGNGG	GGGTGAaGTTGCCTG-ggGGGGG	chr20	642278	+	3	1
	RNA	CACCTCTCTCCATGGTAACCNGG	agCCTCTCTCCAaGG-AACCTGG	chr7	30752331	+	3	1			DNA	GCAAATATGTGAAGGAGCT-CNGG	cCAAATATtTGAAGGAGCTGaGGG	chr7	16191722	-	3	1			RNA	GGGTGATGTTGCCTGACCGGNGG	GGGTGAgGTTGCCTGcCa-GAGG	chr20	38856550	+	3	1
	RNA	CACCTCTCTCCATGGTAACCNGG	CcCtTCTCTCCATGG-AgCCTGG	chr7	156144241	+	3	1			DNA	GCAAATATGTGAAGGAGCT-CNGG	aCAgATcTGTGAAGGAGCTGCTGG	chr7	135864201	+	3	1			RNA	GGGTGATGTTGCCTGACCGGNGG	GaGTGATGTTa-CTGACCGaTGG	chr20	44281521	-	3	1
	DNA	CA-CCTCTCTCCATGGTAACCNGG	CcTCCTgTCTCCATGGcAACCAGG	chr7	45089521	+	3	1			DNA	GCAAATATGTGAAGG-AGCTCNGG	GCAAATATGaGcAGGCAGCTgAGG	chr7	30735511	+	3	1			RNA	GGGTGATGTTGCCTGACCGGNGG	GaGTGATGTTaC-TGACCGaTGG	chr20	44281521	-	3	1
	RNA	CACCTCTCTCCATGGTAACCNGG	CACgTgTCTCCATGGT-cCCAGG	chr7	101287588	+	3	1			DNA	GCA-AATATGTGAAGGAGCTCNGG	GCcAAATATtTGAAGGAGCTgAGG	chr7	16191723	-	3	1			RNA	GGGTGATGTTGCCTGACCGGNGG	GGGTtcTGTTG-CTGACCtGGGG	chr20	47219982	-	3	1
	RNA	CACCTCTCTCCATGGTAACCNGG	CACgTgTCTCCATGGTc-CCAGG	chr7	101287588	+	3	1			RNA	GCAAATATGTGAAGGAGCTCNGG	c-AAATATtTGAAGGAGCTgAGG	chr7	16191723	-	3	1			RNA	GGGTGATGTTGCCTGACCGGNGG	GGGTtcTGTTGC-TGACCtGGGG	chr20	47219982	-	3	1
	RNA	CACCTCTCTCCATGGTAACCNGG	CACCTCTCTCCATacT-AaCTGG	chr7	136686420	-	3	1			RNA	GCAAATATGTGAAGGAGCTCNGG	G-ctATATGTGAAtGAGCTCAGG	chr7	66730519	-	3	1			RNA	GGGTGATGTTGCCTGACCGGNGG	GGGTGAgGcTGCCT-ACCtGCGG	chr20	35292118	-	3	1
	RNA	CACCTCTCTCCATGGTAACCNGG	CACCTCTCTCCATacTA-aCTGG	chr7	136686420	-	3	1			RNA	GCAAATATGTGAAGGAGCTCNGG	G-ctATATGTGAAtGAGCTCAGG	chr7	73968775	-	3	1			RNA	GGGTGATGTTGCCTGACCGGNGG	GGGTGAgGTTGCCT-gCCaGAGG	chr20	38856550	+	3	1
	DNA	C-ACCTCTCTCCATGGTAACCNGG	CTgCCTCTCTCCAcGcTAACCAGG	chr4	110634007	+	3	1			RNA	GCAAATATGTGAAGGAGCTCNGG	G-AAAcgTGTcAAGGAGCTCGGG	chr7	129795307	-	3	1			RNA	GGGTGATGTTGCCTGACCGGNGG	GGGgGATGgTGCCT-ACtGGGGG	chr20	61907518	-	3	1
	RNA	CACCTCTCTCCATGGTAACCNGG	CACCcC-CTCCATGacAACCTGG	chr4	152161667	+	3	1			RNA	GCAAATATGTGAAGGAGCTCNGG	G-AAATATGaGAAGGtGCaCTGG	chr7	149485531	+	3	1			RNA	GGGTGATGTTGCCTGACCGGNGG	GGGTGAaGTTGCCTGg-gGGGGG	chr20	642278	+	3	1
	RNA	CACCTCTCTCCATGGTAACCNGG	CACCcCT-aCCAaGGTAACCTGG	chr4	112690549	-	3	1			RNA	GCAAATATGTGAAGGAGCTCNGG	cCAAAgATGTGAA-GAGgTCCGG	chr7	2869291	-	3	1			RNA	GGGTGATGTTGCCTGACCGGNGG	GGGTGAaGTTGCCTGgg-GGGGG	chr20	642278	+	3	1
	RNA	CACCTCTCTCCATGGTAACCNGG	CACCTgT-TCCAaGGgAACCTGG	chr4	185638991	-	3	1			RNA	GCAAATATGTGAAGGAGCTCNGG	cCAAAgATGTGAAG-AGgTCCGG	chr7	2869291	-	3	1			RNA	GGGTGATGTTGCCTGACCGGNGG	GGGTGAgGTTGCCTGc-CaGAGG	chr20	38856550	+	3	1
	DNA	CACCTCTCTCCATGG-TAACCNGG	CtCCTCTCTCCAgGGTgAACCGGG	chr4	40822988	+	3	1			RNA	GCAAATATGTGAAGGAGCTCNGG	GCAAATATGTGtt-GAGCcCTGG	chr7	29931314	+	3	1			RNA	GGGTGATGTTGCCTGACCGGNGG	GGGTGAgGTTGCCTGcC-aGAGG	chr20	38856550	+	3	1
	DNA	CACCTC-TCTCCATGGTAACCNGG	CACtTCGTCTtCATGGTAACtGGG	chr4	15194561	+	3	1			RNA	GCAAATATGTGAAGGAGCTCNGG	GCAAATATGTGttG-AGCcCTGG	chr7	29931314	+	3	1			DNA	GGGTGATGTTGCCT-GACCGGNGG	tGaTGATGTaGCCTGGACCGGTGG	chr9	113916302	+	3	1
	RNA	CACCTCTCTCCATGGTAACCNGG	g-CCTCTCTCCAcGcTAACCAGG	chr4	110634009	+	3	1			RNA	GCAAATATGTGAAGGAGCTCNGG	aCAAATgaGTGAA-GAGCTCTGG	chr7	50987825	+	3	1			DNA	GGGTGATGTTGCCT-GACCGGNGG	GGGTtATGTTGCCTGGAgCGtTGG	chr9	125990285	-	3	1
	RNA	CACCTCTCTCCATGGTAACCNGG	CACCTCTC-CttaGGTAACCTGG	chr4	109450887	+	3	1			RNA	GCAAATATGTGAAGGAGCTCNGG	aCAAATgaGTGAAG-AGCTCTGG	chr7	50987825	+	3	1			RNA	GGGTGATGTTGCCTGACCGGNGG	GGGTaATGTT-CCTGAtCaGGGG	chr9	1724388	+	3	1
	RNA	CACCTCTCTCCATGGTAACCNGG	CACCcCTa-CCAaGGTAACCTGG	chr4	112690549	-	3	1			RNA	GCAAATATGTGAAGGAGCTCNGG	GCAAATAaGTGAA-tAtCTCAGG	chr7	62728104	+	3	1			DNA	GGGTGATGTTG-CCTGACCGGNGG	GGGgGAgGTTGGCCTGACtGGGGG	chr9	137960380	+	3	1
	RNA	CACCTCTCTCCATGGTAACCNGG	tACCTCTCTCCAT-GTAgtCTGG	chr4	15055310	+	3	1			RNA	GCAAATATGTGAAGGAGCTCNGG	GCAAATAaGTGAAt-AtCTCAGG	chr7	62728104	+	3	1			RNA	GGGTGATGTTGCCTGACCGGNGG	GGGTGATtTTGCCTc-CCaGGGG	chr9	7051974	-	3	1
	RNA	CACCTCTCTCCATGGTAACCNGG	tACCTCTCTCCATG-TAgtCTGG	chr4	15055310	+	3	1			DNA	GCAAA-TATGTGAAGGAGCTCNGG	GCcAAATATtTGAAGGAGCTgAGG	chr7	16191723	-	3	1			RNA	GGGTGATGTTGCCTGACCGGNGG	GGGTGATGTTGgCTt-CCaGCGG	chr9	132198103	-	3	1
	DNA	CACCTCTCTCCAT-GGTAACCNGG	CACCTCcCTCaATAGGTcACCAGG	chr4	7960384	-	3	1			RNA	GCAAATATGTGAAGGAGCTCNGG	GCAAATATGTG-ttGAGCcCTGG	chr7	29931314	+	3	1			DNA	GGGTGATGTT-GCCTGACCGGNGG	GGGgGAgGTTGGCCTGACtGGGGG	chr9	137960380	+	3	1
	DNA	CACCTCTCTCCATGGTA-ACCNGG	CtCCTCTCTCCAgGGTgAACCGGG	chr4	40822988	+	3	1			RNA	GCAAATATGTGAAGGAGCTCNGG	GCAAATATGTGt-tGAGCcCTGG	chr7	29931314	+	3	1			RNA	GGGTGATGTTGCCTGACCGGNGG	GGG-GATGcTGCCTtACCtGGGG	chr9	132463648	+	3	1
	DNA	CACCTCTCTCCATGGTA-ACCNGG	CACaTCTtaCCATGGTAGACCAGG	chr4	132057253	-	3	1			RNA	GCAAATATGTGAAGGAGCTCNGG	GCAAAgtgGTG-AGGAGCTCAGG	chr7	137525505	+	3	1			RNA	GGGTGATGTTGCCTGACCGGNGG	G-GTGtTGTTGaCTGACaGGTGG	chr9	137282115	-	3	1
	RNA	CACCTCTCTCCATGGTAACCNGG	CACCT-TCTCCATGGTctCtGGG	chr4	44485924	-	3	1			RNA	GCAAATATGTGAAGGAGCTCNGG	GCAAAgtgGTGA-GGAGCTCAGG	chr7	137525505	+	3	1			RNA	GGGTGATGTTGCCTGACCGGNGG	GG-TGtTGTTGaCTGACaGGTGG	chr9	137282115	-	3	1
	RNA	CACCTCTCTCCATGGTAACCNGG	CACCTCTCcttA-GGTAACCTGG	chr4	109450887	+	3	1			RNA	GCAAATATGTGAAGGAGCTCNGG	GCAAATATGTGtAGcAt-TCAGG	chr7	66434848	-	3	1			DNA	GGGTGATGTTGCCTG-ACCGGNGG	tGaTGATGTaGCCTGGACCGGTGG	chr9	113916302	+	3	1
	RNA	CACCTCTCTCCATGGTAACCNGG	CACaTCTCTCCA-GaTAtCCTGG	chr4	148442858	-	3	1			RNA	GCAAATATGTGAAGGAGCTCNGG	GCAAATgTGTGAAGGtG-TaAGG	chr7	71887073	+	3	1			DNA	GGGTGATGTTGCCTG-ACCGGNGG	GGGTtATGTTGCCTGGAgCGtTGG	chr9	125990285	-	3	1
	RNA	CACCTCTCTCCATGGTAACCNGG	gACCTtTCT-CATGGTgACCTGG	chr4	145716221	+	3	1			DNA	G-CAAATATGTGAAGGAGCTCNGG	GTCAgATATGTGAAGGAaCTtGGG	chr7	55082209	+	3	1			RNA	GGGTGATGTTGCCTGACCGGNGG	GGGTGATtTTGCCT-cCCaGGGG	chr9	7051974	-	3	1
	RNA	CACCTCTCTCCATGGTAACCNGG	gACCTtTCTC-ATGGTgACCTGG	chr4	145716221	+	3	1			RNA	GCAAATATGTGAAGGAGCTCNGG	aCAAAc-TGTGAAGGAGCcCAGG	chr7	2444772	-	3	1			RNA	GGGTGATGTTGCCTGACCGGNGG	GGGTGATGTTGgCT-tCCaGCGG	chr9	132198103	-	3	1
	RNA	CACCTCTCTCCATGGTAACCNGG	CAgC-CTCTCCATGGTAtaCTGG	chr4	91741975	+	3	1			RNA	GCAAATATGTGAAGGAGCTCNGG	GaAAAT-atTGAAGGAGCTCTGG	chr7	81654564	-	3	1			RNA	GGGTGATGTTGCCTGACCGGNGG	GGGTGA-GcTGCCTGcCtGGAGG	chr9	131315519	-	3	1
	RNA	CACCTCTCTCCATGGTAACCNGG	CACC-CcCTCCATGacAACCTGG	chr4	152161667	+	3	1			RNA	GCAAATATGTGAAGGAGCTCNGG	aCAAAT-TGaGAAGGAGgTCAGG	chr7	98652475	-	3	1			RNA	GGGTGATGTTGCCTGACCGGNGG	GGcTG-TGcTGCCTGcCCGGGGG	chr9	63052607	-	3	1
	RNA	CACCTCTCTCCATGGTAACCNGG	CACCTCTCaCC-TGGTgAtCTGG	chr4	40298862	+	3	1			RNA	GCAAATATGTGAAGGAGCTCNGG	GCAAAg-TGTccAGGAGCTCTGG	chr7	138817036	+	3	1			RNA	GGGTGATGTTGCCTGACCGGNGG	GGcTG-TGcTGCCTGcCCGGGGG	chr9	64712361	+	3	1
	RNA	CACCTCTCTCCATGGTAACCNGG	CACCTCTCTaC-TaGaAACCAGG	chr4	103786332	+	3	1			RNA	GCAAATATGTGAAGGAGCTCNGG	GCAAAaA-tTGAAGGAGgTCAGG	chr7	84670581	-	3	1			RNA	GGGTGATGTTGCCTGACCGGNGG	GGcTG-TGcTGCCTGcCCGGGGG	chr9	65196676	+	3	1
	DNA	CACCTCTCTCCATGGTAA-CCNGG	CtCCTCTCTCCAgGGTgAACCGGG	chr4	40822988	+	3	1			RNA	GCAAATATGTGAAGGAGCTCNGG	GaAAATAT-TGAAGGAGCcaGGG	chr4	71233769	-	3	1			RNA	GGGTGATGTTGCCTGACCGGNGG	GGGTGATtTTGCCTt-CtGGGGG	chrX	6759608	-	3	1
	DNA	CA-CCTCTCTCCATGGTAACCNGG	CtGCCTCTCTCCAcGcTAACCAGG	chr4	110634007	+	3	1			RNA	GCAAATATGTGAAGGAGCTCNGG	GCAAATAc-TGAAGGAGgTgAGG	chr4	83257928	+	3	1			RNA	GGGTGATGTTGCCTGACCGGNGG	GcGTGATGgTGCCTG-CCtGTGG	chrX	21903315	-	3	1
	RNA	CACCTCTCTCCATGGTAACCNGG	CAgaTCTCcCCATGGT-ACCCGG	chr4	1242765	+	3	1			DNA	GCAAATATGTGAAGGA-GCTCNGG	GCAAAgATGTGAAGGAGGtTtAGG	chr4	39079542	-	3	1			RNA	GGGTGATGTTGCCTGACCGGNGG	aGGTGATGTTGCCTG-CaGaGGG	chrX	40068295	-	3	1
	RNA	CACCTCTCTCCATGGTAACCNGG	CAgaTCTCcCCATGGTA-CCCGG	chr4	1242765	+	3	1			DNA	GCAAATATGTGAAGGA-GCTCNGG	GCAAATAacTGAgGGAGGCTCTGG	chr4	81084811	-	3	1			RNA	GGGTGATGTTGCCTGACCGGNGG	tGGTGATGTTtCCTGACC-cCGG	chrX	6310248	-	3	1
	RNA	CACCTCTCTCCATGGTAACCNGG	CAgCTCTCTtgATGGT-ACCTGG	chr4	28732203	-	3	1			RNA	GCAAATATGTGAAGGAGCTCNGG	GCAAATATagGAAGGt-CTCTGG	chr4	96232522	+	3	1			RNA	GGGTGATGTTGCCTGACCGGNGG	GGG-GATGcTGCCTGAgCaGCGG	chrX	115727600	+	3	1
	RNA	CACCTCTCTCCATGGTAACCNGG	CAgCTCTCTtgATGGTA-CCTGG	chr4	28732203	-	3	1			RNA	GCAAATATGTGAAGGAGCTCNGG	aCAgg-ATGTGAAGGAGCTCCGG	chr4	36397953	-	3	1			RNA	GGGTGATGTTGCCTGACCGGNGG	GGG-GATGcTGCCTGAgCaGCGG	chrX	115730554	+	3	1
	DNA	C-ACCTCTCTCCATGGTAACCNGG	CCACtTCcCTCCATGGTcACCAGG	chr5	126358121	-	3	1			RNA	GCAAATATGTGAAGGAGCTCNGG	tCtAA-AgGTGAAGGAGCTCAGG	chr4	94344732	-	3	1			RNA	GGGTGATGTTGCCTGACCGGNGG	GGG-GATGcTGCCTGAgCaGCGG	chrX	115733313	-	3	1
	RNA	CACCTCTCTCCATGGTAACCNGG	CACCTacCTCCATGGTcA-CTGG	chr5	34926545	-	3	1			RNA	GCAAATATGTGAAGGAGCTCNGG	GgAAA-ATGTGAAGtAGtTCAGG	chr4	102714447	+	3	1			RNA	GGGTGATGTTGCCTGACCGGNGG	GGG-GATGcTGCCTGAgCaGCGG	chrX	115845233	-	3	1
	RNA	CACCTCTCTCCATGGTAACCNGG	CACCTCTCTCCATatTAg-CTGG	chr5	105506449	+	3	1			RNA	GCAAATATGTGAAGGAGCTCNGG	GCAAA-ATtgGAAGtAGCTCTGG	chr4	132610631	+	3	1			RNA	GGGTGATGTTGCCTGACCGGNGG	GGG-GATGcTGCCTGAgCaGCGG	chrX	115857157	-	3	1
	RNA	CACCTCTCTCCATGGTAACCNGG	CAttTCTCTCCATGGTAA-aAGG	chr5	110568367	-	3	1			RNA	GCAAATATGTGAAGGAGCTCNGG	GCAAA-ATGTGAAGtAGaTgCGG	chr4	158636391	+	3	1			RNA	GGGTGATGTTGCCTGACCGGNGG	GGG-GATGcTGCCTGAgCaGCGG	chrX	115848214	-	3	1
	RNA	CACCTCTCTCCATGGTAACCNGG	CcCaTCTCTCCtTGGTAA-CTGG	chr5	168140102	+	3	1			RNA	GCAAATATGTGAAGGAGCTCNGG	GtAAATATG-GAAGGAGtTgAGG	chr4	26151399	-	3	1			RNA	GGGTGATGTTGCCTGACCGGNGG	GGG-GATGcTGCCTGAgCaGCGG	chrX	115863139	-	3	1
	RNA	CACCTCTCTCCATGGTAACCNGG	CcCgTC-CTaCATGGTAACCGGG	chr5	2751155	-	3	1			RNA	GCAAATATGTGAAGGAGCTCNGG	tCcAAgATG-GAAGGAGCTCTGG	chr4	91312060	+	3	1			RNA	GGGTGATGTTGCCTGACCGGNGG	GGG-GATGcTGCCTGAgCaGCGG	chrX	115866122	-	3	1
	RNA	CACCTCTCTCCATGGTAACCNGG	CACCTC-CTCaATGGagACCAGG	chr5	159904529	+	3	1			RNA	GCAAATATGTGAAGGAGCTCNGG	GaAAATATG-GAAGcAGCTtTGG	chr4	123382074	+	3	1			RNA	GGGTGATGTTGCCTGACCGGNGG	GGG-GATGcTGCCTGAgCaGCGG	chrX	115878042	-	3	1
	RNA	CACCTCTCTCCATGGTAACCNGG	CtCCaC-CTCCATGGgAACCAGG	chr5	177520741	-	3	1			RNA	GCAAATATGTGAAGGAGCTCNGG	GCAAAatTG-GAAGtAGCTCTGG	chr4	132610631	+	3	1			RNA	GGGTGATGTTGCCTGACCGGNGG	GGG-GATGcTGCCTGAgCaGCGG	chrX	115851195	-	3	1
	RNA	CACCTCTCTCCATGGTAACCNGG	CtCCTCT-TCCAgGGTtACCTGG	chr5	13625501	-	3	1			RNA	GCAAATATGTGAAGGAGCTCNGG	GaAAATATG-GAAGcAGCTtTGG	chr4	142466098	+	3	1			RNA	GGGTGATGTTGCCTGACCGGNGG	GGG-GATGcTGCCTGAgCaGCGG	chrX	115854178	-	3	1
	RNA	CACCTCTCTCCATGGTAACCNGG	CACCTCT-TgCATcGTgACCTGG	chr5	45232788	-	3	1			RNA	GCAAATATGTGAAGGAGCTCNGG	GCAAATcTGT-AAGGAtCTaCGG	chr4	137875638	+	3	1			RNA	GGGTGATGTTGCCTGACCGGNGG	GGG-GATGcTGCCTGAgCaGCGG	chrX	115872086	-	3	1
	RNA	CACCTCTCTCCATGGTAACCNGG	Cc-tTCTCTCCATGGaAACCTGG	chr5	36576947	-	3	1			DNA	GCAAATATGTGA-AGGAGCTCNGG	GtAAATATGTGACAGGAGtaCTGG	chr4	34352241	-	3	1			RNA	GGGTGATGTTGCCTGACCGGNGG	GGG-GATGcTGCCTGAgCaGCGG	chrX	115884044	-	3	1
	RNA	CACCTCTCTCCATGGTAACCNGG	Cct-TCTCTCCATGGaAACCTGG	chr5	36576947	-	3	1			DNA	GCAAATATGTGA-AGGAGCTCNGG	GCAAATATGTGATAGGcGCagGGG	chr4	128342328	-	3	1			RNA	GGGTGATGTTGCCTGACCGGNGG	GGG-GATGcTGCCTGAgCaGCGG	chrX	115886146	-	3	1
	RNA	CACCTCTCTCCATGGTAACCNGG	CA-CTCTCcCCATaGTgACCAGG	chr5	65262873	+	3	1			RNA	GCAAATATGTGAAGGAGCTCNGG	GCAtATATtTGAAGaAGC-CTGG	chr4	45139104	+	3	1			RNA	GGGTGATGTTGCCTGACCGGNGG	GGG-GATGcTGCCTGAgCaGCGG	chrX	115881035	-	3	1
	RNA	CACCTCTCTCCATGGTAACCNGG	CAC-TCTCcCCATaGTgACCAGG	chr5	65262873	+	3	1			RNA	GCAAATATGTGAAGGAGCTCNGG	GCAAAcAaGgGAAGGAGC-CAGG	chr4	152202067	-	3	1			RNA	GGGTGATGTTGCCTGACCGGNGG	GGG-GATGcTGCCTGAgCaGCGG	chrX	115869107	-	3	1
	DNA	CACCTCT-CTCCATGGTAACCNGG	CACCTCTCCTCCAaGcTgACCAGG	chr5	140228476	-	3	1			RNA	GCAAATATGTGAAGGAGCTCNGG	GtAAATAaaTGAAGGAGC-CAGG	chr4	182657119	-	3	1			RNA	GGGTGATGTTGCCTGACCGGNGG	GGG-GATGcTGCCTGAgCaGCGG	chrX	115860148	-	3	1
	RNA	CACCTCTCTCCATGGTAACCNGG	C-CCTCcCcCCATGGgAACCAGG	chr5	144179351	+	3	1			DNA	GCAAATATGTGAAGGAGCT-CNGG	GCAAAgATGTGAAGGAGgTTtAGG	chr4	39079542	-	3	1			RNA	GGGTGATGTTGCCTGACCGGNGG	GGG-GATGcTGCCTGAgCaGCGG	chrX	115889106	-	3	1
	RNA	CACCTCTCTCCATGGTAACCNGG	C-CtgCTCTCCATGGTcACCAGG	chr5	172035586	+	3	1			DNA	GCAAATATGTGAAGGAGCT-CNGG	GtAAATATaTGAAGGAGCTAaTGG	chr4	113605213	-	3	1			RNA	GGGTGATGTTGCCTGACCGGNGG	GGG-GATGcTGCCTGAgCaGCGG	chrX	115875073	-	3	1
	DNA	CACCTCTC-TCCATGGTAACCNGG	CACCTCTCCTCCAaGcTgACCAGG	chr5	140228476	-	3	1			DNA	GCAAATATGTGAAGGAGC-TCNGG	GCAAAgATGTGAAGGAGgTTtAGG	chr4	39079542	-	3	1			RNA	GGGTGATGTTGCCTGACCGGNGG	GGGTGATtTTGCCT-AtCaGTGG	chrX	5826180	+	3	1
	RNA	CACCTCTCTCCATGGTAACCNGG	CAaCTCTC-CCATGGTctCCAGG	chr5	130548695	+	3	1			DNA	GCAAATATGTGAAGGAG-CTCNGG	GCAAAgATGTGAAGGAGGtTtAGG	chr4	39079542	-	3	1			RNA	GGGTGATGTTGCCTGACCGGNGG	GGGTGATtTTGCCT-tCtGGGGG	chrX	6759608	-	3	1
	RNA	CACCTCTCTCCATGGTAACCNGG	CACCaCTC-CCATGtTAgCCAGG	chr5	139788979	-	3	1			DNA	GCAAATATGTGAAGGAG-CTCNGG	GCAAATAacTGAgGGAGGCTCTGG	chr4	81084811	-	3	1			RNA	GGGTGATGTTGCCTGACCGGNGG	GGGTGATtTTcCCT-ACCaGAGG	chrX	96546682	+	3	1
	RNA	CACCTCTCTCCATGGTAACCNGG	CACCTCTCTCCAT-aTtAgCTGG	chr5	105506449	+	3	1			RNA	GCAAATATGTGAAGGAGCTCNGG	GCAAAgATGgGAAGG-GgTCTGG	chr4	3234053	+	3	1			RNA	GGGTGATGTTGCCTGACCGGNGG	GGGaGATtTTaCCTGA-CGGTGG	chrX	4019109	+	3	1
	RNA	CACCTCTCTCCATGGTAACCNGG	CACCTCTCTCCATa-TtAgCTGG	chr5	105506449	+	3	1			RNA	GCAAATATGTGAAGGAGCTCNGG	GCAAAgcTtTGAAGG-GCTCTGG	chr4	13999109	+	3	1			RNA	GGGTGATGTTGCCTGACCGGNGG	GGGaGATtTTaCCTGAC-GGTGG	chrX	4019109	+	3	1
	DNA	CACCTCTCTCCAT-GGTAACCNGG	CACCTCTCTCCATGGtaAcCCGGG	chr5	140335997	+	3	1			RNA	GCAAATATGTGAAGGAGCTCNGG	GCAAATATagGAAGG-tCTCTGG	chr4	96232522	+	3	1			RNA	GGGTGATGTTGCCTGACCGGNGG	GGGTGcTtTTGCCTGA-tGGTGG	chrX	42098776	-	3	1
	DNA	CACCTCTCTCCAT-GGTAACCNGG	CACCTCTgaCCATTGGTcACCGGG	chr5	158479619	-	3	1			RNA	GCAAATATGTGAAGGAGCTCNGG	GCAAATATGTGAtaG-GCgCAGG	chr4	128342330	-	3	1			RNA	GGGTGATGTTGCCTGACCGGNGG	GGGTGcTtTTGCCTGAt-GGTGG	chrX	42098776	-	3	1
	RNA	CACCTCTCTCCATGGTAACCNGG	CACCT-TCTCtATGGTcAgCTGG	chr5	4468076	-	3	1			DNA	GCA-AATATGTGAAGGAGCTCNGG	GgACAggATGTGAAGGAGCTCCGG	chr4	36397953	-	3	1			RNA	GGGTGATGTTGCCTGACCGGNGG	GGGTGA-GTTcCCaGACCtGTGG	chrX	71623356	+	3	1
	RNA	CACCTCTCTCCATGGTAACCNGG	CttCT-TCTtCATGGTAACCTGG	chr5	5981627	-	3	1			RNA	GCAAATATGTGAAGGAGCTCNGG	G-AAATtTGTGtAtGAGCTCTGG	chr4	35901218	+	3	1			RNA	GGGTGATGTTGCCTGACCGGNGG	GGGTGA-GTaGCCTGACCtcAGG	chrX	114162274	+	3	1
	RNA	CACCTCTCTCCATGGTAACCNGG	CACCT-TCTCCAgGGaAAgCTGG	chr5	133393821	-	3	1			RNA	GCAAATATGTGAAGGAGCTCNGG	G-AAATATGTGAAGGtGgcCTGG	chr4	64207924	+	3	1			RNA	GGGTGATGTTGCCTGACCGGNGG	GGGTGATGTT-CCTttCtGGAGG	chr18	72675281	+	3	1
	DNA	CACCT-CTCTCCATGGTAACCNGG	ttCCTTCTCTCCATGGaAACCTGG	chr5	36576947	-	3	1			RNA	GCAAATATGTGAAGGAGCTCNGG	G-AAcTcTGTGAAtGAGCTCAGG	chr4	92399157	+	3	1			RNA	GGGTGATGTTGCCTGACCGGNGG	GGGTGtTGgTGCCTGAgC-GGGG	chr18	73974333	+	3	1
	DNA	CACCT-CTCTCCATGGTAACCNGG	gcCCTGCTCTCCATGGTcACCAGG	chr5	172035584	+	3	1			RNA	GCAAATATGTGAAGGAGCTCNGG	G-AAATATtTGgAGGAGCTaAGG	chr4	120685598	+	3	1			RNA	GGGTGATGTTGCCTGACCGGNGG	GGGTGATG-TGCCTGcCtaGGGG	chr18	10661251	+	3	1
	DNA	CACC-TCTCTCCATGGTAACCNGG	ttCCTTCTCTCCATGGaAACCTGG	chr5	36576947	-	3	1			RNA	GCAAATATGTGAAGGAGCTCNGG	GaAAgTATGTGAA-GAGCaCGGG	chr4	83791392	-	3	1			RNA	GGGTGATGTTGCCTGACCGGNGG	GGGTGATGT-GCCTGcCtaGGGG	chr18	10661251	+	3	1
	DNA	CACC-TCTCTCCATGGTAACCNGG	acaCCTCTCTCCATGGTAACCCGG	chr5	140335996	+	3	1			RNA	GCAAATATGTGAAGGAGCTCNGG	GaAAgTATGTGAAG-AGCaCGGG	chr4	83791392	-	3	1			RNA	GGGTGATGTTGCCTGACCGGNGG	tGGTGATGTTG-aTGACCGtGGG	chr18	425643	-	3	1
	RNA	CACCTCTCTCCATGGTAACCNGG	CACCTCTCTgCA-GGccACCTGG	chr5	7211916	+	3	1			DNA	GCAAA-TATGTGAAGGAGCTCNGG	GgAcAGgATGTGAAGGAGCTCCGG	chr4	36397953	-	3	1			RNA	GGGTGATGTTGCCTGACCGGNGG	tGGTGATGTTGa-TGACCGtGGG	chr18	425643	-	3	1
	RNA	CACCTCTCTCCATGGTAACCNGG	CACCTCTCTCCc-tGTAAtCTGG	chr5	105765328	-	3	1			DNA	GCAAA-TATGTGAAGGAGCTCNGG	GCAAATTATGgGAtGaAGCTCTGG	chr4	120186903	-	3	1			RNA	GGGTGATGTTGCCTGACCGGNGG	GGGTGATGagGCCTGA-gGGTGG	chr18	5977813	-	3	1
	RNA	CACCTCTCTCCATGGTAACCNGG	CACaTCTCTCCA-tGaAACCAGG	chr5	150337052	-	3	1			RNA	GCAAATATGTGAAGGAGCTCNGG	GCAAAgAaGTG-AGGAaCTCAGG	chr4	139607312	+	3	1			RNA	GGGTGATGTTGCCTGACCGGNGG	GGGTGATGagGCCTGAg-GGTGG	chr18	5977813	-	3	1
	RNA	CACCTCTCTCCATGGTAACCNGG	aACCcCTCT-CAgGGTAACCTGG	chr5	123294489	+	3	1			RNA	GCAAATATGTGAAGGAGCTCNGG	GCAAAgAaGTGA-GGAaCTCAGG	chr4	139607312	+	3	1			RNA	GGGTGATGTTGCCTGACCGGNGG	GGGTtATGTTGgCTGA-aGGAGG	chr18	10757992	+	3	1
	RNA	CACCTCTCTCCATGGTAACCNGG	aACCcCTCTC-AgGGTAACCTGG	chr5	123294489	+	3	1			RNA	GCAAATATGTGAAGGAGCTCNGG	GCAAAagTGTG-AGGAtCTCTGG	chr4	140718367	+	3	1			RNA	GGGTGATGTTGCCTGACCGGNGG	GGGTtATGTTGgCTGAa-GGAGG	chr18	10757992	+	3	1
	RNA	CACCTCTCTCCATGGTAACCNGG	acCt-CTCTCCATGGTAACCCGG	chr5	140335998	+	3	1			RNA	GCAAATATGTGAAGGAGCTCNGG	GCAAAagTGTGA-GGAtCTCTGG	chr4	140718367	+	3	1			RNA	GGGTGATGTTGCCTGACCGGNGG	GGGTtATGTTatCTGA-CGGAGG	chr18	75551503	-	3	1
	DNA	CACCTCTCTCCATG-GTAACCNGG	CACCTCTCTCCATGGtaAcCCGGG	chr5	140335997	+	3	1			DNA	GCAAAT-ATGTGAAGGAGCTCNGG	GgAcAgGATGTGAAGGAGCTCCGG	chr4	36397953	-	3	1			RNA	GGGTGATGTTGCCTGACCGGNGG	GGGTtATGTTatCTGAC-GGAGG	chr18	75551503	-	3	1
	RNA	CACCTCTCTCCATGGTAACCNGG	CACCTCTCTCC-TccTAgCCAGG	chr5	22096476	+	3	1			DNA	GCAAAT-ATGTGAAGGAGCTCNGG	GCAAATTATGgGAtGaAGCTCTGG	chr4	120186903	-	3	1			RNA	GGGTGATGTTGCCTGACCGGNGG	GGcTGcTGTc-CCTGACCGGTGG	chr11	123618596	-	3	1
	RNA	CACCTCTCTCCATGGTAACCNGG	CACCTCTCTCC-ctGTAAtCTGG	chr5	105765328	-	3	1			RNA	GCAAATATGTGAAGGAGCTCNGG	GCAAAgATGgGAAGGgG-TCTGG	chr4	3234053	+	3	1			RNA	GGGTGATGTTGCCTGACCGGNGG	GcGTGATGgTGCCTG-CCtGTGG	chr11	32861417	+	3	1
	RNA	CACCTCTCTCCATGGTAACCNGG	CtgCTCTtTCC-TGGTAACCAGG	chr5	150442097	-	3	1			RNA	GCAAATATGTGAAGGAGCTCNGG	GCAAATAaGTGttGGAG-TCGGG	chr4	77601850	+	3	1			RNA	GGGTGATGTTGCCTGACCGGNGG	GGGTaATtTTGCCTG-CCGaGGG	chr11	47187743	+	3	1
	RNA	CACCTCTCTCCATGGTAACCNGG	CcCaTaTCTCC-TGGTAACCAGG	chr5	160210208	-	3	1			RNA	GCAAATATGTGAAGGAGCTCNGG	GCAAtTcTGTtAAGGAG-TCAGG	chr4	80159045	-	3	1			RNA	GGGTGATGTTGCCTGACCGGNGG	GGGTGATtTTGCCTG-CCatGGG	chr11	57147437	-	3	1
	DNA	CACCTCTCTCCA-TGGTAACCNGG	CACCTCTgaCCATTGGTcACCGGG	chr5	158479619	-	3	1			RNA	GCAAATATGTGAAGGAGCTCNGG	GCAAATATGaaAtGGAG-TCTGG	chr4	174680967	+	3	1			RNA	GGGTGATGTTGCCTGACCGGNGG	GGGTGATGgTGCaTG-CCtGTGG	chr11	61321021	-	3	1
	DNA	CAC-CTCTCTCCATGGTAACCNGG	acaCCTCTCTCCATGGTAACCCGG	chr5	140335996	+	3	1			RNA	GCAAATATGTGAAGGAGCTCNGG	GCcAATATGTGAtaGAG-TCAGG	chr4	176234764	-	3	1			RNA	GGGTGATGTTGCCTGACCGGNGG	GGGTGcTc-TGCCcGACCGGAGG	chr11	76597680	-	3	1
	RNA	CACCTCTCTCCATGGTAACCNGG	CACtTCTCTCCtTGG-cACCAGG	chr5	4137990	+	3	1			RNA	GCAAATATGTGAAGGAGCTCNGG	GCAAAT-TGccAAGGtGCTCTGG	chr4	81724386	+	3	1			RNA	GGGTGATGTTGCCTGACCGGNGG	GGGTGcTcT-GCCcGACCGGAGG	chr11	76597680	-	3	1
	RNA	CACCTCTCTCCATGGTAACCNGG	CACCTCTCTCCcTGt-AAtCTGG	chr5	105765328	-	3	1			RNA	GCAAATATGTGAAGGAGCTCNGG	cCAAAT-TcTGAtGGAGCTCTGG	chr4	162390853	-	3	1			RNA	GGGTGATGTTGCCTGACCGGNGG	GGcTGcTG-TcCCTGACCGGTGG	chr11	123618596	-	3	1
	DNA	CA-CCTCTCTCCATGGTAACCNGG	CAGCCcCTCTCCATGGgAACtGGG	chr5	175900831	-	3	1			RNA	GCAAATATGTGAAGGAGCTCNGG	GCAAATA-cTGAAGGAGgTgAGG	chr4	83257928	+	3	1			RNA	GGGTGATGTTGCCTGACCGGNGG	GGcTGcTGT-cCCTGACCGGTGG	chr11	123618596	-	3	1
	RNA	CACCTCTCTCCATGGTAACCNGG	CACtTCTCTCCtTGGc-ACCAGG	chr5	4137990	+	3	1			RNA	GCAAATATGTGAAGGAGCTCNGG	tCAgATA-GTGAAGtAGCTCTGG	chr4	161447921	+	3	1			RNA	GGGTGATGTTGCCTGACCGGNGG	GGGTGATacTG-CTGACCtGAGG	chr11	43470823	+	3	1
	RNA	CACCTCTCTCCATGGTAACCNGG	CACtTCTCTCCtTGGcA-CCAGG	chr5	4137990	+	3	1			RNA	GCAAATATGTGAAGGAGCTCNGG	GC-AATcTGTGAAGGAtCgCAGG	chr4	12966740	+	3	1			RNA	GGGTGATGTTGCCTGACCGGNGG	GGGTGATacTGC-TGACCtGAGG	chr11	43470823	+	3	1
	RNA	CACCTCTCTCCATGGTAACCNGG	CACCTCTCTCCATatT-AgCTGG	chr5	105506449	+	3	1			RNA	GCAAATATGTGAAGGAGCTCNGG	GCA-ATcTGTGAAGGAtCgCAGG	chr4	12966740	+	3	1			DNA	GGGTGATGTTGCCTGACC-GGNGG	GGGgGAgGTgGCCTGACCTGGGGG	chr11	118098724	+	3	1
	RNA	CACCTCTCTCCATGGTAACCNGG	CACCTCTCTCCATatTA-gCTGG	chr5	105506449	+	3	1			RNA	GCAAATATGTGAAGGAGCTCNGG	GCAA-TcTGTGAAGGAtCgCAGG	chr4	12966740	+	3	1			RNA	GGGTGATGTTGCCTGACCGGNGG	GGG-GAgGTgGCCTGACCtGGGG	chr11	118098725	+	3	1
	RNA	CACCTCTCTCCATGGTAACCNGG	CAtCTCTCTCCAaGGT-gCCAGG	chr5	132018875	+	3	1			RNA	GCAAATATGTGAAGGAGCTCNGG	aC-AggATGTGAAGGAGCTCCGG	chr4	36397953	-	3	1			RNA	GGGTGATGTTGCCTGACCGGNGG	G-GTGtTGTTGCCaaACCGGTGG	chr11	1103422	-	3	1
	RNA	CACCTCTCTCCATGGTAACCNGG	CAtCTCTCTCCAaGGTg-CCAGG	chr5	132018875	+	3	1			RNA	GCAAATATGTGAAGGAGCTCNGG	aCA-ggATGTGAAGGAGCTCCGG	chr4	36397953	-	3	1			RNA	GGGTGATGTTGCCTGACCGGNGG	GG-TGtTGTTGCCaaACCGGTGG	chr11	1103422	-	3	1
	RNA	CACCTCTCTCCATGGTAACCNGG	CACaTCTCTCCATGaa-ACCAGG	chr5	150337052	-	3	1			RNA	GCAAATATGTGAAGGAGCTCNGG	aCAg-gATGTGAAGGAGCTCCGG	chr4	36397953	-	3	1			RNA	GGGTGATGTTGCCTGACCGGNGG	GGGTGATtTTGCC-tcCCGGGGG	chr11	47374978	+	3	1
	RNA	CACCTCTCTCCATGGTAACCNGG	CACaTCTCTCCATGaaA-CCAGG	chr5	150337052	-	3	1			RNA	GCAAATATGTGAAGGAGCTCNGG	tC-AATATtTGAAGGAGaTCTGG	chr4	161899070	+	3	1			RNA	GGGTGATGTTGCCTGACCGGNGG	GGGTGATtTTGCCTcc-CGGGGG	chr11	47374978	+	3	1
	RNA	CACCTCTCTCCATGGTAACCNGG	CACCTCTCTCCAaGaT-gCCTGG	chr5	173722973	-	3	1			RNA	GCAAATATGTGAAGGAGCTCNGG	tCA-ATATtTGAAGGAGaTCTGG	chr4	161899070	+	3	1			RNA	GGGTGATGTTGCCTGACCGGNGG	GGGTGATtTTGCCTccC-GGGGG	chr11	47374978	+	3	1
	RNA	CACCTCTCTCCATGGTAACCNGG	CACCTCTCTCCAaGaTg-CCTGG	chr5	173722973	-	3	1			RNA	GCAAATATGTGAAGGAGCTCNGG	tCAA-TATtTGAAGGAGaTCTGG	chr4	161899070	+	3	1			RNA	GGGTGATGTTGCCTGACCGGNGG	GGGTGcT-cTGCCcGACCGGAGG	chr11	76597680	-	3	1
	RNA	CACCTCTCTCCATGGTAACCNGG	CACCTg-CTCCATGGggACCAGG	chr16	79258323	+	3	1			RNA	GCAAATATGTGAAGGAGCTCNGG	GCAtATAT-TGAAaGAGCTtTGG	chr5	91721820	-	3	1			RNA	GGGTGATGTTGCCTGACCGGNGG	GGGTGAgG--GCCaGACCcGGGG	chr8	21757107	+	3	2
	RNA	CACCTCTCTCCATGGTAACCNGG	CAaCTCT-TCCtTGGTAAaCTGG	chr16	8994580	-	3	1			DNA	GCAAATATGTGAAGGA-GCTCNGG	GCAAATATGTGAAGGAGctcCGGG	chr5	140342647	-	3	1			RNA	GGGTGATGTTGCCTGACCGGNGG	GaGTGcTG--GCCTGcCCGGAGG	chr8	53957493	-	3	2
	RNA	CACCTCTCTCCATGGTAACCNGG	CgCCTCT-TCtATGGTAACgGGG	chr16	75106947	+	3	1			RNA	GCAAATATGTGAAGGAGCTCNGG	GCAAAgATGTtAAGGA-aTCAGG	chr5	172593218	+	3	1			RNA	GGGTGATGTTGCCTGACCGGNGG	GGGTGATG--GCCTGcCCttTGG	chr8	95299591	+	3	2
	RNA	CACCTCTCTCCATGGTAACCNGG	CAagTCT-TCCATGGgAACCAGG	chr16	85980614	-	3	1			RNA	GCAAATATGTGAAGGAGCTCNGG	aCAAA-ATGTagAGGAGCTCCGG	chr5	39266967	+	3	1			RNA	GGGTGATGTTGCCTGACCGGNGG	G--TagTGTTGCCTGACaGGTGG	chr8	32638904	+	3	2
	RNA	CACCTCTCTCCATGGTAACCNGG	CA-CTCTCTCCATtGcAACaTGG	chr16	27101657	-	3	1			RNA	GCAAATATGTGAAGGAGCTCNGG	caAAt-ATGTGAAGGAGCTCCGG	chr5	140342648	-	3	1			RNA	GGGTGATGTTGCCTGACCGGNGG	a--TGATGTgGCCTGACgGGAGG	chr8	114974895	+	3	2
	RNA	CACCTCTCTCCATGGTAACCNGG	CAC-TCTCTCCATtGcAACaTGG	chr16	27101657	-	3	1			RNA	GCAAATATGTGAAGGAGCTCNGG	GgAgAgATG-GAAGGAGCTCCGG	chr5	17189429	-	3	1			RNA	GGGTGATGTTGCCTGACCGGNGG	GGGTGATGTTtCCT--CCcaGGG	chr8	46330393	-	3	2
	DNA	CACCTCTCT-CCATGGTAACCNGG	gACCTCTCTACCcTGGgAACCTGG	chr16	71454013	-	3	1			RNA	GCAAATATGTGAAGGAGCTCNGG	GaAAATgTG-GAAGcAGCTCTGG	chr5	64037821	+	3	1			RNA	GGGTGATGTTGCCTGACCGGNGG	GGGTGATtTTGCCc--CCaGGGG	chr8	47394459	+	3	2
	DNA	CACCTC-TCTCCATGGTAACCNGG	CACCcCCTaTCCATGGTAACtAGG	chr16	24976095	+	3	1			RNA	GCAAATATGTGAAGGAGCTCNGG	GgAcATATG-GAAGGtGCTCAGG	chr5	86292046	+	3	1			RNA	GGGTGATGTTGCCTGACCGGNGG	GGGTGATGTTGCaT--CCttAGG	chr8	56898309	-	3	2
	RNA	CACCTCTCTCCATGGTAACCNGG	C-CCcCTaTCCATGGTAACtAGG	chr16	24976097	+	3	1			RNA	GCAAATATGTGAAGGAGCTCNGG	GtAAATATG-GAAGGAGtaCTGG	chr5	86607282	+	3	1			RNA	GGGTGATGTTGCCTGACCGGNGG	GGGTG--GcTGCCaGcCCGGCGG	chr8	1901616	+	3	2
	RNA	CACCTCTCTCCATGGTAACCNGG	C-CCTtgCTCCcTGGTAACCGGG	chr16	29807972	-	3	1			RNA	GCAAATATGTGAAGGAGCTCNGG	GaAAATATG-GAAGcAGCTtTGG	chr5	94031113	+	3	1			RNA	GGGTGATGTTGCCTGACCGGNGG	GGGTG--GgTGCCaGACCcGAGG	chr8	17848666	-	3	2
	RNA	CACCTCTCTCCATGGTAACCNGG	CAaCTCTCTCCtT-GTAAaCGGG	chr16	3401966	-	3	1			RNA	GCAAATATGTGAAGGAGCTCNGG	GaAAATATG-GAAGcAGCTtTGG	chr5	145994341	-	3	1			RNA	GGGTGATGTTGCCTGACCGGNGG	GGGTG--GTTtCCTGAgCaGTGG	chr8	23606076	-	3	2
	RNA	CACCTCTCTCCATGGTAACCNGG	CAaCTCTCTCCtTG-TAAaCGGG	chr16	3401966	-	3	1			RNA	GCAAATATGTGAAGGAGCTCNGG	GaAAATATG-GAAGcAGCTtTGG	chr5	166715901	-	3	1			RNA	GGGTGATGTTGCCTGACCGGNGG	GGGTG--GTTGCCgGACgGaGGG	chr8	28881047	-	3	2
	RNA	CACCTCTCTCCATGGTAACCNGG	CACCTCcCTCCAT-GcAgCCAGG	chr16	87310714	+	3	1			DNA	GCAA-ATATGTGAAGGAGCTCNGG	tgcAAATATGTGAAGGAGCTCCGG	chr5	140342648	-	3	1			RNA	GGGTGATGTTGCCTGACCGGNGG	GGGTG--GTTGCCgGACgGaGGG	chr8	43180300	+	3	2
	RNA	CACCTCTCTCCATGGTAACCNGG	CACCTCcCTCCATG-cAgCCAGG	chr16	87310714	+	3	1			DNA	GCAA-ATATGTGAAGGAGCTCNGG	GCcATATAaGgGAAGGAGCTCAGG	chr5	149424000	+	3	1			RNA	GGGTGATGTTGCCTGACCGGNGG	GGGgGATGTTGa--GACaGGTGG	chr8	46102976	-	3	2
	RNA	CACCTCTCTCCATGGTAACCNGG	CACCT-gCTCCATGGggACCAGG	chr16	79258323	+	3	1			DNA	GCAAATATGTGA-AGGAGCTCNGG	GtcAATATGTGACAGaAGCTCAGG	chr5	114634917	-	3	1			RNA	GGGTGATGTTGCCTGACCGGNGG	GGGTGATGTTGa--GgCaGGCGG	chr8	46218173	-	3	2
	DNA	CACCT-CTCTCCATGGTAACCNGG	CACCcCCTaTCCATGGTAACtAGG	chr16	24976095	+	3	1			RNA	GCAAATATGTGAAGGAGCTCNGG	cCAAgTATGTGAAaGAGC-CAGG	chr5	104583943	+	3	1			RNA	GGGTGATGTTGCCTGACCGGNGG	GaGTGATGTTGg--GACtGGGGG	chr8	138634773	-	3	2
	DNA	CACC-TCTCTCCATGGTAACCNGG	CACCCcCTaTCCATGGTAACtAGG	chr16	24976095	+	3	1			RNA	GCAAATATGTGAAGGAGCTCNGG	GCAgtgATGTGAAGGAGC-CTGG	chr5	170083468	+	3	1			RNA	GGGTGATGTTGCCTGACCGGNGG	GG--cATGTTGCCTGACtGaAGG	chr8	34285025	-	3	2
	RNA	CACCTCTCTCCATGGTAACCNGG	CAggTCTCTCCA-GGTAcCCCGG	chr16	369841	+	3	1			DNA	GCAAATATGTGAAGGAGCT-CNGG	GtAAAgATGTGAcGGAGCTTCAGG	chr5	67967880	+	3	1			RNA	GGGTGATGTTGCCTGACCGGNGG	GGc--ATGTTGCCTGACtGaAGG	chr8	34285025	-	3	2
	RNA	CACCTCTCTCCATGGTAACCNGG	CACCTCaCTCCA-GGgAcCCTGG	chr16	21513799	+	3	1			DNA	GCAAATATGTGAAGGAGC-TCNGG	GtAAAgATGTGAcGGAGCTTCAGG	chr5	67967880	+	3	1			RNA	GGGTGATGTTGCCTGACCGGNGG	tGGTGATGcTGCCTGA--GtGGG	chr8	20520533	-	3	2
	RNA	CACCTCTCTCCATGGTAACCNGG	CACCTCaCTCCA-GGgAcCCTGG	chr16	29607067	+	3	1			DNA	GCAAATATGTGAAGGAGC-TCNGG	GCAAAgATGTGAAGGAGaATgAGG	chr5	74548482	+	3	1			RNA	GGGTGATGTTGCCTGACCGGNGG	tGGTGgTGcTGCCTGA--GGTGG	chr8	66335578	-	3	2
	RNA	CACCTCTCTCCATGGTAACCNGG	CACCTCaCTCCA-GGgAcCCTGG	chr16	87862908	+	3	1			DNA	GCAAATATGTGAAGGAG-CTCNGG	GCAAAgATGTGAAGGAGAaTgAGG	chr5	74548482	+	3	1			RNA	GGGTGATGTTGCCTGACCGGNGG	GGGTGATGTcaCCTGA--GtAGG	chr8	102187686	+	3	2
	RNA	CACCTCTCTCCATGGTAACCNGG	CACCTCcCT-CAgGGTcACCTGG	chr16	50309256	+	3	1			RNA	GCAAATATGTGAAGGAGCTCNGG	GCAAATATGTGAAat-GaTCAGG	chr5	120792234	+	3	1			RNA	GGGTGATGTTGCCTGACCGGNGG	GGGTGgTcTTGCCTGA--GaTGG	chr8	137400511	+	3	2
	RNA	CACCTCTCTCCATGGTAACCNGG	CACCTCcCTC-AgGGTcACCTGG	chr16	50309256	+	3	1			RNA	GCAAATATGTGAAGGAGCTCNGG	GgAAATAaGTGAAGG-GgTCAGG	chr5	135226570	-	3	1			RNA	GGGTGATGTTGCCTGACCGGNGG	GGGTGATGaTGaCTGA--tGTGG	chr8	140750033	+	3	2
	RNA	CACCTCTCTCCATGGTAACCNGG	CcCC-CTaTCCATGGTAACtAGG	chr16	24976097	+	3	1			RNA	GCAAATATGTGAAGGAGCTCNGG	GCAggTATGTGAAGG-GCcCAGG	chr5	177286995	-	3	1			RNA	GGGTGATGTTGCCTGACCGGNGG	GGGTGATtTTGCC--cCCaGGGG	chr8	47394459	+	3	2
	RNA	CACCTCTCTCCATGGTAACCNGG	CACC-CagTCCcTGGTAACCTGG	chr16	35139864	-	3	1			DNA	GCA-AATATGTGAAGGAGCTCNGG	tgcAAATATGTGAAGGAGCTCCGG	chr5	140342648	-	3	1			RNA	GGGTGATGTTGCCTGACCGGNGG	GGGTGAgGTTGCCTGgC--tTGG	chr8	55766733	+	3	2
	RNA	CACCTCTCTCCATGGTAACCNGG	CACC-CTCTtCATGGTAAgaAGG	chr16	64237053	-	3	1			RNA	GCAAATATGTGAAGGAGCTCNGG	t-AAATgTGTGAAGGAGaTCTGG	chr5	120885317	-	3	1			RNA	GGGTGATGTTGCCTGACCGGNGG	GGGTGgTcTTGCCTGAC--cCGG	chr8	59012024	-	3	2
	RNA	CACCTCTCTCCATGGTAACCNGG	CAaCTCTCTCC-TtGTAAaCGGG	chr16	3401966	-	3	1			RNA	GCAAATATGTGAAGGAGCTCNGG	GCAAATATGTGAA-atGaTCAGG	chr5	120792234	+	3	1			RNA	GGGTGATGTTGCCTGACCGGNGG	GaGTGATGTgGCCgGAC--GCGG	chr8	131562644	+	3	2
	RNA	CACCTCTCTCCATGGTAACCNGG	CACCgCTCTCC-TcGgAACCAGG	chr16	88831196	-	3	1			RNA	GCAAATATGTGAAGGAGCTCNGG	GCAAATATGTGAAa-tGaTCAGG	chr5	120792234	+	3	1			RNA	GGGTGATGTTGCCTGACCGGNGG	GGGTGATGaTGaCTGAt--GTGG	chr8	140750033	+	3	2
	DNA	CAC-CTCTCTCCATGGTAACCNGG	CACCCcCTaTCCATGGTAACtAGG	chr16	24976095	+	3	1			DNA	GC-AAATATGTGAAGGAGCTCNGG	GCCAtATAaGgGAAGGAGCTCAGG	chr5	149424000	+	3	1			RNA	GGGTGATGTTGCCTGACCGGNGG	GGGTGgTGTTGCCTGtC--tAGG	chr8	142806792	+	3	2
	DNA	CAC-CTCTCTCCATGGTAACCNGG	CACACTCTCTCCATtGcAACaTGG	chr16	27101657	-	3	1			DNA	GCAAA-TATGTGAAGGAGCTCNGG	tgcAAATATGTGAAGGAGCTCCGG	chr5	140342648	-	3	1			RNA	GGGTGATGTTGCCTGACCGGNGG	GGGTGATGaTG--TaACtGGTGG	chr8	38407382	-	3	2
	RNA	CACCTCTCTCCATGGTAACCNGG	CACCTCaCTCCAgGG-AcCCTGG	chr16	21513799	+	3	1			RNA	GCAAATATGTGAAGGAGCTCNGG	GtcAATATGTGAAGcAG-TCTGG	chr5	64564788	+	3	1			RNA	GGGTGATGTTGCCTGACCGGNGG	GGGgGATGTTG--aGACaGGTGG	chr8	46102976	-	3	2
	RNA	CACCTCTCTCCATGGTAACCNGG	CACCTCaCTCCAgGG-AcCCTGG	chr16	29607067	+	3	1			RNA	GCAAATATGTGAAGGAGCTCNGG	GacAATATGTaAAGGAG-TCAGG	chr5	87988118	-	3	1			RNA	GGGTGATGTTGCCTGACCGGNGG	GGGTGATGTTG--aGgCaGGCGG	chr8	46218173	-	3	2
	RNA	CACCTCTCTCCATGGTAACCNGG	CACCTCcCTCCATGc-AgCCAGG	chr16	87310714	+	3	1			RNA	GCAAATATGTGAAGGAGCTCNGG	GgAAATAaGTGAAGGgG-TCAGG	chr5	135226570	-	3	1			RNA	GGGTGATGTTGCCTGACCGGNGG	GGGTGATGTgG--TGtCgGGAGG	chr8	135681761	+	3	2
	RNA	CACCTCTCTCCATGGTAACCNGG	CACCTCaCTCCAgGG-AcCCTGG	chr16	87862908	+	3	1			RNA	GCAAATATGTGAAGGAGCTCNGG	GCAAgTAaGTGgAGGAG-TCTGG	chr5	150434830	-	3	1			RNA	GGGTGATGTTGCCTGACCGGNGG	GaGTGATGTTG--gGACtGGGGG	chr8	138634773	-	3	2
	RNA	CACCTCTCTCCATGGTAACCNGG	CACCgCTCTCCtcGG-AACCAGG	chr16	88831196	-	3	1			RNA	GCAAATATGTGAAGGAGCTCNGG	GCAAATATtTtAAGtAG-TCTGG	chr5	152086986	-	3	1			RNA	GGGTGATGTTGCCTGACCGGNGG	GGGTGATGcTG--TGAagGGTGG	chr8	142214688	+	3	2
	DNA	CA-CCTCTCTCCATGGTAACCNGG	CACCCcCTaTCCATGGTAACtAGG	chr16	24976095	+	3	1			RNA	GCAAATATGTGAAGGAGCTCNGG	GCAAgTATaTGgAGGAG-TCTGG	chr5	169743654	+	3	1			RNA	GGGTGATGTTGCCTGACCGGNGG	GGGTGA--TTGCagGACaGGGGG	chr8	47239005	+	3	2
	DNA	C-ACCTCTCTCCATGGTAACCNGG	CTgCCTgTCTCCATGGcAACCAGG	chr1	25927708	+	3	1			RNA	GCAAATATGTGAAGGAGCTCNGG	GCAAAgATGTtAAGGAa-TCAGG	chr5	172593218	+	3	1			RNA	GGGTGATGTTGCCTGACCGGNGG	GGGTGAT--TGCagGACaGGGGG	chr8	47239005	+	3	2
	DNA	C-ACCTCTCTCCATGGTAACCNGG	CCtgCTgTCTCCATGGTAACCTGG	chr1	32357812	+	3	1			DNA	G-CAAATATGTGAAGGAGCTCNGG	GCCAtATAaGgGAAGGAGCTCAGG	chr5	149424000	+	3	1			RNA	GGGTGATGTTGCCTGACCGGNGG	GGGTGA--TTGCCTGcCCttGGG	chr8	63423161	-	3	2
	DNA	C-ACCTCTCTCCATGGTAACCNGG	CActCTCTCTCCAgGGTAACCAGG	chr1	188416681	+	3	1			DNA	G-CAAATATGTGAAGGAGCTCNGG	GACAAccATGTGAAGcAGCTCAGG	chr5	177595942	-	3	1			RNA	GGGTGATGTTGCCTGACCGGNGG	GGGTGAT--TGCCTGcCCttGGG	chr8	63423161	-	3	2
	DNA	C-ACCTCTCTCCATGGTAACCNGG	CTACCggTCTCCATGGTAACtGGG	chr1	217631321	-	3	1			RNA	GCAAATATGTGAAGGAGCTCNGG	agcAATA-GTGAAGGAGCTCTGG	chr5	4894596	+	3	1			DNA	GGGTGATGTTGCCTGACCG--GNGG	aGtTGATGTgGCCTGACCGGTGTGG	chr8	49290727	-	3	2
	RNA	CACCTCTCTCCATGGTAACCNGG	CACCTtTaTCCATGcTAA-CAGG	chr1	49110548	-	3	1			RNA	GCAAATATGTGAAGGAGCTCNGG	GtAAATA-GaGAAGGAGCTaTGG	chr5	86162909	+	3	1			RNA	GGGTGATGTTGCCTGACCGGNGG	tGGTGATGaT--CTGACaGGAGG	chr8	29798719	-	3	2
	RNA	CACCTCTCTCCATGGTAACCNGG	CgtCTCTCTCCATGGcAA-CGGG	chr1	114154472	+	3	1			RNA	GCAAATATGTGAAGGAGCTCNGG	GC-AATATtaGAtGGAGCTCTGG	chr5	85676488	-	3	1			RNA	GGGTGATGTTGCCTGACCGGNGG	GGGTGgTGgTGCCTG--CtGTGG	chr8	71509080	+	3	2
	RNA	CACCTCTCTCCATGGTAACCNGG	tACCggTCTCCATGGTAA-CTGG	chr1	217631322	-	3	1			RNA	GCAAATATGTGAAGGAGCTCNGG	GCA-ATATtaGAtGGAGCTCTGG	chr5	85676488	-	3	1			RNA	GGGTGATGTTGCCTGACCGGNGG	GGGT--TGaTGCCTtACCaGGGG	chr8	20922310	-	3	2
	RNA	CACCTCTCTCCATGGTAACCNGG	CcCCTCTCTCCATaGTAA-gGGG	chr1	225400743	+	3	1			RNA	GCAAATATGTGAAGGAGCTCNGG	GCAA-TATtaGAtGGAGCTCTGG	chr5	85676488	-	3	1			RNA	GGGTGATGTTGCCTGACCGGNGG	GGGT--TGTTGCCaGcCtGGAGG	chr8	37973367	-	3	2
	RNA	CACCTCTCTCCATGGTAACCNGG	CcCCTC-CTCCcTGGTAgCCAGG	chr1	147438606	+	3	1			RNA	GCAAATATGTGAAGGAGCTCNGG	GC-tATATaaGAAGGAGCTCAGG	chr5	155698152	+	3	1			RNA	GGGTGATGTTGCCTGACCGGNGG	GGGTGAaGT--CCTGACtaGAGG	chr12	2846203	+	3	2
	RNA	CACCTCTCTCCATGGTAACCNGG	CAtCTt-CTCCATGGcAACCAGG	chr1	208074572	-	3	1			RNA	GCAAATATGTGAAGGAGCTCNGG	GCt-ATATaaGAAGGAGCTCAGG	chr5	155698152	+	3	1			RNA	GGGTGATGTTGCCTGACCGGNGG	aGGTGATGT--CCTGACCtcAGG	chr12	95579595	+	3	2
	RNA	CACCTCTCTCCATGGTAACCNGG	CACCcC-CTCCATGGggACCAGG	chr1	215249327	+	3	1			RNA	GCAAATATGTGAAGGAGCTCNGG	GCtA-TATaaGAAGGAGCTCAGG	chr5	155698152	+	3	1			RNA	GGGTGATGTTGCCTGACCGGNGG	GGGTtATGT--CCTGcCCcGTGG	chr12	130679355	-	3	2
	RNA	CACCTCTCTCCATGGTAACCNGG	aAgCTt-CTCCATGGTAACCAGG	chr1	225922591	+	3	1			RNA	GCAAATATGTGAAGGAGCTCNGG	aCAcATAT-TGAAGGAGCTgAGG	chr16	82244001	+	3	1			RNA	GGGTGATGTTGCCTGACCGGNGG	GGGTGtaG--GCCTGgCCGGAGG	chr12	12561870	-	3	2
	RNA	CACCTCTCTCCATGGTAACCNGG	CACCTCT-TCCATGacAcCCTGG	chr1	53277727	+	3	1			RNA	GCAAATATGTGAAGGAGCTCNGG	tCtAATgTGTGAAGGA-CTCTGG	chr16	51675241	+	3	1			RNA	GGGTGATGTTGCCTGACCGGNGG	GGGTGgTG--GCCTGAgaGGTGG	chr12	57145160	+	3	2
	RNA	CACCTCTCTCCATGGTAACCNGG	CACCTCT-TtCATGcTAgCCAGG	chr1	107470987	+	3	1			RNA	GCAAATATGTGAAGGAGCTCNGG	GCAAATATGaGAgGGA-CTgGGG	chr16	52822314	+	3	1			RNA	GGGTGATGTTGCCTGACCGGNGG	GGcTGATG--GCtTGACCtGGGG	chr12	113316344	-	3	2
	RNA	CACCTCTCTCCATGGTAACCNGG	CAgaTCT-TCCAgGGTAACCTGG	chr1	148010558	+	3	1			DNA	GCAAATATGTGAA-GGAGCTCNGG	aCAAAcATGTGAAAGGAGCaCTGG	chr16	56188873	+	3	1			RNA	GGGTGATGTTGCCTGACCGGNGG	GGGTGAgG--GCCTGAatGGGGG	chr12	132554249	-	3	2
	RNA	CACCTCTCTCCATGGTAACCNGG	CACCTgT-TCCATGGTgAgCAGG	chr1	227753653	-	3	1			RNA	GCAAATATGTGAAGGAGCTCNGG	GCtgA-ATGTGAAtGAGCTCCGG	chr16	46909832	+	3	1			RNA	GGGTGATGTTGCCTGACCGGNGG	c--TGAaGTgGCCTGACCGGGGG	chr12	108581754	-	3	2
	RNA	CACCTCTCTCCATGGTAACCNGG	CAtCTCT-TgCATGGaAACCTGG	chr1	234867811	-	3	1			DNA	GCAAATATGTG-AAGGAGCTCNGG	aCAAAcATGTGAAAGGAGCaCTGG	chr16	56188873	+	3	1			RNA	GGGTGATGTTGCCTGACCGGNGG	GGGTGATtTcGCCT--CCaGGGG	chr12	19250103	-	3	2
	DNA	CACCTCTCTCCATGGTAAC-CNGG	CACCTCTgTtCAgGGTAACCCAGG	chr1	48235933	-	3	1			DNA	GCAAATATGTG-AAGGAGCTCNGG	aCAtATATGaGGAAGGAGCTCTGG	chr16	82513959	-	3	1			RNA	GGGTGATGTTGCCTGACCGGNGG	GGGTGATtTTGCCT--CCcaGGG	chr12	22899748	+	3	2
	DNA	CACCTCTCTCCATGGTAAC-CNGG	CACCTCTCTCCATaGTAgtACAGG	chr1	174537632	-	3	1			DNA	GCAAATATGTGA-AGGAGCTCNGG	GCAAATATGTGATAGGAatcCAGG	chr16	7885965	+	3	1			RNA	GGGTGATGTTGCCTGACCGGNGG	GaGTGATGTTGCaT--CtGGAGG	chr12	51408723	+	3	2
	DNA	CACCTCTCTCCATGG-TAACCNGG	CACtTCTCTCCATGGGcAgCCAGG	chr1	6251756	-	3	1			DNA	GCAAATATGTGA-AGGAGCTCNGG	aCAAAcATGTGAAAGGAGCaCTGG	chr16	56188873	+	3	1			RNA	GGGTGATGTTGCCTGACCGGNGG	GGGTGATtTTGCCc--CCaGGGG	chr12	102466353	+	3	2
	DNA	CACCTCTCTCC-ATGGTAACCNGG	CAaCTaTCTCCTATGGTtACCTGG	chr1	205060341	+	3	1			RNA	GCAAATATGTGAAGGAGCTCNGG	GCAAgTAaGTGAtGGAGC-CAGG	chr16	60817404	-	3	1			RNA	GGGTGATGTTGCCTGACCGGNGG	GGGTGATtTTGCCT--CCaaAGG	chr12	110879296	+	3	2
	RNA	CACCTCTCTCCATGGTAACCNGG	tg-CTgTCTCCATGGTAACCTGG	chr1	32357814	+	3	1			RNA	GCAAATATGTGAAGGAGCTCNGG	GCAAATAatTGAtGGAGC-CAGG	chr16	61767881	-	3	1			RNA	GGGTGATGTTGCCTGACCGGNGG	GGGTGATtTTGCCT--CCcaGGG	chr12	111149564	-	3	2
	RNA	CACCTCTCTCCATGGTAACCNGG	tgC-TgTCTCCATGGTAACCTGG	chr1	32357814	+	3	1			RNA	GCAAATATGTGAAGGAGCTCNGG	GaAAATATtTGAAGGAGa-CTGG	chr16	72203171	-	3	1			RNA	GGGTGATGTTGCCTGACCGGNGG	GGGTGATGcTGCCT--ggGGAGG	chr12	111312090	-	3	2
	RNA	CACCTCTCTCCATGGTAACCNGG	Ct-CTCTCTCCATGGTcACgGGG	chr1	191609114	-	3	1			RNA	GCAAATATGTGAAGGAGCTCNGG	GCAAActTGTGAAGcAGC-CAGG	chr16	85521345	+	3	1			RNA	GGGTGATGTTGCCTGACCGGNGG	GGGTG--GTTGCCaGACgGaGGG	chr12	42046	-	3	2
	RNA	CACCTCTCTCCATGGTAACCNGG	CtC-TCTCTCCATGGTcACgGGG	chr1	191609114	-	3	1			RNA	GCAAATATGTGAAGGAGCTCNGG	GCAgATcTGcGAAGGAGC-CCGG	chr16	86467613	+	3	1			RNA	GGGTGATGTTGCCTGACCGGNGG	GGGTG--GTTGCCaGgCgGGGGG	chr12	49860980	-	3	2
	RNA	CACCTCTCTCCATGGTAACCNGG	CA-CTCaCTgCATGaTAACCAGG	chr1	202547342	-	3	1			DNA	GCAAATATG-TGAAGGAGCTCNGG	aCAtATATGAgGAAGGAGCTCTGG	chr16	82513959	-	3	1			RNA	GGGTGATGTTGCCTGACCGGNGG	GGGTG--GTgGCCTGAgaGGTGG	chr12	57145160	+	3	2
	RNA	CACCTCTCTCCATGGTAACCNGG	CAC-TCaCTgCATGaTAACCAGG	chr1	202547342	-	3	1			RNA	GCAAATATGTGAAGGAGCTCNGG	GCgAATATtTGAA-GAGCTtCGG	chr16	36042081	+	3	1			RNA	GGGTGATGTTGCCTGACCGGNGG	GGGTG--GTTGCCgGACgGaGGG	chr12	70201919	-	3	2
	RNA	CACCTCTCTCCATGGTAACCNGG	gA-CTCTggCCATGGTAACCAGG	chr1	221221061	-	3	1			RNA	GCAAATATGTGAAGGAGCTCNGG	GCgAATATtTGAAG-AGCTtCGG	chr16	36042081	+	3	1			RNA	GGGTGATGTTGCCTGACCGGNGG	GGGTG--GTTGCCaGACgGaGGG	chr12	95841583	+	3	2
	RNA	CACCTCTCTCCATGGTAACCNGG	gAC-TCTggCCATGGTAACCAGG	chr1	221221061	-	3	1			RNA	GCAAATATGTGAAGGAGCTCNGG	GCAAATAcaaGAA-GAGCTCAGG	chr16	82035497	+	3	1			DNA	GGG--TGATGTTGCCTGACCGGNGG	GGGAATGcTGTTGCCTtACtGGGGG	chr12	44531502	-	3	2
	DNA	CACCTCT-CTCCATGGTAACCNGG	CcCaTCTTCTCCATGGcAACCAGG	chr1	208074572	-	3	1			RNA	GCAAATATGTGAAGGAGCTCNGG	GCAAATAcaaGAAG-AGCTCAGG	chr16	82035497	+	3	1			DNA	GGG--TGATGTTGCCTGACCGGNGG	GcGGCTGAaGTgGCCTGACCGGGGG	chr12	108581754	-	3	2
	DNA	CACCTCT-CTCCATGGTAACCNGG	aACCTCTTCcCCATaGTAACCTGG	chr1	210431721	-	3	1			RNA	GCAAATATGTGAAGGAGCTCNGG	GCAAATATGTG-AGGAataCAGG	chr16	52069828	+	3	1			DNA	GGG--TGATGTTGCCTGACCGGNGG	GGGGCTGgTGcTGCCTGACCtGCGG	chr12	131915094	-	3	2
	DNA	CACCTCTCT-CCATGGTAACCNGG	CACCTgcCTGCCAgGGTAACCGGG	chr1	86059117	+	3	1			RNA	GCAAATATGTGAAGGAGCTCNGG	GCAAATATGTGA-GGAataCAGG	chr16	52069828	+	3	1			DNA	GGGTGATGTTGCCTG--ACCGGNGG	GGGaGATGTTGtCTGTCACtGGGGG	chr12	1453171	-	3	2
	DNA	CACCTCTCT-CCATGGTAACCNGG	acCCTCTCTGtCATGGTAACCTGG	chr1	175318733	+	3	1			DNA	GCAAATATGT-GAAGGAGCTCNGG	aCAtATATGaGGAAGGAGCTCTGG	chr16	82513959	-	3	1			RNA	GGGTGATGTTGCCTGACCGGNGG	GGGTGAcGTgGC--GACCtGTGG	chr12	132337713	+	3	2
	DNA	CACCTC-TCTCCATGGTAACCNGG	CACCTCCTCaCCATGGgcACCAGG	chr1	87278687	+	3	1			RNA	GCAAATATGTGAAGGAGCTCNGG	GaAAATATtTGAAGGAG-aCTGG	chr16	72203171	-	3	1			RNA	GGGTGATGTTGCCTGACCGGNGG	GG--GATGcaGCCTGACCtGAGG	chr12	109996083	+	3	2
	DNA	CACCTC-TCTCCATGGTAACCNGG	CcCaTCTTCTCCATGGcAACCAGG	chr1	208074572	-	3	1			RNA	GCAAATATGTGAAGGAGCTCNGG	GCAAAT-TGTtcAGcAGCTCTGG	chr16	17348336	+	3	1			RNA	GGGTGATGTTGCCTGACCGGNGG	GGG--ATGcaGCCTGACCtGAGG	chr12	109996083	+	3	2
	DNA	CACCTC-TCTCCATGGTAACCNGG	aACCTCTTCcCCATaGTAACCTGG	chr1	210431721	-	3	1			RNA	GCAAATATGTGAAGGAGCTCNGG	GgAAAT-gGTGAAGaAGCTCAGG	chr16	87134608	-	3	1			RNA	GGGTGATGTTGCCTGACCGGNGG	GG--agTGTTGCCTGACCaGGGG	chr12	129774144	+	3	2
	DNA	CACCTCTCTCCATGGT-AACCNGG	CACtTCTCTCCATGGgCAgCCAGG	chr1	6251756	-	3	1			RNA	GCAAATATGTGAAGGAGCTCNGG	GgAAATg-GTGAAGaAGCTCAGG	chr16	87134608	-	3	1			RNA	GGGTGATGTTGCCTGACCGGNGG	GGa--gTGTTGCCTGACCaGGGG	chr12	129774144	+	3	2
	RNA	CACCTCTCTCCATGGTAACCNGG	g-CCTgTCTCCATGGcAACCAGG	chr1	25927710	+	3	1			RNA	GCAAATATGTGAAGGAGCTCNGG	GaAAATAT-TGAAGtgGCTCGGG	chr1	155352762	-	3	1			RNA	GGGTGATGTTGCCTGACCGGNGG	GG--GATGTgGCCTGgCaGGTGG	chr12	132196217	-	3	2
	RNA	CACCTCTCTCCATGGTAACCNGG	C-CCTCTCTCCATGGTgggCTGG	chr1	30406532	-	3	1			RNA	GCAAATATGTGAAGGAGCTCNGG	GCAAATgT-atAAGGAGCTCTGG	chr1	213417196	-	3	1			RNA	GGGTGATGTTGCCTGACCGGNGG	GGG--ATGTgGCCTGgCaGGTGG	chr12	132196217	-	3	2
	RNA	CACCTCTCTCCATGGTAACCNGG	t-gCTgTCTCCATGGTAACCTGG	chr1	32357814	+	3	1			DNA	GCAAATATGTGAAGGA-GCTCNGG	GCAAAgATcTGAAGGAAGgTCTGG	chr1	245432024	-	3	1			DNA	GGGTGATGTTG--CCTGACCGGNGG	GGGTGAgGgTGGCCCTGgCCGGGGG	chr12	2550203	+	3	2
	RNA	CACCTCTCTCCATGGTAACCNGG	C-tCTCTCTCCATGGTcACgGGG	chr1	191609114	-	3	1			DNA	GCAAATATGTGAA-GGAGCTCNGG	GCAAAaATGTGgAAGGAGCTtTGG	chr1	60435026	-	3	1			RNA	GGGTGATGTTGCCTGACCGGNGG	GGGTGATGTgGCgTGA--aGGGG	chr12	2752471	-	3	2
	RNA	CACCTCTCTCCATGGTAACCNGG	g-CCcCTCTCaATGGTAACCAGG	chr1	224435253	+	3	1			RNA	GCAAATATGTGAAGGAGCTCNGG	GgAAg-ATGTGAAGGAGCaCAGG	chr1	112270595	-	3	1			RNA	GGGTGATGTTGCCTGACCGGNGG	tGGTGATaTTGgCTGA--GGTGG	chr12	94915651	-	3	2
	RNA	CACCTCTCTCCATGGTAACCNGG	C-CCTCTCTCCATaGTAAggGGG	chr1	225400744	+	3	1			RNA	GCAAATATGTGAAGGAGCTCNGG	GtAAA-ATGTGtAGGAGgTCAGG	chr1	183827645	-	3	1			RNA	GGGTGATGTTGCCTGACCGGNGG	GGGTGgTGgTGCCTGg--GGTGG	chr12	113555874	-	3	2
	DNA	CACCTCTC-TCCATGGTAACCNGG	acCCTCTCGTCCATGGgAACCCGG	chr1	214377956	+	3	1			RNA	GCAAATATGTGAAGGAGCTCNGG	GgAAt-ATGTGAAGGAGCaCTGG	chr1	229255402	+	3	1			RNA	GGGTGATGTTGCCTGACCGGNGG	GGGTcATGTTGaC--ACtGGTGG	chr12	33733021	-	3	2
	DNA	CACCTCTC-TCCATGGTAACCNGG	CACCTCTCATCCtTGGaAACtAGG	chr1	225678306	-	3	1			RNA	GCAAATATGTGAAGGAGCTCNGG	GCAAgTATG-GAtGGAGCaCTGG	chr1	4418253	-	3	1			RNA	GGGTGATGTTGCCTGACCGGNGG	GGGTGATtTTGCC--tCCcGGGG	chr12	96740783	+	3	2
	RNA	CACCTCTCTCCATGGTAACCNGG	CtCCTCTCTCCAT-cTAACtCGG	chr1	168519850	+	3	1			RNA	GCAAATATGTGAAGGAGCTCNGG	GCAAATAat-GAAGGAGCaCGGG	chr1	66332382	+	3	1			RNA	GGGTGATGTTGCCTGACCGGNGG	GGGTGATtTTGCC--cCCaGGGG	chr12	102466353	+	3	2
	RNA	CACCTCTCTCCATGGTAACCNGG	CtCCTCTCTCCATc-TAACtCGG	chr1	168519850	+	3	1			RNA	GCAAATATGTGAAGGAGCTCNGG	GCAAATATG-GAtGGAGtTaTGG	chr1	74489353	-	3	1			RNA	GGGTGATGTTGCCTGACCGGNGG	GGGTGATGTctCC--ACCtGGGG	chr12	103722878	-	3	2
	DNA	CACCTCTCTCCAT-GGTAACCNGG	CACtTCTCTCCATGGGcAgCCAGG	chr1	6251756	-	3	1			RNA	GCAAATATGTGAAGGAGCTCNGG	GCAAAcATG-GgAGGAGCTgGGG	chr1	75991309	-	3	1			RNA	GGGTGATGTTGCCTGACCGGNGG	GGaTGATtTTGCC--ACCaGGGG	chr12	123840185	-	3	2
	DNA	CACCTCTCTC-CATGGTAACCNGG	acCCTCTCTgTCATGGTAACCTGG	chr1	175318733	+	3	1			RNA	GCAAATATGTGAAGGAGCTCNGG	GCtAAaATG-GAAGGAGCaCAGG	chr1	80327358	-	3	1			RNA	GGGTGATGTTGCCTGACCGGNGG	GGGTGATGTgGCgTGAa--GGGG	chr12	2752471	-	3	2
	DNA	CACCTCTCTCCATGGTA-ACCNGG	CACCTCTCTCCATaGTAGtaCAGG	chr1	174537632	-	3	1			RNA	GCAAATATGTGAAGGAGCTCNGG	GaAAggATG-GAAGGAGCTCAGG	chr1	101322262	-	3	1			RNA	GGGTGATGTTGCCTGACCGGNGG	ctGTGATGTgGCCTGAC--GTGG	chr12	5088513	+	3	2
	RNA	CACCTCTCTCCATGGTAACCNGG	CACCT-TgTCCAaGGTcACCTGG	chr1	76021830	+	3	1			RNA	GCAAATATGTGAAGGAGCTCNGG	GaAAATATG-GAAGcAGCTtTGG	chr1	118448103	+	3	1			RNA	GGGTGATGTTGCCTGACCGGNGG	GGGTGATtTTGCCTccC--GGGG	chr12	96740783	+	3	2
	DNA	CACCT-CTCTCCATGGTAACCNGG	CACCTCCTCaCCATGGgcACCAGG	chr1	87278687	+	3	1			RNA	GCAAATATGTGAAGGAGCTCNGG	GCAAATgTG-GAAtGtGCTCAGG	chr1	155220842	-	3	1			RNA	GGGTGATGTTGCCTGACCGGNGG	GGGTGATGTTGgCTGgC--aGGG	chr12	101786131	+	3	2
	DNA	CACCT-CTCTCCATGGTAACCNGG	CACtcTCTCTCCAgGGTAACCAGG	chr1	188416681	+	3	1			RNA	GCAAATATGTGAAGGAGCTCNGG	GaAAATATG-GAAGcAGCTtTGG	chr1	194496498	-	3	1			RNA	GGGTGATGTTGCCTGACCGGNGG	GGGTGATGcTGCCTGgg--GAGG	chr12	111312090	-	3	2
	RNA	CACCTCTCTCCATGGTAACCNGG	CACCTCTCcaCA-GGTAAgCAGG	chr1	53963196	+	3	1			RNA	GCAAATATGTGAAGGAGCTCNGG	GCAAATgTa-tAAGGAGCTCTGG	chr1	213417196	-	3	1			RNA	GGGTGATGTTGCCTGACCGGNGG	GGGTGATGTgGCCTGcC--cAGG	chr12	122030536	+	3	2
	RNA	CACCTCTCTCCATGGTAACCNGG	CACCTtTCTtCA-GGgAACCAGG	chr1	54365324	-	3	1			DNA	GCAAATATGTG-AAGGAGCTCNGG	cCAAATATGTGGAAGcAGCTtTGG	chr1	5529243	+	3	1			RNA	GGGTGATGTTGCCTGACCGGNGG	GGGTGATtTTG--TGAgCaGGGG	chr12	25897350	-	3	2
	RNA	CACCTCTCTCCATGGTAACCNGG	CAgCTCTCTCCc-GGTAgCCTGG	chr1	204152280	+	3	1			DNA	GCAAATATGTG-AAGGAGCTCNGG	GgAAAgATGTGTAAGGgGCTCAGG	chr1	146910406	-	3	1			RNA	GGGTGATGTTGCCTGACCGGNGG	taGTGATGTTG--TtACCGGGGG	chr12	105802655	+	3	2
	RNA	CACCTCTCTCCATGGTAACCNGG	CACCTCTtT-CATGcTAgCCAGG	chr1	107470987	+	3	1			DNA	GCAA-ATATGTGAAGGAGCTCNGG	cCAAGtTATGgGAAGGAGCTCTGG	chr1	37892530	+	3	1			RNA	GGGTGATGTTGCCTGACCGGNGG	GtGTGgTGTTG--TGACaGGGGG	chr12	114265799	-	3	2
	RNA	CACCTCTCTCCATGGTAACCNGG	CACCTCTtTC-ATGcTAgCCAGG	chr1	107470987	+	3	1			DNA	GCAAATATGTGA-AGGAGCTCNGG	GCAAAaATGTGgAAGGAGCTtTGG	chr1	60435026	-	3	1			RNA	GGGTGATGTTGCCTGACCGGNGG	GGGTGATGgTG--TGAagGGTGG	chr12	128354834	-	3	2
	RNA	CACCTCTCTCCATGGTAACCNGG	CACCTgTgT-CATGGTtACCTGG	chr1	119430540	+	3	1			RNA	GCAAATATGTGAAGGAGCTCNGG	aCAAATATGTGAAGcAGC-aAGG	chr1	36799719	-	3	1			DNA	GGGTGATGTTGCCT--GACCGGNGG	aGGTGATGgTGCCTTGGACCaGAGG	chr12	124854569	+	3	2
	RNA	CACCTCTCTCCATGGTAACCNGG	CACCTgTgTC-ATGGTtACCTGG	chr1	119430540	+	3	1			RNA	GCAAATATGTGAAGGAGCTCNGG	tCAAATATGTGAAacAGC-CCGG	chr1	58351324	+	3	1			DNA	GGGTGATGTTGCCT--GACCGGNGG	GGGTGATGTTcCCcAAGACtGGGGG	chr12	125065861	-	3	2
	RNA	CACCTCTCTCCATGGTAACCNGG	CctCTCTgT-CATGGTAACCTGG	chr1	175318735	+	3	1			RNA	GCAAATATGTGAAGGAGCTCNGG	cCAAATAaGTGAtGGAGC-CGGG	chr1	193570315	-	3	1			DNA	G--GGTGATGTTGCCTGACCGGNGG	GCGGcTGAaGTgGCCTGACCGGGGG	chr12	108581754	-	3	2
	RNA	CACCTCTCTCCATGGTAACCNGG	CctCTCTgTC-ATGGTAACCTGG	chr1	175318735	+	3	1			DNA	GCAAATATGTGAAGGAGCT-CNGG	GCAAATATGTGAAGaAGaTGaCGG	chr1	181394717	+	3	1			RNA	GGGTGATGTTGCCTGACCGGNGG	GGGTGATGaTGCCTG--CttTGG	chr12	27639635	-	3	2
	RNA	CACCTCTCTCCATGGTAACCNGG	tACCTtTCT-CATtGTAACCTGG	chr1	181322538	+	3	1			DNA	GCAAATATGTGAAGGAGC-TCNGG	GCgAgTATGTGAAtGAGCCTCAGG	chr1	185438000	+	3	1			RNA	GGGTGATGTTGCCTGACCGGNGG	GGGTGATtTTGCCTc--CcGGGG	chr12	96740783	+	3	2
	RNA	CACCTCTCTCCATGGTAACCNGG	tACCTtTCTC-ATtGTAACCTGG	chr1	181322538	+	3	1			DNA	GCAAATATGTGAAGGAG-CTCNGG	GCgAgTATGTGAAtGAGCCTCAGG	chr1	185438000	+	3	1			RNA	GGGTGATGTTGCCTGACCGGNGG	GGGTGgTGgTGCCTG--gGGTGG	chr12	113555874	-	3	2
	RNA	CACCTCTCTCCATGGTAACCNGG	CAgC-CTCTCCcTGGcAACCTGG	chr1	26986965	-	3	1			DNA	GCAAATATG-TGAAGGAGCTCNGG	GCAAAaATGATtAAaGAGCTCTGG	chr1	58232214	+	3	1			RNA	GGGTGATGTTGCCTGACCGGNGG	GGGTGATGTgGCCTG--CccAGG	chr12	122030536	+	3	2
	RNA	CACCTCTCTCCATGGTAACCNGG	CACC-CTCTCCATGaagACCTGG	chr1	30012152	+	3	1			DNA	GCAAATATG-TGAAGGAGCTCNGG	GCAAAaATGTgGAAGGAGCTtTGG	chr1	60435026	-	3	1			RNA	GGGTGATGTTGCCTGACCGGNGG	GGag--TGTTGCCTGACCaGGGG	chr12	129774144	+	3	2
	RNA	CACCTCTCTCCATGGTAACCNGG	CtCt-CTCTCCAgGGTAACCAGG	chr1	188416683	+	3	1			DNA	GCAAATATG-TGAAGGAGCTCNGG	GCAAATATGATGAAGaAtCTgAGG	chr1	108600837	+	3	1			DNA	GGGTGATGTTGCC--TGACCGGNGG	GGGTGATGTTcCCCAaGACtGGGGG	chr12	125065861	-	3	2
	RNA	CACCTCTCTCCATGGTAACCNGG	CAtC-tTCTCCATGGcAACCAGG	chr1	208074572	-	3	1			DNA	GCAAATATGTGAAGG-AGCTCNGG	GCAAAgATcTGAAGGAAGgTCTGG	chr1	245432024	-	3	1			DNA	GG--GTGATGTTGCCTGACCGGNGG	GtTGGTGAgGTTGCCTGAgCGGTGG	chr3	194826544	-	3	2
	RNA	CACCTCTCTCCATGGTAACCNGG	CACC-CcCTCCATGGggACCAGG	chr1	215249327	+	3	1			DNA	GCA-AATATGTGAAGGAGCTCNGG	GtgGAATATGTGAAGGAGCaCTGG	chr1	229255400	+	3	1			RNA	GGGTGATGTTGCCTGACCGGNGG	aGGTGATcT--CCTGACCtGAGG	chr3	26303828	+	3	2
	RNA	CACCTCTCTCCATGGTAACCNGG	gcCC-CTCTCaATGGTAACCAGG	chr1	224435253	+	3	1			RNA	GCAAATATGTGAAGGAGCTCNGG	G-AAActTGTtAAGGAGCTCAGG	chr1	87186462	+	3	1			RNA	GGGTGATGTTGCCTGACCGGNGG	GGGaGATcT--CCTGACCtGAGG	chr3	33525595	-	3	2
	RNA	CACCTCTCTCCATGGTAACCNGG	aAgC-tTCTCCATGGTAACCAGG	chr1	225922591	+	3	1			RNA	GCAAATATGTGAAGGAGCTCNGG	G-AAATAaGTGAgGGAGaTCTGG	chr1	96363731	+	3	1			RNA	GGGTGATGTTGCCTGACCGGNGG	aGGTGATcT--CCTGACCtGAGG	chr3	110758533	+	3	2
	DNA	CACCTCTCTCCATG-GTAACCNGG	CACtTCTCTCCATGGGcAgCCAGG	chr1	6251756	-	3	1			RNA	GCAAATATGTGAAGGAGCTCNGG	G-AAATATGTGctGaAGCTCAGG	chr1	109059397	+	3	1			RNA	GGGTGATGTTGCCTGACCGGNGG	tGGTGATGT--CCTGggCGGGGG	chr3	195123829	-	3	2
	DNA	CACCTCTCTCCATG-GTAACCNGG	gACCTCTCTCCtTGAGTgACCTGG	chr1	36217358	-	3	1			RNA	GCAAATATGTGAAGGAGCTCNGG	G-gAAgATGTGAAGGAGCaCAGG	chr1	112270595	-	3	1			RNA	GGGTGATGTTGCCTGACCGGNGG	GaGgGATG--GCCTGACCtGTGG	chr3	195786154	+	3	2
	RNA	CACCTCTCTCCATGGTAACCNGG	CACCTCTgTgC-TGGTAAtCAGG	chr1	21329349	-	3	1			RNA	GCAAATATGTGAAGGAGCTCNGG	G-AgATgTGTGAAGcAGCTCTGG	chr1	145430989	+	3	1			RNA	GGGTGATGTTGCCTGACCGGNGG	G--TGATGgTGtCTGACCaGTGG	chr3	15052395	-	3	2
	RNA	CACCTCTCTCCATGGTAACCNGG	CAtCTCTCTCC-TGGgAACtGGG	chr1	22664570	-	3	1			RNA	GCAAATATGTGAAGGAGCTCNGG	G-AgATgTGTGAAGcAGCTCTGG	chr1	148160455	+	3	1			RNA	GGGTGATGTTGCCTGACCGGNGG	G--TGATGaTGCCaGACCaGGGG	chr3	38120032	-	3	2
	RNA	CACCTCTCTCCATGGTAACCNGG	CACCTCaCTCC-TGGgAcCCAGG	chr1	184461055	+	3	1			RNA	GCAAATATGTGAAGGAGCTCNGG	a-AAAgATGTGAAGGAGtTCAGG	chr1	158045014	+	3	1			RNA	GGGTGATGTTGCCTGACCGGNGG	GtGTGATGTTGCCT--gCtGGGG	chr3	14556546	-	3	2
	RNA	CACCTCTCTCCATGGTAACCNGG	CAgCTCTCTCC-cGGTAgCCTGG	chr1	204152280	+	3	1			RNA	GCAAATATGTGAAGGAGCTCNGG	G-AAATATaTGcAGGAGgTCAGG	chr1	175802676	-	3	1			RNA	GGGTGATGTTGCCTGACCGGNGG	GGGTaATtTTGCCT--CCtGAGG	chr3	26103959	+	3	2
	RNA	CACCTCTCTCCATGGTAACCNGG	CACCTCTCTCC-TGGTtgCgTGG	chr1	220877828	+	3	1			RNA	GCAAATATGTGAAGGAGCTCNGG	G-AAATATGTGgAGaAGCcCTGG	chr1	186935822	+	3	1			RNA	GGGTGATGTTGCCTGACCGGNGG	GGGTGtTGTTGtCT--CtGGTGG	chr3	48983938	+	3	2
	RNA	CACCTCTCTCCATGGTAACCNGG	CcCCcaTCTCC-TGGTAACCAGG	chr1	248893383	+	3	1			RNA	GCAAATATGTGAAGGAGCTCNGG	G-AAgTATGTGAAGGgGaTCTGG	chr1	220012846	-	3	1			RNA	GGGTGATGTTGCCTGACCGGNGG	GGGTGATtTTGCCa--CCaGGGG	chr3	54905616	+	3	2
	DNA	CACCTCTCTCCA-TGGTAACCNGG	CtCCTCTCcCCAGTGGTcACCTGG	chr1	23434358	-	3	1			RNA	GCAAATATGTGAAGGAGCTCNGG	GCAcATATGTGcA-cAGCTCAGG	chr1	41021475	-	3	1			RNA	GGGTGATGTTGCCTGACCGGNGG	GGGTGATaTTGCCT--CCcaGGG	chr3	64582577	+	3	2
	DNA	CAC-CTCTCTCCATGGTAACCNGG	CctGCTgTCTCCATGGTAACCTGG	chr1	32357812	+	3	1			RNA	GCAAATATGTGAAGGAGCTCNGG	GCAcATATGTGcAc-AGCTCAGG	chr1	41021475	-	3	1			RNA	GGGTGATGTTGCCTGACCGGNGG	GGGccATGTTGCCT--CCaGGGG	chr3	185786244	-	3	2
	DNA	CACCTCTCTCCATGGTAA-CCNGG	CACtTCTCTCCATGGgcAGCCAGG	chr1	6251756	-	3	1			RNA	GCAAATATGTGAAGGAGCTCNGG	GCAAAgAgGTGAA-GAGCTgAGG	chr1	186990208	+	3	1			RNA	GGGTGATGTTGCCTGACCGGNGG	GGGTG--GTTGgCTGAgCcGTGG	chr3	48849258	-	3	2
	DNA	CACCTCTCTCCATGGTAA-CCNGG	CACCTCTgTtCAgGGTAACCCAGG	chr1	48235933	-	3	1			RNA	GCAAATATGTGAAGGAGCTCNGG	GCAAAgAgGTGAAG-AGCTgAGG	chr1	186990208	+	3	1			RNA	GGGTGATGTTGCCTGACCGGNGG	GGGTG--GTTGCCgGACgGaGGG	chr3	121313801	+	3	2
	DNA	CACCTCTCTCCATGGTAA-CCNGG	CAgaTCTCTCCATGGTAACgCAGG	chr1	120567827	+	3	1			RNA	GCAAATATGTGAAGGAGCTCNGG	GCAAATtTGaGAA-GAGCTgTGG	chr1	210601384	+	3	1			RNA	GGGTGATGTTGCCTGACCGGNGG	GGGTG--GTTGCCgGACgGaGGG	chr3	130868042	-	3	2
	DNA	CACCTCTCTCCATGGTAA-CCNGG	CAgaTCTCTCCATGGTAACgCAGG	chr1	148943080	-	3	1			RNA	GCAAATATGTGAAGGAGCTCNGG	GCAAATtTGaGAAG-AGCTgTGG	chr1	210601384	+	3	1			RNA	GGGTGATGTTGCCTGACCGGNGG	GGGTG--GTTGCCgGACgGaGGG	chr3	146096675	-	3	2
	DNA	CACCTCTCTCCATGGTAA-CCNGG	CACCTCTCTCCATaGTAgTaCAGG	chr1	174537632	-	3	1			DNA	GC-AAATATGTGAAGGAGCTCNGG	GtGgAATATGTGAAGGAGCaCTGG	chr1	229255400	+	3	1			RNA	GGGTGATGTTGCCTGACCGGNGG	aGGTG--GTTGgCTGACCaGAGG	chr3	180238343	+	3	2
	RNA	CACCTCTCTCCATGGTAACCNGG	CcCCTaTCTCCAaGG-AACCAGG	chr1	20288715	+	3	1			DNA	GCAAA-TATGTGAAGGAGCTCNGG	cCAAgTTATGgGAAGGAGCTCTGG	chr1	37892530	+	3	1			RNA	GGGTGATGTTGCCTGACCGGNGG	GGGTG--GTTGCCgGACgGaGGG	chr3	186864329	-	3	2
	RNA	CACCTCTCTCCATGGTAACCNGG	CtCCTCTCTCCgTGG-AtCCTGG	chr1	43036442	+	3	1			DNA	GCAAA-TATGTGAAGGAGCTCNGG	GCAAAGTATtTGAAGGgGaTCAGG	chr1	189833091	-	3	1			RNA	GGGTGATGTTGCCTGACCGGNGG	GtGaG--GTTGCCTGAgCGGTGG	chr3	194826544	-	3	2
	RNA	CACCTCTCTCCATGGTAACCNGG	CACCTtTCTtCAgGG-AACCAGG	chr1	54365324	-	3	1			RNA	GCAAATATGTGAAGGAGCTCNGG	GCAAAcATGgG-AGGAGCTgGGG	chr1	75991309	-	3	1			DNA	GGGTGATGTTGCCTGACC--GGNGG	GGGTGATGgTGtCTGACCAGtGGGG	chr3	15052393	-	3	2
	RNA	CACCTCTCTCCATGGTAACCNGG	CACgcCTCTCCtTGG-AACCTGG	chr1	110176907	-	3	1			RNA	GCAAATATGTGAAGGAGCTCNGG	GCAAAcATGgGA-GGAGCTgGGG	chr1	75991309	-	3	1			RNA	GGGTGATGTTGCCTGACCGGNGG	GGGTGgTGTTGg--GACtGGGGG	chr3	12591073	-	3	2
	RNA	CACCTCTCTCCATGGTAACCNGG	CAtCTCTCTCCAaGG-AAgCTGG	chr1	204903649	-	3	1			RNA	GCAAATATGTGAAGGAGCTCNGG	aCAAAgATGTG-AGaAGCTCTGG	chr1	96180851	-	3	1			RNA	GGGTGATGTTGCCTGACCGGNGG	GGGTGATtTTGC--cACCaGGGG	chr3	54905616	+	3	2
	DNA	CA-CCTCTCTCCATGGTAACCNGG	CAGCCTCTCTCCAaGGgAACtCGG	chr1	18347783	+	3	1			RNA	GCAAATATGTGAAGGAGCTCNGG	aCAAAgATGTGA-GaAGCTCTGG	chr1	96180851	-	3	1			RNA	GGGTGATGTTGCCTGACCGGNGG	GGtTGATGTTGC--GgCtGGCGG	chr3	136195680	+	3	2
	DNA	CA-CCTCTCTCCATGGTAACCNGG	CtGCCTgTCTCCATGGcAACCAGG	chr1	25927708	+	3	1			RNA	GCAAATATGTGAAGGAGCTCNGG	GCAAATgTaTa-AGGAGCTCTGG	chr1	213417196	-	3	1			RNA	GGGTGATGTTGCCTGACCGGNGG	GG--GATGTgGCCTGAgaGGTGG	chr3	16388085	-	3	2
	DNA	CA-CCTCTCTCCATGGTAACCNGG	CcTgCTgTCTCCATGGTAACCTGG	chr1	32357812	+	3	1			RNA	GCAAATATGTGAAGGAGCTCNGG	GCAAATgTaTaA-GGAGCTCTGG	chr1	213417196	-	3	1			RNA	GGGTGATGTTGCCTGACCGGNGG	GGG--ATGTgGCCTGAgaGGTGG	chr3	16388085	-	3	2
	DNA	CA-CCTCTCTCCATGGTAACCNGG	CATCCatTCTCCAaGGTAACCAGG	chr1	36119104	+	3	1			DNA	GCAAATATGT-GAAGGAGCTCNGG	cCAAATATGTGGAAGcAGCTtTGG	chr1	5529243	+	3	1			RNA	GGGTGATGTTGCCTGACCGGNGG	GG--GAcGTgGCCTGgCCGGCGG	chr3	32821859	+	3	2
	RNA	CACCTCTCTCCATGGTAACCNGG	CACCTCTCTggAgGGT-ACCTGG	chr1	23796405	-	3	1			DNA	GCAAAT-ATGTGAAGGAGCTCNGG	cCAAgTTATGgGAAGGAGCTCTGG	chr1	37892530	+	3	1			RNA	GGGTGATGTTGCCTGACCGGNGG	GGG--AcGTgGCCTGgCCGGCGG	chr3	32821859	+	3	2
	RNA	CACCTCTCTCCATGGTAACCNGG	CACCTCTCTggAgGGTA-CCTGG	chr1	23796405	-	3	1			RNA	GCAAATATGTGAAGGAGCTCNGG	GCtAATAaGTGAAaGAG-TCAGG	chr1	11392669	-	3	1			RNA	GGGTGATGTTGCCTGACCGGNGG	Gt--GAgGTTGCCTGAgCGGTGG	chr3	194826544	-	3	2
	RNA	CACCTCTCTCCATGGTAACCNGG	agCtTCTCTCCATGGT-ACCTGG	chr1	26891208	+	3	1			RNA	GCAAATATGTGAAGGAGCTCNGG	GaAAATATGTGgAGGAG-TgGGG	chr1	216279929	+	3	1			RNA	GGGTGATGTTGCCTGACCGGNGG	GtG--AgGTTGCCTGAgCGGTGG	chr3	194826544	-	3	2
	RNA	CACCTCTCTCCATGGTAACCNGG	agCtTCTCTCCATGGTA-CCTGG	chr1	26891208	+	3	1			DNA	G-CAAATATGTGAAGGAGCTCNGG	GTggAATATGTGAAGGAGCaCTGG	chr1	229255400	+	3	1			RNA	GGGTGATGTTGCCTGACCGGNGG	GtGTGATGTTGCCTGc--tGGGG	chr3	14556546	-	3	2
	RNA	CACCTCTCTCCATGGTAACCNGG	CACCTCTCcCCAaGGT-ACaTGG	chr1	27974628	+	3	1			RNA	GCAAATATGTGAAGGAGCTCNGG	GCAAAT-aaTGAAGGAGCaCGGG	chr1	66332382	+	3	1			RNA	GGGTGATGTTGCCTGACCGGNGG	GGaaGtTGTTGCCTGA--GGAGG	chr3	60205560	+	3	2
	RNA	CACCTCTCTCCATGGTAACCNGG	CACCTCTCcCCAaGGTA-CaTGG	chr1	27974628	+	3	1			RNA	GCAAATATGTGAAGGAGCTCNGG	GaAAcT-TGTtAAGGAGCTCAGG	chr1	87186462	+	3	1			RNA	GGGTGATGTTGCCTGACCGGNGG	aGGTGATGTTGgCTGA--GtTGG	chr3	114879804	-	3	2
	RNA	CACCTCTCTCCATGGTAACCNGG	CACCTCTCagCATGGT-gCCAGG	chr1	46535283	-	3	1			RNA	GCAAATATGTGAAGGAGCTCNGG	GtAAAT-TGcGAAGGAGCaCGGG	chr1	151710673	-	3	1			RNA	GGGTGATGTTGCCTGACCGGNGG	GcaTGAaGTTGCCTGA--GGAGG	chr3	118781230	+	3	2
	RNA	CACCTCTCTCCATGGTAACCNGG	CACCTCTCagCATGGTg-CCAGG	chr1	46535283	-	3	1			RNA	GCAAATATGTGAAGGAGCTCNGG	GCAAAT-TGTGAgGGAGtgCGGG	chr1	235544873	+	3	1			RNA	GGGTGATGTTGCCTGACCGGNGG	GGGTGtgGTgGCCTGA--GGTGG	chr3	195539568	+	3	2
	RNA	CACCTCTCTCCATGGTAACCNGG	CACCTC-CTCCATGGacACtAGG	chr13	19239026	+	3	1			RNA	GCAAATATGTGAAGGAGCTCNGG	GCcAATA-GTGgAGaAGCTCTGG	chr1	2610856	-	3	1			RNA	GGGTGATGTTGCCTGACCGGNGG	GGGTGATGaTGtCTGA--tGTGG	chr3	196242033	+	3	2
	RNA	CACCTCTCTCCATGGTAACCNGG	CACaTCT-TaCATGGTAACaCGG	chr13	82678230	+	3	1			RNA	GCAAATATGTGAAGGAGCTCNGG	GCAgAgA-GTGAAtGAGCTCTGG	chr1	25939764	-	3	1			RNA	GGGTGATGTTGCCTGACCGGNGG	GGcTGATacTGCCTGA--GGCGG	chr3	196318365	-	3	2
	DNA	CACCTCTCTCC-ATGGTAACCNGG	CACCTCTgTCCTATGGTctCCGGG	chr13	114102753	+	3	1			RNA	GCAAATATGTGAAGGAGCTCNGG	GgAAATA-GTGAAGGAtCTgGGG	chr1	67479826	+	3	1			RNA	GGGTGATGTTGCCTGACCGGNGG	GGGTGATaTTtCC--ACaGGTGG	chr3	98185257	-	3	2
	DNA	CACCTCTCTCC-ATGGTAACCNGG	CACCTCTCTCCCATGGgcgCCTGG	chr13	114211471	+	3	1			RNA	GCAAATATGTGAAGGAGCTCNGG	Gg-AAgATGTGAAGGAGCaCAGG	chr1	112270595	-	3	1			RNA	GGGTGATGTTGCCTGACCGGNGG	GGGTGgTGTgGCC--ACaGGTGG	chr3	172511112	+	3	2
	DNA	CACCTCT-CTCCATGGTAACCNGG	CAtCTCTGCTCCATGaTAcCCGGG	chr13	109877847	+	3	1			RNA	GCAAATATGTGAAGGAGCTCNGG	GgA-AgATGTGAAGGAGCaCAGG	chr1	112270595	-	3	1			RNA	GGGTGATGTTGCCTGACCGGNGG	GtGTGATGTTGCCTGct--GGGG	chr3	14556546	-	3	2
	DNA	CACCTCTCT-CCATGGTAACCNGG	CACCTCTCTCCCATGGgcgCCTGG	chr13	114211471	+	3	1			RNA	GCAAATATGTGAAGGAGCTCNGG	GgAA-gATGTGAAGGAGCaCAGG	chr1	112270595	-	3	1			RNA	GGGTGATGTTGCCTGACCGGNGG	GGGTGATtTTGCCTGcC--tGGG	chr3	24654056	+	3	2
	RNA	CACCTCTCTCCATGGTAACCNGG	CACCTCTCcCCAT-GTctCCTGG	chr13	69883870	+	3	1			RNA	GCAAATATGTGAAGGAGCTCNGG	Ga-gATATGTGAAGcAGCTCTGG	chr1	148013879	+	3	1			RNA	GGGTGATGTTGCCTGACCGGNGG	GGGTGATGaTGtCTGAt--GTGG	chr3	196242033	+	3	2
	RNA	CACCTCTCTCCATGGTAACCNGG	CACCTCTCcCCATG-TctCCTGG	chr13	69883870	+	3	1			RNA	GCAAATATGTGAAGGAGCTCNGG	Gag-ATATGTGAAGcAGCTCTGG	chr1	148013879	+	3	1			DNA	GGGTGATG--TTGCCTGACCGGNGG	GGGTGgTGGATTGCCTGACCtcAGG	chr3	165234232	-	3	2
	DNA	CACCTCTCTCCAT-GGTAACCNGG	CAaCTgTtTCCATAGGTAACCTGG	chr13	93429882	-	3	1			RNA	GCAAATATGTGAAGGAGCTCNGG	GagA-TATGTGAAGcAGCTCTGG	chr1	148013879	+	3	1			RNA	GGGTGATGTTGCCTGACCGGNGG	aGGTtATGTTG--TGACtGGAGG	chr3	7729564	+	3	2
	DNA	CACCTCTCTC-CATGGTAACCNGG	CACCTCTCTCCCATGGgcgCCTGG	chr13	114211471	+	3	1			RNA	GCAAATATGTGAAGGAGCTCNGG	GCAAATAT-TcAAGaAaCTCAGG	chr13	72813664	+	3	1			RNA	GGGTGATGTTGCCTGACCGGNGG	GGGTGgTGTTG--gGACtGGGGG	chr3	12591073	-	3	2
	RNA	CACCTCTCTCCATGGTAACCNGG	CACCT-TCcCCATGGgAACaTGG	chr13	113906069	+	3	1			DNA	GCAAATATGTGAAGGA-GCTCNGG	GCAAgaATtTGAAGGATGCTCAGG	chr13	34584361	-	3	1			RNA	GGGTGATGTTGCCTGACCGGNGG	GGGTGcTGcTG--TGACCtGTGG	chr3	14906063	+	3	2
	RNA	CACCTCTCTCCATGGTAACCNGG	CACCcCTCcCCA-GGcAACCTGG	chr13	76135090	-	3	1			RNA	GCAAATATGTGAAGGAGCTCNGG	GCAAA-ATGTGAtGGAaCcCCGG	chr13	35837026	+	3	1			RNA	GGGTGATGTTGCCTGACCGGNGG	GGagGA--TTGCCTGAgCGGGGG	chr3	93925730	+	3	2
	RNA	CACCTCTCTCCATGGTAACCNGG	CACCTCcCTCCATGG-gcCCAGG	chr13	90103492	+	3	1			RNA	GCAAATATGTGAAGGAGCTCNGG	GgAAA-ATGgGAAGGcGCTCAGG	chr13	98873156	-	3	1			RNA	GGGTGATGTTGCCTGACCGGNGG	GGagGAT--TGCCTGAgCGGGGG	chr3	93925730	+	3	2
	DNA	CA-CCTCTCTCCATGGTAACCNGG	CAGCCTtcCTCCATGGgAACCTGG	chr13	51813964	-	3	1			RNA	GCAAATATGTGAAGGAGCTCNGG	GaAAATATG-GAAGcAGCTtTGG	chr13	56524432	-	3	1			DNA	GGGTGATGTTGCCTGACCG--GNGG	GGGTGATGgTGtCTGACCaGTGGGG	chr3	15052393	-	3	2
	RNA	CACCTCTCTCCATGGTAACCNGG	CACCTCcCTCCATGGg-cCCAGG	chr13	90103492	+	3	1			DNA	GCAAATAT-GTGAAGGAGCTCNGG	GgAAAgATGGaGAAGGAGCTCAGG	chr13	46179433	+	3	1			RNA	GGGTGATGTTGCCTGACCGGNGG	GGGTGATcTT--CaGACCaGTGG	chr3	181637135	-	3	2
	RNA	CACCTCTCTCCATGGTAACCNGG	CACCTCcCTCCATGGgc-CCAGG	chr13	90103492	+	3	1			DNA	GCAAATATGTG-AAGGAGCTCNGG	GCAAATATtTGGAAGGAGaTaTGG	chr13	75233483	+	3	1			RNA	GGGTGATGTTGCCTGACCGGNGG	tGGgGATGcTGCCTG--CGGAGG	chr3	17118147	-	3	2
	DNA	C-ACCTCTCTCCATGGTAACCNGG	CTgCCTCTCTtCATaGTAACCAGG	chr2	35599029	-	3	1			RNA	GCAAATATGTGAAGGAGCTCNGG	GCAAATgTGT-tAGGAGCTgAGG	chr13	76135260	+	3	1			RNA	GGGTGATGTTGCCTGACCGGNGG	GGGTGATtTTGCCTG--CctGGG	chr3	24654056	+	3	2
	DNA	C-ACCTCTCTCCATGGTAACCNGG	CTgtCTCTCTCCATGGTAtCCAGG	chr2	72841517	+	3	1			DNA	GCAAATATGTGAAG-GAGCTCNGG	GaAAATATGTtAAGAGAGCaCTGG	chr13	38741328	-	3	1			RNA	GGGTGATGTTGCCTGACCGGNGG	GGGT--TGaTGCCTGcCCtGAGG	chr3	13237734	+	3	2
	RNA	CACCTCTCTCCATGGTAACCNGG	CACgTC-CTCCAgGGTgACCAGG	chr2	96797084	-	3	1			DNA	GCAAATATGTGA-AGGAGCTCNGG	GCAAATATGgGAGAGcAGaTCAGG	chr13	28151792	+	3	1			DNA	GG--GTGATGTTGCCTGACCGGNGG	GGTGGTGATGaTGCCTGgCCtGAGG	chr7	151559506	+	3	2
	RNA	CACCTCTCTCCATGGTAACCNGG	CACgTC-CTCCAgGGTgACCAGG	chr2	96825130	-	3	1			RNA	GCAAATATGTGAAGGAGCTCNGG	GCcAATAgGTGAtGGAGC-CAGG	chr13	78865258	+	3	1			RNA	GGGTGATGTTGCCTGACCGGNGG	GGGTGAgG--GCCaGcCCGGAGG	chr7	2638505	+	3	2
	RNA	CACCTCTCTCCATGGTAACCNGG	CAatTC-CTCCATGGTAAgCAGG	chr2	100223305	-	3	1			RNA	GCAAATATGTGAAGGAGCTCNGG	GCAtATAaGTGAAGGAGC-aTGG	chr13	96302958	-	3	1			RNA	GGGTGATGTTGCCTGACCGGNGG	ctGTGATG--GCCTGACCcGGGG	chr7	28919721	-	3	2
	RNA	CACCTCTCTCCATGGTAACCNGG	CAtaTC-CTgCATGGTAACCAGG	chr2	133818365	-	3	1			DNA	GCAAATATG-TGAAGGAGCTCNGG	GgAAAgATGGaGAAGGAGCTCAGG	chr13	46179433	+	3	1			RNA	GGGTGATGTTGCCTGACCGGNGG	GcGTGATG--GCaTGACtGGGGG	chr7	35535716	-	3	2
	RNA	CACCTCTCTCCATGGTAACCNGG	CAgCTCT-gCCATGGTAACtGGG	chr2	155739237	+	3	1			RNA	GCAAATATGTGAAGGAGCTCNGG	G-AAtTATGTGAAGGAGtgCAGG	chr13	73132026	+	3	1			RNA	GGGTGATGTTGCCTGACCGGNGG	GGcTGATG--GgCTGtCCGGAGG	chr7	50493305	-	3	2
	DNA	CACCTCTCTCCATGG-TAACCNGG	CACaTCTCTCCcTGGAcAACCAGG	chr2	58305288	-	3	1			RNA	GCAAATATGTGAAGGAGCTCNGG	GaAAtTATGTGAA-GAGtTCTGG	chr13	51949940	-	3	1			RNA	GGGTGATGTTGCCTGACCGGNGG	GGGTGATG--GCgTGtCCtGGGG	chr7	100687477	-	3	2
	DNA	CACCTCTCTCCATGG-TAACCNGG	CAtCTCTgTCCATGGGTAAaCAGG	chr2	207101098	+	3	1			RNA	GCAAATATGTGAAGGAGCTCNGG	GaAAtTATGTGAAG-AGtTCTGG	chr13	51949940	-	3	1			RNA	GGGTGATGTTGCCTGACCGGNGG	GGGaGgTG--GCCTGACCcGTGG	chr7	156082296	-	3	2
	RNA	CACCTCTCTCCATGGTAACCNGG	gt-CTCTCTCCATGGTAtCCAGG	chr2	72841519	+	3	1			RNA	GCAAATATGTGAAGGAGCTCNGG	GCAAATAgGTGgA-GAGCTaGGG	chr13	93921083	-	3	1			DNA	GGGTG--ATGTTGCCTGACCGGNGG	GGGTGGGgTGTTGCCTcACCcGGGG	chr7	19548520	-	3	2
	RNA	CACCTCTCTCCATGGTAACCNGG	gtC-TCTCTCCATGGTAtCCAGG	chr2	72841519	+	3	1			RNA	GCAAATATGTGAAGGAGCTCNGG	GCAAATAgGTGgAG-AGCTaGGG	chr13	93921083	-	3	1			DNA	GGGTG--ATGTTGCCTGACCGGNGG	GGGTGCGcTGTTGCgTGACCtGGGG	chr7	42888680	+	3	2
	RNA	CACCTCTCTCCATGGTAACCNGG	CA-CTCTCTattTGGTAACCTGG	chr2	205081082	+	3	1			RNA	GCAAATATGTGAAGGAGCTCNGG	tCAAATATtTG-AGGAGCTtTGG	chr13	73144704	-	3	1			RNA	GGGTGATGTTGCCTGACCGGNGG	G--TGATGTTcCCTGgCaGGCGG	chr7	73985686	+	3	2
	RNA	CACCTCTCTCCATGGTAACCNGG	CAC-TCTCTattTGGTAACCTGG	chr2	205081082	+	3	1			RNA	GCAAATATGTGAAGGAGCTCNGG	tCAAATATtTGA-GGAGCTtTGG	chr13	73144704	-	3	1			RNA	GGGTGATGTTGCCTGACCGGNGG	G--TGATGaTGCCTGgCCtGAGG	chr7	151559510	+	3	2
	RNA	CACCTCTCTCCATGGTAACCNGG	CA-tTtTCTCCATGGTAcCCTGG	chr2	218673462	-	3	1			RNA	GCAAATATGTGAAGGAGCTCNGG	GCAAATgTGTt-AGGAGCTgAGG	chr13	76135260	+	3	1			RNA	GGGTGATGTTGCCTGACCGGNGG	GGGTGgTGgTGCCT--tCGGAGG	chr7	629333	-	3	2
	RNA	CACCTCTCTCCATGGTAACCNGG	CAt-TtTCTCCATGGTAcCCTGG	chr2	218673462	-	3	1			RNA	GCAAATATGTGAAGGAGCTCNGG	GCAAATgTGTtA-GGAGCTgAGG	chr13	76135260	+	3	1			RNA	GGGTGATGTTGCCTGACCGGNGG	GGGTGgTGgTGCCT--tCGGAGG	chr7	629613	-	3	2
	DNA	CACCTCTCT-CCATGGTAACCNGG	CACCTgTCTACCcTGGTAtCCAGG	chr2	29929769	+	3	1			DNA	GCAAATATGT-GAAGGAGCTCNGG	GgAAAgATGgAGAAGGAGCTCAGG	chr13	46179433	+	3	1			RNA	GGGTGATGTTGCCTGACCGGNGG	GGGTGgTGgTGCCT--tCGGAGG	chr7	629501	-	3	2
	DNA	CACCTCTCT-CCATGGTAACCNGG	CACCTCTtTGCCATGGTtAaCTGG	chr2	193315890	-	3	1			DNA	GCAAATATGT-GAAGGAGCTCNGG	GCAAATATtTGGAAGGAGaTaTGG	chr13	75233483	+	3	1			RNA	GGGTGATGTTGCCTGACCGGNGG	GGGgGATGTTGgCT--CaGGGGG	chr7	5450645	-	3	2
	DNA	CACCTCTCTCCATGGT-AACCNGG	CACaTCTCTCCcTGGaCAACCAGG	chr2	58305288	-	3	1			RNA	GCAAATATGTGAAGGAGCTCNGG	GgAAATAaGTGAAGGAG-TaGGG	chr13	41681231	-	3	1			RNA	GGGTGATGTTGCCTGACCGGNGG	aGGTGATGTTGatT--CCGGGGG	chr7	7724228	+	3	2
	RNA	CACCTCTCTCCATGGTAACCNGG	C-CCTCTCcCCAgGGgAACCAGG	chr2	6476779	+	3	1			RNA	GCAAATATGTGAAGGAGCTCNGG	GCAAATAaGTaAAGGAG-TtAGG	chr13	77418060	+	3	1			RNA	GGGTGATGTTGCCTGACCGGNGG	GGGTGgTGTTGCCT--gtGGGGG	chr7	37363947	-	3	2
	RNA	CACCTCTCTCCATGGTAACCNGG	g-CCTCTCTtCATaGTAACCAGG	chr2	35599029	-	3	1			RNA	GCAAATATGTGAAGGAGCTCNGG	GgAAAT-TGTGAAGGAaCaCAGG	chr13	70604244	-	3	1			RNA	GGGTGATGTTGCCTGACCGGNGG	GtGTGATtTTGCCT--CCaGAGG	chr7	88516332	-	3	2
	RNA	CACCTCTCTCCATGGTAACCNGG	g-tCTCTCTCCATGGTAtCCAGG	chr2	72841519	+	3	1			RNA	GCAAATATGTGAAGGAGCTCNGG	GCAgAT-TGTGAAtGAGCTgAGG	chr13	108787852	-	3	1			RNA	GGGTGATGTTGCCTGACCGGNGG	GGGTGgTGcTGgCT--CCGGAGG	chr7	102239439	+	3	2
	RNA	CACCTCTCTCCATGGTAACCNGG	C-CCaCTCTCCAaGGcAACCAGG	chr2	162993757	+	3	1			RNA	GCAAATATGTGAAGGAGCTCNGG	GaAAATtT-TtAAGGAGCTCAGG	chr2	51676915	+	3	1			RNA	GGGTGATGTTGCCTGACCGGNGG	GGGTGcTGTgGCCc--CCGGAGG	chr7	151002153	-	3	2
	RNA	CACCTCTCTCCATGGTAACCNGG	CtCCTCTC-CCATGGTAAaaAGG	chr2	131761068	-	3	1			RNA	GCAAATATGTGAAGGAGCTCNGG	GCtAgTAT-TGAAGGAGCTtTGG	chr2	111053937	+	3	1			RNA	GGGTGATGTTGCCTGACCGGNGG	GGGTG--GTTGCCgGACgGaGGG	chr7	1147169	+	3	2
	RNA	CACCTCTCTCCATGGTAACCNGG	CAgCTCTg-CCATGGTAACtGGG	chr2	155739237	+	3	1			RNA	GCAAATATGTGAAGGAGCTCNGG	GCAAATgT-TaAAGGAGCaCTGG	chr2	137897549	-	3	1			RNA	GGGTGATGTTGCCTGACCGGNGG	GGGTG--GTTGCCTGcgaGGTGG	chr7	3966175	+	3	2
	DNA	CACCTCTCTCCAT-GGTAACCNGG	CAtCTCTgTCCATGGGTAAaCAGG	chr2	207101098	+	3	1			RNA	GCAAATATGTGAAGGAGCTCNGG	GaAAATAT-gGAAGcAGCTCTGG	chr2	142397731	+	3	1			RNA	GGGTGATGTTGCCTGACCGGNGG	GGGTG--GTTGCCgGACgGaGGG	chr7	65258221	-	3	2
	DNA	CACCTCTCTC-CATGGTAACCNGG	CACtTCTCTCTCATGGTcACgGGG	chr2	4096459	-	3	1			RNA	GCAAATATGTGAAGGAGCTCNGG	GCAAAcAT-aGAAGGAGaTCTGG	chr2	179531177	-	3	1			RNA	GGGTGATGTTGCCTGACCGGNGG	GGGTG--GTTGCCgGACgGaGGG	chr7	66394319	+	3	2
	DNA	CACCTCTCTC-CATGGTAACCNGG	CtCCTCTCTCACcTGGTAgCCAGG	chr2	196415103	-	3	1			RNA	GCAAATATGTGAAGGAGCTCNGG	GCAAATcT-TtAAGGAGCTtAGG	chr2	191888881	+	3	1			RNA	GGGTGATGTTGCCTGACCGGNGG	GGcTG--GTTGCCTGgCCGaAGG	chr7	75032281	+	3	2
	RNA	CACCTCTCTCCATGGTAACCNGG	CAaCT-TCTCCtTGGTAAtCAGG	chr2	79503899	-	3	1			RNA	GCAAATATGTGAAGGAGCTCNGG	GCAAATAT-gGAAGcAGCTtTGG	chr2	200145416	-	3	1			RNA	GGGTGATGTTGCCTGACCGGNGG	GGGTG--GTTGCCgGACgGaGGG	chr7	152586440	+	3	2
	RNA	CACCTCTCTCCATGGTAACCNGG	CAttT-TCTCCATGGTAcCCTGG	chr2	218673462	-	3	1			RNA	GCAAATATGTGAAGGAGCTCNGG	GCAAATAT-TGcAGGgcCTCGGG	chr2	222295389	+	3	1			RNA	GGGTGATGTTGCCTGACCGGNGG	GGGaG--GTgGCCTGACCcGTGG	chr7	156082296	-	3	2
	DNA	CACC-TCTCTCCATGGTAACCNGG	CAggGTCTCaCCATGGTAACCAGG	chr2	168266982	+	3	1			DNA	GCAAATATGTGAAGGA-GCTCNGG	GtAAATATGTtAAaGAAGCTCAGG	chr2	236756364	+	3	1			DNA	GGGTGATGTTGCCTGAC--CGGNGG	tGGTGATGTgGCCTGACAGCtGTGG	chr7	33887830	-	3	2
	RNA	CACCTCTCTCCATGGTAACCNGG	aACCTCTCcaCA-GGTAACCGGG	chr2	54950766	+	3	1			RNA	GCAAATATGTGAAGGAGCTCNGG	GCAAATATGTcAAtGA-CTaGGG	chr2	9256086	-	3	1			DNA	GGGTGATGTTGCCTGAC--CGGNGG	tGGTGATtTTGCCTGcCATCGGGGG	chr7	119270339	-	3	2
	RNA	CACCTCTCTCCATGGTAACCNGG	CACCTCTCTCCA-GaTcAgCAGG	chr2	142287567	+	3	1			RNA	GCAAATATGTGAAGGAGCTCNGG	cCAcATATGTGAAGGc-CTCTGG	chr2	42057662	+	3	1			DNA	GGGTGATGTTGCCTGACC--GGNGG	GGGaGATGaTGCCTGgCCTAGGGGG	chr7	107192905	+	3	2
	RNA	CACCTCTCTCCATGGTAACCNGG	gACCTCTtTCtA-GGTAACCTGG	chr2	211111861	+	3	1			RNA	GCAAATATGTGAAGGAGCTCNGG	GCAAATAaGTGAtGGA-aTCAGG	chr2	180664527	-	3	1			DNA	GGGTGATGTTGCCTG--ACCGGNGG	tGGTGATtTTGCCTGCCAtCGGGGG	chr7	119270339	-	3	2
	RNA	CACCTCTCTCCATGGTAACCNGG	CACCTCTCT-CATGtTgAgCAGG	chr2	98570824	-	3	1			DNA	GCAAATATGTGAA-GGAGCTCNGG	GaAAATAaGaGAAGGGAGCTCAGG	chr2	197014929	+	3	1			RNA	GGGTGATGTTGCCTGACCGGNGG	GGGgGATGTTGa--GAaCGGGGG	chr7	155032829	-	3	2
	RNA	CACCTCTCTCCATGGTAACCNGG	CACCTCTCTC-ATGtTgAgCAGG	chr2	98570824	-	3	1			DNA	GCAAATATGTGAA-GGAGCTCNGG	GtAAATATGTtAAAGaAGCTCAGG	chr2	236756364	+	3	1			RNA	GGGTGATGTTGCCTGACCGGNGG	GG--GgTGTTGCCTcACCcGGGG	chr7	19548520	-	3	2
	RNA	CACCTCTCTCCATGGTAACCNGG	CtaC-CTCTCCATtGTAACCAGG	chr2	54284781	+	3	1			RNA	GCAAATATGTGAAGGAGCTCNGG	GaAAA-ATGTtAAGtAGCTCAGG	chr2	207371161	-	3	1			RNA	GGGTGATGTTGCCTGACCGGNGG	GGG--gTGTTGCCTcACCcGGGG	chr7	19548520	-	3	2
	DNA	CACCTCTCTCCATG-GTAACCNGG	CACCTCaCTCCATGAGcAcCCAGG	chr2	131434257	-	3	1			RNA	GCAAATATGTGAAGGAGCTCNGG	aCtAA-ATGTGAAGGAGCTgTGG	chr2	216938858	+	3	1			RNA	GGGTGATGTTGCCTGACCGGNGG	tG--GATGaTGCCTGACtGGGGG	chr7	24586116	-	3	2
	DNA	CACCTCTCTCCATG-GTAACCNGG	CAtCTCTgTCCATGGGTAAaCAGG	chr2	207101098	+	3	1			RNA	GCAAATATGTGAAGGAGCTCNGG	GaAAATATG-GAAGcAGCTtTGG	chr2	3511662	+	3	1			RNA	GGGTGATGTTGCCTGACCGGNGG	tGG--ATGaTGCCTGACtGGGGG	chr7	24586116	-	3	2
	RNA	CACCTCTCTCCATGGTAACCNGG	CACCcCTCTCC-TGGgAcCCTGG	chr2	10343196	+	3	1			RNA	GCAAATATGTGAAGGAGCTCNGG	GCAAATAaG-GAAGGAtCTtTGG	chr2	5534415	+	3	1			RNA	GGGTGATGTTGCCTGACCGGNGG	GG--cATGTTGCCTGACCcaGGG	chr7	55003923	-	3	2
	RNA	CACCTCTCTCCATGGTAACCNGG	CACCTCTCaCC-TGGTAgCaAGG	chr2	50227398	-	3	1			RNA	GCAAATATGTGAAGGAGCTCNGG	GCAAAcATa-GAAGGAGaTCTGG	chr2	179531177	-	3	1			RNA	GGGTGATGTTGCCTGACCGGNGG	GGc--ATGTTGCCTGACCcaGGG	chr7	55003923	-	3	2
	RNA	CACCTCTCTCCATGGTAACCNGG	CAaCTCTCTCC-TGGgAACaTGG	chr2	96784776	+	3	1			RNA	GCAAATATGTGAAGGAGCTCNGG	GaAAATATG-GAAGcAGCTtTGG	chr2	185604959	+	3	1			RNA	GGGTGATGTTGCCTGACCGGNGG	GG--GAgGTgGCCTGACCcGTGG	chr7	156082296	-	3	2
	RNA	CACCTCTCTCCATGGTAACCNGG	CACCTCTCTCC-TGGctgCCTGG	chr2	104758407	-	3	1			RNA	GCAAATATGTGAAGGAGCTCNGG	GCcAAcATG-GAAGGgGCTCAGG	chr2	239819926	-	3	1			RNA	GGGTGATGTTGCCTGACCGGNGG	GGG--AgGTgGCCTGACCcGTGG	chr7	156082296	-	3	2
	RNA	CACCTCTCTCCATGGTAACCNGG	tACCcCTtTCC-TGGTAACCAGG	chr2	110041621	-	3	1			DNA	GCAAATATGTG-AAGGAGCTCNGG	GgAtATATGTGGAAGGAGCaCTGG	chr2	210260241	-	3	1			RNA	GGGTGATGTTGCCTGACCGGNGG	GGGgGATGTTGgCTcA--GGGGG	chr7	5450645	-	3	2
	RNA	CACCTCTCTCCATGGTAACCNGG	tACCcCTtTCC-TGGTAACCAGG	chr2	110329792	+	3	1			DNA	GCAAATATGTG-AAGGAGCTCNGG	GtAAATATGTtAAAGaAGCTCAGG	chr2	236756364	+	3	1			RNA	GGGTGATGTTGCCTGACCGGNGG	GGGTGAgaTgGCCTGA--GGCGG	chr7	28981075	-	3	2
	DNA	CACCTCTCTCCA-TGGTAACCNGG	CcaCTCTCaCCACTGGTAACCAGG	chr2	220412432	-	3	1			RNA	GCAAATATGTGAAGGAGCTCNGG	GaAAATtTtT-AAGGAGCTCAGG	chr2	51676915	+	3	1			RNA	GGGTGATGTTGCCTGACCGGNGG	GGGTGATGacGCtTGA--GGTGG	chr7	43275424	+	3	2
	DNA	CAC-CTCTCTCCATGGTAACCNGG	CtgTCTCTCTCCATGGTAtCCAGG	chr2	72841517	+	3	1			RNA	GCAAATATGTGAAGGAGCTCNGG	GCAAAaATGT-gAGGAGCaCAGG	chr2	102755358	+	3	1			RNA	GGGTGATGTTGCCTGACCGGNGG	GGGTGATGcTGttTGA--GGTGG	chr7	105983912	-	3	2
	DNA	CAC-CTCTCTCCATGGTAACCNGG	CAgGgTCTCaCCATGGTAACCAGG	chr2	168266982	+	3	1			RNA	GCAAATATGTGAAGGAGCTCNGG	GaAAATATGg-AAGcAGCTCTGG	chr2	142397731	+	3	1			RNA	GGGTGATGTTGCCTGACCGGNGG	caGTGATGcTGCCTGA--GGAGG	chr7	154804063	-	3	2
	RNA	CACCTCTCTCCATGGTAACCNGG	CACaTCaCTCCATGG-AACaAGG	chr2	14866107	+	3	1			RNA	GCAAATATGTGAAGGAGCTCNGG	GCAAATcTtT-AAGGAGCTtAGG	chr2	191888881	+	3	1			RNA	GGGTGATGTTGCCTGACCGGNGG	GtGTGcTGTgGCC--ACCGGTGG	chr7	17786738	-	3	2
	RNA	CACCTCTCTCCATGGTAACCNGG	CAgCTCTCTCCATGG-gcCCTGG	chr2	112939933	+	3	1			RNA	GCAAATATGTGAAGGAGCTCNGG	GCAAATATGg-AAGcAGCTtTGG	chr2	200145416	-	3	1			RNA	GGGTGATGTTGCCTGACCGGNGG	GGGTGATtTTGCC--AtCtGTGG	chr7	34664832	-	3	2
	RNA	CACCTCTCTCCATGGTAACCNGG	CACCTCTCTtCATGG-AtCgTGG	chr2	186641408	+	3	1			DNA	GCAAATATGTGAAG-GAGCTCNGG	GaAAATAaGaGAAGGGAGCTCAGG	chr2	197014929	+	3	1			RNA	GGGTGATGTTGCCTGACCGGNGG	GGGTGgTGTgGCC--ACaGGGGG	chr7	51950341	+	3	2
	RNA	CACCTCTCTCCATGGTAACCNGG	CAgCTCTgTCCtTGG-AACCTGG	chr2	206826118	+	3	1			DNA	GCAAATATGTGA-AGGAGCTCNGG	GCAAAgATGTGAGAGaAGgTCAGG	chr2	17161230	-	3	1			RNA	GGGTGATGTTGCCTGACCGGNGG	GGGTGATGTTGaC--ACtGtGGG	chr7	148229732	-	3	2
	DNA	CA-CCTCTCTCCATGGTAACCNGG	CATCCggTCTtCATGGTAACCTGG	chr2	11023128	+	3	1			DNA	GCAAATATGTGA-AGGAGCTCNGG	GCcAATATcTGAGAGGAGtTCGGG	chr2	25468056	+	3	1			RNA	GGGTGATGTTGCCTGACCGGNGG	GGGTGcTGTgGCC--cCCGGAGG	chr7	151002153	-	3	2
	DNA	CA-CCTCTCTCCATGGTAACCNGG	CtGCCTCTCTtCATaGTAACCAGG	chr2	35599029	-	3	1			DNA	GCAAATATGTGA-AGGAGCTCNGG	GtAAATATGTtAAAGaAGCTCAGG	chr2	236756364	+	3	1			RNA	GGGTGATGTTGCCTGACCGGNGG	GGGTGgTGTTGCCTGtg--GGGG	chr7	37363947	-	3	2
	DNA	CA-CCTCTCTCCATGGTAACCNGG	CtGtCTCTCTCCATGGTAtCCAGG	chr2	72841517	+	3	1			RNA	GCAAATATGTGAAGGAGCTCNGG	GCAAAgATGTGAAGGgGC-tGGG	chr2	4095114	-	3	1			RNA	GGGTGATGTTGCCTGACCGGNGG	GaGTGATGTTGCaTGAC--cTGG	chr7	156190636	-	3	2
	DNA	CA-CCTCTCTCCATGGTAACCNGG	CAGggTCTCaCCATGGTAACCAGG	chr2	168266982	+	3	1			RNA	GCAAATATGTGAAGGAGCTCNGG	GCAAgTAaGTGtAGGAGC-CTGG	chr2	79864806	-	3	1			DNA	GGGTGA--TGTTGCCTGACCGGNGG	GGGTGgGGTGTTGCCTcACCcGGGG	chr7	19548520	-	3	2
	RNA	CACCTCTCTCCATGGTAACCNGG	CAgCTCTCTCCATGGg-cCCTGG	chr2	112939933	+	3	1			RNA	GCAAATATGTGAAGGAGCTCNGG	aCAAATATGgGAAGGAGC-tTGG	chr2	97068721	+	3	1			DNA	GGGTGA--TGTTGCCTGACCGGNGG	GGGTGcGCTGTTGCgTGACCtGGGG	chr7	42888680	+	3	2
	RNA	CACCTCTCTCCATGGTAACCNGG	CAgCTCTCTCCATGGgc-CCTGG	chr2	112939933	+	3	1			RNA	GCAAATATGTGAAGGAGCTCNGG	aCAAATATGgGAAGGAGC-tTGG	chr2	97393494	+	3	1			DNA	GGGTGATG--TTGCCTGACCGGNGG	GGGTGATGAATTGCtTGACgtGTGG	chr7	96426086	+	3	2
	RNA	CACCTCTCTCCATGGTAACCNGG	CACtTCTCaCCATGGT-tCCTGG	chr2	158692961	+	3	1			RNA	GCAAATATGTGAAGGAGCTCNGG	aCAAATATGgGAAGGAGC-tTGG	chr2	97314988	-	3	1			RNA	GGGTGATGTTGCCTGACCGGNGG	GGGgGATGagG--TGACCGGTGG	chr7	1559536	+	3	2
	RNA	CACCTCTCTCCATGGTAACCNGG	CACtTCTCaCCATGGTt-CCTGG	chr2	158692961	+	3	1			RNA	GCAAATATGTGAAGGAGCTCNGG	GCtAATATGcGtAGGAGC-CAGG	chr2	163633446	+	3	1			RNA	GGGTGATGTTGCCTGACCGGNGG	GGGTatTGTTG--TGACtGGAGG	chr7	36717285	-	3	2
	DNA	C-ACCTCTCTCCATGGTAACCNGG	CTACCTCTCTtCcTGGTtACCAGG	chr22	43752719	-	3	1			RNA	GCAAATATGTGAAGGAGCTCNGG	GCAAgTAaGTGAtGGAGC-CAGG	chr2	199420117	-	3	1			RNA	GGGTGATGTTGCCTGACCGGNGG	GGGTGATGaTG--TtACtGGTGG	chr7	134378495	+	3	2
	RNA	CACCTCTCTCCATGGTAACCNGG	CACCTCcCTCCATGagAA-CAGG	chr22	20960839	+	3	1			RNA	GCAAATATGTGAAGGAGCTCNGG	GCAAATATGTGAAaGAct-CTGG	chr2	216168235	+	3	1			RNA	GGGTGATGTTGCCTGACCGGNGG	GtGTGATcTTG--TtACCGGTGG	chr7	145481937	+	3	2
	RNA	CACCTCTCTCCATGGTAACCNGG	CcaCTg-CTCCATGGTAACCTGG	chr22	21070644	+	3	1			DNA	GCAAATATGTGAAGGAGCT-CNGG	GCtAATATtTGAAGGAcCTCCAGG	chr2	221530910	-	3	1			RNA	GGGTGATGTTGCCTGACCGGNGG	GGGgGATGTTG--aGAaCGGGGG	chr7	155032829	-	3	2
	RNA	CACCTCTCTCCATGGTAACCNGG	CcCaTC-CTCCATGGTgACCAGG	chr22	36423542	+	3	1			DNA	GCAAATATG-TGAAGGAGCTCNGG	GatAATATGTTGtAGGAGCTCTGG	chr2	83967912	+	3	1			RNA	GGGTGATGTTGCCTGACCGGNGG	GtcTGA--TTGCCTGACCtGAGG	chr7	22122699	-	3	2
	RNA	CACCTCTCTCCATGGTAACCNGG	CACCTC-CaCgATGGTcACCGGG	chr22	38232922	-	3	1			DNA	GCAAATATG-TGAAGGAGCTCNGG	GCAAATcTGATGAAGGAGaTtTGG	chr2	172795103	-	3	1			RNA	GGGTGATGTTGCCTGACCGGNGG	GtcTGAT--TGCCTGACCtGAGG	chr7	22122699	-	3	2
	RNA	CACCTCTCTCCATGGTAACCNGG	CACCTg-CTCCATGGTgAaCGGG	chr22	39476454	+	3	1			DNA	GCAAATATG-TGAAGGAGCTCNGG	GtAAATATGTTaAAGaAGCTCAGG	chr2	236756364	+	3	1			RNA	GGGTGATGTTGCCTGACCGGNGG	tGGTGA--TTGCCTGcCaGGAGG	chr7	149007855	+	3	2
	RNA	CACCTCTCTCCATGGTAACCNGG	CACCTg-CTCCAccGTAACCAGG	chr22	40021640	-	3	1			DNA	GCAAATATGTGAAGG-AGCTCNGG	GaAAATAaGaGAAGGGAGCTCAGG	chr2	197014929	+	3	1			RNA	GGGTGATGTTGCCTGACCGGNGG	tGGTGAT--TGCCTGcCaGGAGG	chr7	149007855	+	3	2
	RNA	CACCTCTCTCCATGGTAACCNGG	CAgCTCT-TCCtTGGTcACCAGG	chr22	17857088	+	3	1			DNA	GCAAATATGTGAAGG-AGCTCNGG	GtAAATATGTtAAaGAAGCTCAGG	chr2	236756364	+	3	1			DNA	GGGTGATGTTGCCTGACCG--GNGG	tGGTGATGTgGCCTGACaGCTGTGG	chr7	33887830	-	3	2
	DNA	CACCTC-TCTCCATGGTAACCNGG	CcCCaCTgCTCCATGGTAACCTGG	chr22	21070642	+	3	1			RNA	GCAAATATGTGAAGGAGCTCNGG	cCAcATATGTGAAGG-cCTCTGG	chr2	42057662	+	3	1			DNA	G--GGTGATGTTGCCTGACCGGNGG	GGTGGTGATGaTGCCTGgCCtGAGG	chr7	151559506	+	3	2
	RNA	CACCTCTCTCCATGGTAACCNGG	C-CCTCcCTaCATGGTcACCTGG	chr22	22986122	+	3	1			RNA	GCAAATATGTGAAGGAGCTCNGG	G-AAATAaGTGAAGaAGCTgAGG	chr2	47735655	+	3	1			RNA	GGGTGATGTTGCCTGACCGGNGG	aGGTaATGTT--CTGACaGGTGG	chr7	32787476	+	3	2
	RNA	CACCTCTCTCCATGGTAACCNGG	C-CCaCgCTCCATGGaAACCAGG	chr22	46465359	-	3	1			RNA	GCAAATATGTGAAGGAGCTCNGG	G-tAATATGTGAAGGgGCaCTGG	chr2	183996048	-	3	1			RNA	GGGTGATGTTGCCTGACCGGNGG	aGGTaATGTT--CTGACaGGTGG	chr7	34877218	+	3	2
	DNA	CACCTCTC-TCCATGGTAACCNGG	CcCCaCTgCTCCATGGTAACCTGG	chr22	21070642	+	3	1			RNA	GCAAATATGTGAAGGAGCTCNGG	G-AAAaATGTtAAGtAGCTCAGG	chr2	207371161	-	3	1			RNA	GGGTGATGTTGCCTGACCGGNGG	GGGTGATcTT--CTGggCGGAGG	chr7	100823473	-	3	2
	RNA	CACCTCTCTCCATGGTAACCNGG	aACCTCTCTCCAa-GTgACCAGG	chr22	16746455	-	3	1			RNA	GCAAATATGTGAAGGAGCTCNGG	t-AAATATcTGAAGGAGCTtGGG	chr2	229270469	+	3	1			RNA	GGGTGATGTTGCCTGACCGGNGG	GGGTGgTGgTGCCTt--CGGAGG	chr7	629333	-	3	2
	RNA	CACCTCTCTCCATGGTAACCNGG	aACCTCTCTCCAaG-TgACCAGG	chr22	16746455	-	3	1			DNA	GCAAATA-TGTGAAGGAGCTCNGG	tCAAATACTGTcAtGGAGCTCAGG	chr2	66938810	+	3	1			RNA	GGGTGATGTTGCCTGACCGGNGG	GGGTGgTGgTGCCTt--CGGAGG	chr7	629613	-	3	2
	RNA	CACCTCTCTCCATGGTAACCNGG	CcaCT-gCTCCATGGTAACCTGG	chr22	21070644	+	3	1			DNA	GCAAATA-TGTGAAGGAGCTCNGG	GCAcATcCTGTGAgGGAGCTCTGG	chr2	241482310	+	3	1			RNA	GGGTGATGTTGCCTGACCGGNGG	GGGTGgTGgTGCCTt--CGGAGG	chr7	629501	-	3	2
	RNA	CACCTCTCTCCATGGTAACCNGG	CACCT-gCTCCATGGTgAaCGGG	chr22	39476454	+	3	1			RNA	GCAAATATGTGAAGGAGCTCNGG	GCAAAaATGTGAg-GAGCaCAGG	chr2	102755358	+	3	1			RNA	GGGTGATGTTGCCTGACCGGNGG	GGGaaATGTTGCCTG--CaGGGG	chr7	6269144	+	3	2
	RNA	CACCTCTCTCCATGGTAACCNGG	CACCT-gCTCCAccGTAACCAGG	chr22	40021640	-	3	1			RNA	GCAAATATGTGAAGGAGCTCNGG	GCAAAaATGTGAgG-AGCaCAGG	chr2	102755358	+	3	1			RNA	GGGTGATGTTGCCTGACCGGNGG	GtGTGATGgTGCaTG--CGGTGG	chr7	133496305	-	3	2
	DNA	CACC-TCTCTCCATGGTAACCNGG	CACCCTCcCTaCATGGTcACCTGG	chr22	22986120	+	3	1			RNA	GCAAATATGTGAAGGAGCTCNGG	GCAAATATGTGAA-agaCTCTGG	chr2	216168235	+	3	1			RNA	GGGTGATGTTGCCTGACCGGNGG	GGGTGAgGgTGCCTG--CtGGGG	chr7	158476574	-	3	2
	RNA	CACCTCTCTCCATGGTAACCNGG	aACCTCTCTCCA-aGTgACCAGG	chr22	16746455	-	3	1			RNA	GCAAATATGTGAAGGAGCTCNGG	GCAAATATGTGAAa-gaCTCTGG	chr2	216168235	+	3	1			RNA	GGGTGATGTTGCCTGACCGGNGG	GGGg--TGTTGCCTcACCcGGGG	chr7	19548520	-	3	2
	RNA	CACCTCTCTCCATGGTAACCNGG	CACCTCcCTCtA-GGTAACtAGG	chr22	20217883	+	3	1			RNA	GCAAATATGTGAAGGAGCTCNGG	GCAAATATGaG-AGaAaCTCTGG	chr2	79624122	+	3	1			RNA	GGGTGATGTTGCCTGACCGGNGG	GGGT--TGTgGCCgGgCCGGGGG	chr7	22499885	-	3	2
	RNA	CACCTCTCTCCATGGTAACCNGG	CACCTCTCcCCA-GaTAACaGGG	chr22	33637150	+	3	1			RNA	GCAAATATGTGAAGGAGCTCNGG	GCAAATATGaGA-GaAaCTCTGG	chr2	79624122	+	3	1			RNA	GGGTGATGTTGCCTGACCGGNGG	GGGT--TGTgGCCgGgCCGGGGG	chr7	90154750	+	3	2
	RNA	CACCTCTCTCCATGGTAACCNGG	CACC-CTCTCCAgGGaAACaTGG	chr22	42398086	+	3	1			RNA	GCAAATATGTGAAGGAGCTCNGG	GCAgATcTGTG-AGGAcCTCAGG	chr2	85697636	+	3	1			DNA	GGGT--GATGTTGCCTGACCGGNGG	GGGTGGGgTGTTGCCTcACCcGGGG	chr7	19548520	-	3	2
	RNA	CACCTCTCTCCATGGTAACCNGG	CACCTtTCTaC-TGGaAACCAGG	chr22	22464133	-	3	1			RNA	GCAAATATGTGAAGGAGCTCNGG	GCAgATcTGTGA-GGAcCTCAGG	chr2	85697636	+	3	1			DNA	GGGT--GATGTTGCCTGACCGGNGG	GGGTGCGcTGTTGCgTGACCtGGGG	chr7	42888680	+	3	2
	RNA	CACCTCTCTCCATGGTAACCNGG	gACCTgTtTCC-TGGTAACCAGG	chr22	25327157	+	3	1			DNA	GCAAATATGT-GAAGGAGCTCNGG	GatAATATGTTGtAGGAGCTCTGG	chr2	83967912	+	3	1			RNA	GGGTGATGTTGCCTGACCGGNGG	GGGTGcgG--GCCTGACCGtGGG	chr4	2469755	+	3	2
	RNA	CACCTCTCTCCATGGTAACCNGG	CACCTCTCTCC-TGaTtcCCAGG	chr22	29182087	-	3	1			DNA	GCAAATATGT-GAAGGAGCTCNGG	GgAtATATGTGGAAGGAGCaCTGG	chr2	210260241	-	3	1			RNA	GGGTGATGTTGCCTGACCGGNGG	aGGTGATG--GtgTGACCGGAGG	chr4	9887673	+	3	2
	DNA	CAC-CTCTCTCCATGGTAACCNGG	CACCCTCcCTaCATGGTcACCTGG	chr22	22986120	+	3	1			DNA	GCAAATATGT-GAAGGAGCTCNGG	GtAAATATGTTaAAGaAGCTCAGG	chr2	236756364	+	3	1			RNA	GGGTGATGTTGCCTGACCGGNGG	GGGTGATG--GaCTGACCcaTGG	chr4	26766011	+	3	2
	RNA	CACCTCTCTCCATGGTAACCNGG	CAgCTCTCTCCATGG-AAggAGG	chr22	46297389	+	3	1			DNA	GCAAAT-ATGTGAAGGAGCTCNGG	GCAcATCcTGTGAgGGAGCTCTGG	chr2	241482310	+	3	1			RNA	GGGTGATGTTGCCTGACCGGNGG	GtGaGATG--GCCTtACCGGTGG	chr4	165504885	-	3	2
	RNA	CACCTCTCTCCATGGTAACCNGG	CAgCTCTgTCCAaGG-AACCTGG	chr22	48317727	-	3	1			RNA	GCAAATATGTGAAGGAGCTCNGG	GgAgATATGTGAAGGAG-TaTGG	chr2	172418096	-	3	1			RNA	GGGTGATGTTGCCTGACCGGNGG	G--TGAcaTTGCCTGACCGcTGG	chr4	158598386	+	3	2
	DNA	CA-CCTCTCTCCATGGTAACCNGG	CACCCTCcCTaCATGGTcACCTGG	chr22	22986120	+	3	1			RNA	GCAAATATGTGAAGGAGCTCNGG	GCAAATAaGTGAtGGAa-TCAGG	chr2	180664527	-	3	1			RNA	GGGTGATGTTGCCTGACCGGNGG	GGGTGATaTTGCCT--tCtGAGG	chr4	39336715	-	3	2
	RNA	CACCTCTCTCCATGGTAACCNGG	CgCCTaTCTCCtTGGT-ACCTGG	chr22	26096849	-	3	1			RNA	GCAAATATGTGAAGGAGCTCNGG	GCAgAT-TcTGAAGGAtCTCAGG	chr2	7457132	+	3	1			RNA	GGGTGATGTTGCCTGACCGGNGG	GGGTGATtTTGCCT--CCcaAGG	chr4	67103128	+	3	2
	RNA	CACCTCTCTCCATGGTAACCNGG	CgCCTaTCTCCtTGGTA-CCTGG	chr22	26096849	-	3	1			RNA	GCAAATATGTGAAGGAGCTCNGG	GaAAAT-TtTtAAGGAGCTCAGG	chr2	51676915	+	3	1			RNA	GGGTGATGTTGCCTGACCGGNGG	GGGaGATGTTGCCT--CaGcCGG	chr4	139878679	-	3	2
	RNA	CACCTCTCTCCATGGTAACCNGG	CACCTtTCTCCATaGcAA-CGGG	chr19	57599707	+	3	1			RNA	GCAAATATGTGAAGGAGCTCNGG	GCAAAT-TGTGAAatAGCTgAGG	chr2	136359719	+	3	1			RNA	GGGTGATGTTGCCTGACCGGNGG	GtGTGATGTTGCtT--CCaGAGG	chr4	149115691	+	3	2
	RNA	CACCTCTCTCCATGGTAACCNGG	CACCTC-CTCCcTtGcAACCAGG	chr19	14154233	+	3	1			RNA	GCAAATATGTGAAGGAGCTCNGG	cCAAAT-TGTGAAGGAGCagAGG	chr2	209539350	-	3	1			RNA	GGGTGATGTTGCCTGACCGGNGG	GGtTG--GcTGCCTGACCaGTGG	chr4	6007126	+	3	2
	RNA	CACCTCTCTCCATGGTAACCNGG	CcCCatT-TCCATGGTAACCAGG	chr19	42352633	-	3	1			RNA	GCAAATATGTGAAGGAGCTCNGG	GCAAATA-GTatAtGAGCTCTGG	chr2	15527241	-	3	1			RNA	GGGTGATGTTGCCTGACCGGNGG	GGGTG--GcTGCCTGACtGaTGG	chr4	40028002	+	3	2
	DNA	CACCTCTCTCCATGGTAAC-CNGG	CACCTCTCTCCATaGTgAtTCTGG	chr19	42337247	+	3	1			RNA	GCAAATATGTGAAGGAGCTCNGG	GCAAATA-GTGAttGAGCTtGGG	chr2	29718439	-	3	1			RNA	GGGTGATGTTGCCTGACCGGNGG	GGGaG--GTTGCCaGACaGGAGG	chr4	62226188	-	3	2
	RNA	CACCTCTCTCCATGGTAACCNGG	CA-CTCTCcCCATGGcAACaTGG	chr19	8976758	-	3	1			RNA	GCAAATATGTGAAGGAGCTCNGG	tCAAATA-GTtAAGGAGaTCAGG	chr2	137193904	-	3	1			RNA	GGGTGATGTTGCCTGACCGGNGG	GGGTG--GaTGCCTGAgCaGGGG	chr4	139268377	+	3	2
	RNA	CACCTCTCTCCATGGTAACCNGG	CAC-TCTCcCCATGGcAACaTGG	chr19	8976758	-	3	1			RNA	GCAAATATGTGAAGGAGCTCNGG	GC-AcTATGTGAAGGAaaTCGGG	chr2	54620894	+	3	1			RNA	GGGTGATGTTGCCTGACCGGNGG	GGtTG--GTTcCCTGACCtGTGG	chr4	168435259	+	3	2
	RNA	CACCTCTCTCCATGGTAACCNGG	Cc-CcCTCcCCATGGTAACCAGG	chr19	11553143	-	3	1			RNA	GCAAATATGTGAAGGAGCTCNGG	GCA-cTATGTGAAGGAaaTCGGG	chr2	54620894	+	3	1			RNA	GGGTGATGTTGCCTGACCGGNGG	GGGTG--GTTGCCgGACgGaGGG	chr4	183736993	+	3	2
	RNA	CACCTCTCTCCATGGTAACCNGG	CcC-cCTCcCCATGGTAACCAGG	chr19	11553143	-	3	1			RNA	GCAAATATGTGAAGGAGCTCNGG	GCAc-TATGTGAAGGAaaTCGGG	chr2	54620894	+	3	1			RNA	GGGTGATGTTGCCTGACCGGNGG	aGGTGATGgTGt--GACCGGAGG	chr4	9887673	+	3	2
	RNA	CACCTCTCTCCATGGTAACCNGG	CA-CgCTCTgCATGGTcACCAGG	chr19	29401514	+	3	1			RNA	GCAAATATGTGAAGGAGCTCNGG	GC-AATcTGTGAgGGAtCTCTGG	chr2	103172881	-	3	1			RNA	GGGTGATGTTGCCTGACCGGNGG	ct--GATGTTGCCTaACCGGGGG	chr4	7667112	-	3	2
	RNA	CACCTCTCTCCATGGTAACCNGG	CAC-gCTCTgCATGGTcACCAGG	chr19	29401514	+	3	1			RNA	GCAAATATGTGAAGGAGCTCNGG	GCA-ATcTGTGAgGGAtCTCTGG	chr2	103172881	-	3	1			RNA	GGGTGATGTTGCCTGACCGGNGG	ctG--ATGTTGCCTaACCGGGGG	chr4	7667112	-	3	2
	DNA	CACCTCTCT-CCATGGTAACCNGG	CACCTCTCgGCCAgGGTgACCGGG	chr19	5055205	+	3	1			RNA	GCAAATATGTGAAGGAGCTCNGG	GCAA-TcTGTGAgGGAtCTCTGG	chr2	103172881	-	3	1			RNA	GGGTGATGTTGCCTGACCGGNGG	GG--GATGggGCCTGACaGGAGG	chr4	52885107	+	3	2
	DNA	CACCTCTCTCCATGGT-AACCNGG	CACCTCTCTCCATaGTGAttCTGG	chr19	42337247	+	3	1			RNA	GCAAATATGTGAAGGAGCTCNGG	Gt-AATATGTGAAGGgGCaCTGG	chr2	183996048	-	3	1			RNA	GGGTGATGTTGCCTGACCGGNGG	GGG--ATGggGCCTGACaGGAGG	chr4	52885107	+	3	2
	RNA	CACCTCTCTCCATGGTAACCNGG	C-CCTCcCTCCATGGccACCGGG	chr19	10818186	+	3	1			RNA	GCAAATATGTGAAGGAGCTCNGG	GtA-ATATGTGAAGGgGCaCTGG	chr2	183996048	-	3	1			RNA	GGGTGATGTTGCCTGACCGGNGG	GG--GAgGTTGCCaGACaGGAGG	chr4	62226188	-	3	2
	RNA	CACCTCTCTCCATGGTAACCNGG	C-CCcaTtTCCATGGTAACCAGG	chr19	42352633	-	3	1			RNA	GCAAATATGTGAAGGAGCTCNGG	GtAA-TATGTGAAGGgGCaCTGG	chr2	183996048	-	3	1			RNA	GGGTGATGTTGCCTGACCGGNGG	GGG--AgGTTGCCaGACaGGAGG	chr4	62226188	-	3	2
	DNA	CACCTCTC-TCCATGGTAACCNGG	CACCTCTCGgCCAgGGTgACCGGG	chr19	5055205	+	3	1			RNA	GCAAATATGTGAAGGAGCTCNGG	GCAgATgT-TaAAGGAGCTCTGG	chr22	41398920	-	3	1			RNA	GGGTGATGTTGCCTGACCGGNGG	tGGTGcTGTTGCCaGA--GGAGG	chr4	7497323	+	3	2
	RNA	CACCTCTCTCCATGGTAACCNGG	CcCCc-TCcCCATGGTAACCAGG	chr19	11553143	-	3	1			DNA	GCAAATATGTGAAGGA-GCTCNGG	GCAcATActTGAAGGATGCTCAGG	chr22	49596103	+	3	1			RNA	GGGTGATGTTGCCTGACCGGNGG	GGGTtATcTgGCCTGA--GGCGG	chr4	9381159	+	3	2
	RNA	CACCTCTCTCCATGGTAACCNGG	CcCCa-TtTCCATGGTAACCAGG	chr19	42352633	-	3	1			RNA	GCAAATATGTGAAGGAGCTCNGG	GCAgcTATGaGAAGGA-CTCAGG	chr22	25076462	-	3	1			RNA	GGGTGATGTTGCCTGACCGGNGG	aGGTGATGTTGtCTGg--GGTGG	chr4	15945967	+	3	2
	RNA	CACCTCTCTCCATGGTAACCNGG	gAaCg-TCTCCATGGTAACCTGG	chr19	58573624	+	3	1			RNA	GCAAATATGTGAAGGAGCTCNGG	GCAAATATG-GAcacAGCTCAGG	chr22	34566667	+	3	1			RNA	GGGTGATGTTGCCTGACCGGNGG	GGaTGcTGTgGCCTGA--GGAGG	chr4	46698735	-	3	2
	DNA	CACC-TCTCTCCATGGTAACCNGG	CACCGTCcCaCCATGGTAtCCAGG	chr19	12995038	-	3	1			RNA	GCAAATATGTGAAGGAGCTCNGG	GCctgTATGTGAAGGAGC-CGGG	chr22	32633009	-	3	1			RNA	GGGTGATGTTGCCTGACCGGNGG	GGGTGtTtTTGCCTtA--GGGGG	chr4	82476324	-	3	2
	RNA	CACCTCTCTCCATGGTAACCNGG	CACCTCTCTCCt-GGTctCCTGG	chr19	14430988	-	3	1			DNA	GCAAATATGTGAAGGAGCT-CNGG	GaAAATATaTGgAGGAGCTTCTGG	chr22	40432980	+	3	1			RNA	GGGTGATGTTGCCTGACCGGNGG	tGGTGATaTTGtCTGA--GGAGG	chr4	95937966	+	3	2
	RNA	CACCTCTCTCCATGGTAACCNGG	CACCTCTtTCCA-GGTttCCTGG	chr19	42148100	+	3	1			DNA	GCAAATATGTGAAGGAGC-TCNGG	GaAAATATaTGgAGGAGCTTCTGG	chr22	40432980	+	3	1			RNA	GGGTGATGTTGCCTGACCGGNGG	GGGTGtgGTTGCCTGA--aGTGG	chr4	125968931	+	3	2
	RNA	CACCTCTCTCCATGGTAACCNGG	CACCTCTCT-CcTGGTctCCTGG	chr19	14430988	-	3	1			DNA	GCAAATATG-TGAAGGAGCTCNGG	GCAcAgATGATGAAGGAGCTgCGG	chr22	20742323	+	3	1			RNA	GGGTGATGTTGCCTGACCGGNGG	GGGaGATGTTGCCTcA--GcCGG	chr4	139878679	-	3	2
	RNA	CACCTCTCTCCATGGTAACCNGG	CACCTCTCTC-cTGGTctCCTGG	chr19	14430988	-	3	1			RNA	GCAAATATGTGAAGGAGCTCNGG	G-AAgTATGTGAAGttGCTCTGG	chr22	28029887	+	3	1			RNA	GGGTGATGTTGCCTGACCGGNGG	GtGTGATGTTGCCTGg--GtAGG	chr4	184255696	-	3	2
	RNA	CACCTCTCTCCATGGTAACCNGG	CACC-CTCTCCAgGGcAcCCGGG	chr19	3388201	-	3	1			RNA	GCAAATATGTGAAGGAGCTCNGG	caAAATcTGTGAAGGAG-TCTGG	chr22	49633382	+	3	1			RNA	GGGTGATGTTGCCTGACCGGNGG	GGaTGATtTTGCC--ACCtGGGG	chr4	146998098	+	3	2
	RNA	CACCTCTCTCCATGGTAACCNGG	CACg-CTCTgCATGGTcACCAGG	chr19	29401514	+	3	1			RNA	GCAAATATGTGAAGGAGCTCNGG	GCAggT-gGTGAAGGAGCTCTGG	chr22	35117314	-	3	1			RNA	GGGTGATGTTGCCTGACCGGNGG	GGGTGATtTTGCCTGcC--aGGG	chr4	5473012	-	3	2
	RNA	CACCTCTCTCCATGGTAACCNGG	CcCC-aTtTCCATGGTAACCAGG	chr19	42352633	-	3	1			RNA	GCAAATATGTGAAGGAGCTCNGG	GCAggTg-GTGAAGGAGCTCTGG	chr22	35117314	-	3	1			RNA	GGGTGATGTTGCCTGACCGGNGG	GGGgGAgGTTGCCTGAg--GTGG	chr4	8225351	+	3	2
	RNA	CACCTCTCTCCATGGTAACCNGG	CACC-CTCTCCtgGGaAACCTGG	chr19	45745385	+	3	1			RNA	GCAAATATGTGAAGGAGCTCNGG	GCcAAgA-GTGgAGGAGCTCAGG	chr22	44826906	+	3	1			RNA	GGGTGATGTTGCCTGACCGGNGG	GGGTGtgGTTGCCTGAa--GTGG	chr4	125968931	+	3	2
	RNA	CACCTCTCTCCATGGTAACCNGG	gAaC-gTCTCCATGGTAACCTGG	chr19	58573624	+	3	1			RNA	GCAAATATGTGAAGGAGCTCNGG	GtAtATAT-TGAAGGgGCTCAGG	chr19	53769064	+	3	1			DNA	GGGTGA--TGTTGCCTGACCGGNGG	GGGTGAGCTGTaGCCTcAtCGGTGG	chr4	34425540	-	3	2
	RNA	CACCTCTCTCCATGGTAACCNGG	CtCCTCTCaCC-TGGTgACCGGG	chr19	267387	+	3	1			RNA	GCAAATATGTGAAGGAGCTCNGG	GCAAATgTGTGAAtcA-CTCGGG	chr19	7199997	+	3	1			RNA	GGGTGATGTTGCCTGACCGGNGG	cGGaGcTGTTG--TGACCGGAGG	chr4	1614701	-	3	2
	RNA	CACCTCTCTCCATGGTAACCNGG	CAtCTCTCTgC-TGGTAACtGGG	chr19	18259659	+	3	1			RNA	GCAAATATGTGAAGGAGCTCNGG	GtAAA-cTGTGAAGGtGCTCAGG	chr19	12142795	-	3	1			RNA	GGGTGATGTTGCCTGACCGGNGG	GGGgGA--TTGCCTGAgCcGGGG	chr4	1600778	-	3	2
	RNA	CACCTCTCTCCATGGTAACCNGG	CACCcCTCaCC-TGGaAACCTGG	chr19	48598246	-	3	1			DNA	GCAAATATGTG-AAGGAGCTCNGG	GgAAAaATGTGCAAGGgGCTCGGG	chr19	35709520	-	3	1			RNA	GGGTGATGTTGCCTGACCGGNGG	GGGgGAT--TGCCTGAgCcGGGG	chr4	1600778	-	3	2
	DNA	CACCTCTCTCCATGGTAA-CCNGG	CACCTCTCTCCATaGTgATtCTGG	chr19	42337247	+	3	1			RNA	GCAAATATGTGAAGGAGCTCNGG	aCtAATATGT-AAGGAGCTgAGG	chr19	34910949	-	3	1			RNA	GGGTGATGTTGCCTGACCGGNGG	GGGTGA--gTGCCTGtCCtGTGG	chr4	8212462	-	3	2
	RNA	CACCTCTCTCCATGGTAACCNGG	CACaTCTCTCCtTGGT-cCCTGG	chr19	51543326	+	3	1			DNA	GCAAATATGTGAAGGAGC-TCNGG	GCAAAcAgGTGAAGGAGCCTgAGG	chr19	35896813	+	3	1			RNA	GGGTGATGTTGCCTGACCGGNGG	GGGTGAg--TGCCTGtCCtGTGG	chr4	8212462	-	3	2
	RNA	CACCTCTCTCCATGGTAACCNGG	CACaTCTCTCCtTGGTc-CCTGG	chr19	51543326	+	3	1			DNA	GCAAATATGTGAAGGAG-CTCNGG	GCAAAcAgGTGAAGGAGCCTgAGG	chr19	35896813	+	3	1			RNA	GGGTGATGTTGCCTGACCGGNGG	GGcTGA--cTGCCTGACCGcTGG	chr4	26823939	+	3	2
	RNA	CACCTCTCTCCATGGTAACCNGG	CAgCTC-CTCCtgGGTAACCTGG	chr21	7745494	-	3	1			RNA	GCAAATATGTGAAGGAGCTCNGG	cCAAATATGTGcAGG-GCcCAGG	chr19	21596195	-	3	1			RNA	GGGTGATGTTGCCTGACCGGNGG	GGcTGAc--TGCCTGACCGcTGG	chr4	26823939	+	3	2
	RNA	CACCTCTCTCCATGGTAACCNGG	CAgCTC-CTCCtgGGTAACCTGG	chr21	34376023	-	3	1			DNA	GCAAATATGT-GAAGGAGCTCNGG	GCAAtgATGTAGAAGGAGCTgGGG	chr19	17524745	-	3	1			RNA	GGGTGATGTTGCCTGACCGGNGG	GGGTGA--TTGgCTGtCCaGAGG	chr4	54560283	+	3	2
	RNA	CACCTCTCTCCATGGTAACCNGG	tA-CTCTCTCCATGcTAAaCTGG	chr21	43803028	+	3	1			RNA	GCAAATATGTGAAGGAGCTCNGG	GtAAAc-TGTGAAGGtGCTCAGG	chr19	12142795	-	3	1			RNA	GGGTGATGTTGCCTGACCGGNGG	GGGTGAT--TGgCTGtCCaGAGG	chr4	54560283	+	3	2
	RNA	CACCTCTCTCCATGGTAACCNGG	tAC-TCTCTCCATGcTAAaCTGG	chr21	43803028	+	3	1			RNA	GCAAATATGTGAAGGAGCTCNGG	GCgAAT-gGTGcAGGAGCTCAGG	chr19	57010716	+	3	1			DNA	G--GGTGATGTTGCCTGACCGGNGG	tTTGcTGATGTTGCCTaACCGGGGG	chr4	7667112	-	3	2
	RNA	CACCTCTCTCCATGGTAACCNGG	CACCTCTC-CttaGGTAACCTGG	chr21	32342610	+	3	1			RNA	GCAAATATGTGAAGGAGCTCNGG	GCgAATg-GTGcAGGAGCTCAGG	chr19	57010716	+	3	1			RNA	GGGTGATGTTGCCTGACCGGNGG	GGGTGgaGTT--CTGcCCGGGGG	chr4	924960	+	3	2
	RNA	CACCTCTCTCCATGGTAACCNGG	CACCcCTtTCCAT-GaAACCAGG	chr21	14689959	-	3	1			RNA	GCAAATATGTGAAGGAGCTCNGG	GCAAA-AgGTGAAGGAGagCAGG	chr21	33011958	-	3	1			RNA	GGGTGATGTTGCCTGACCGGNGG	aGGTGATGgT--gTGACCGGAGG	chr4	9887673	+	3	2
	RNA	CACCTCTCTCCATGGTAACCNGG	CACCcCTtTCCATG-aAACCAGG	chr21	14689959	-	3	1			RNA	GCAAATATGTGAAGGAGCTCNGG	GaAAATATG-GAAGcAGCTtTGG	chr21	22286848	+	3	1			RNA	GGGTGATGTTGCCTGACCGGNGG	tGGTcATGTT--CTcACCGGTGG	chr4	36662209	-	3	2
	RNA	CACCTCTCTCCATGGTAACCNGG	CAtCTCTtTCCAT-GTAcCCAGG	chr21	43851427	-	3	1			DNA	GCAAATATGTG-AAGGAGCTCNGG	GgAAATATcTGTAAGGAGtTCAGG	chr21	20170514	-	3	1			RNA	GGGTGATGTTGCCTGACCGGNGG	GGGTGATtTTGCCTG--CcaGGG	chr4	5473012	-	3	2
	RNA	CACCTCTCTCCATGGTAACCNGG	CAtCTCTtTCCATG-TAcCCAGG	chr21	43851427	-	3	1			RNA	GCAAATATGTGAAGGAGCTCNGG	GatAATATGTGAAGG-aCTCGGG	chr21	15146602	+	3	1			RNA	GGGTGATGTTGCCTGACCGGNGG	aGGTGATcTgGCCTG--CGGTGG	chr4	6146721	+	3	2
	RNA	CACCTCTCTCCATGGTAACCNGG	CACCTCTCcttA-GGTAACCTGG	chr21	32342610	+	3	1			RNA	GCAAATATGTGAAGGAGCTCNGG	a-AAATATGTGAtGGAGtTCAGG	chr21	21241501	+	3	1			RNA	GGGTGATGTTGCCTGACCGGNGG	GGGgGAgGTTGCCTG--aGGTGG	chr4	8225351	+	3	2
	RNA	CACCTCTCTCCATGGTAACCNGG	CACCTCTgTCCA-GGTggCCAGG	chr21	33160075	+	3	1			RNA	GCAAATATGTGAAGGAGCTCNGG	aCAAATATGTGAA-tAGCTgTGG	chr21	26417109	+	3	1			RNA	GGGTGATGTTGCCTGACCGGNGG	aGGTGATGTTGtCTG--gGGTGG	chr4	15945967	+	3	2
	RNA	CACCTCTCTCCATGGTAACCNGG	CACCTCTaTCC-TGGaAACaTGG	chr21	45155188	-	3	1			RNA	GCAAATATGTGAAGGAGCTCNGG	aCAAATATGTGAAt-AGCTgTGG	chr21	26417109	+	3	1			RNA	GGGTGATGTTGCCTGACCGGNGG	GGGTGATaTTGCCTt--CtGAGG	chr4	39336715	-	3	2
	RNA	CACCTCTCTCCATGGTAACCNGG	CACCcCTtTCCATGa-AACCAGG	chr21	14689959	-	3	1			RNA	GCAAATATGTGAAGGAGCTCNGG	GatAATATGTGAAGGAc-TCGGG	chr21	15146602	+	3	1			RNA	GGGTGATGTTGCCTGACCGGNGG	GtGTGATGTTGCCTG--gGtAGG	chr4	184255696	-	3	2
	DNA	C-ACCTCTCTCCATGGTAACCNGG	CCtCCTCTCTCCAgGGaAACCAGG	chr15	65997165	-	3	1			RNA	GCAAATATGTGAAGGAGCTCNGG	GaAAATA-GaGAAGGAGgTCGGG	chr21	31740176	-	3	1			RNA	GGGTGATGTTGCCTGACCGGNGG	GtGTGATGT--CaTGAaCGGGGG	chr5	38447138	-	3	2
	RNA	CACCTCTCTCCATGGTAACCNGG	CtCCTC-CTCCAaGGTAAaCAGG	chr15	38623658	-	3	1			RNA	GCAAATATGTGAAGGAGCTCNGG	GaAAATATcTtAAGGA-CTCAGG	chr15	34242007	-	3	1			RNA	GGGTGATGTTGCCTGACCGGNGG	GGGTGActT--CCTGACaGGGGG	chr5	140157415	+	3	2
	RNA	CACCTCTCTCCATGGTAACCNGG	CACCTCT-aCCAgGGaAACCAGG	chr15	38354609	+	3	1			RNA	GCAAATATGTGAAGGAGCTCNGG	GaAAA-ATGaGAAGGAGCTgTGG	chr15	100134749	-	3	1			RNA	GGGTGATGTTGCCTGACCGGNGG	GGGTGtgGT--CCTGcCCGGGGG	chr5	140609526	-	3	2
	DNA	CACCTCTCTCCATGG-TAACCNGG	CACCTCTgcCCATGcTTAACCTGG	chr15	49671264	+	3	1			RNA	GCAAATATGTGAAGGAGCTCNGG	GaAAATgTG-GAAGcAGCTCTGG	chr15	23062830	-	3	1			RNA	GGGTGATGTTGCCTGACCGGNGG	aGGTGATGT--CaTGACtGGGGG	chr5	151106694	-	3	2
	DNA	CACCTCTCTCCATGGT-AACCNGG	CACCTCTgcCCATGcTTAACCTGG	chr15	49671264	+	3	1			DNA	GCAAATAT-GTGAAGGAGCTCNGG	GCAAATATAGTGAtGGgGCTtGGG	chr15	68677229	-	3	1			RNA	GGGTGATGTTGCCTGACCGGNGG	GGGTGAgGT--CCTGACCtcTGG	chr5	179467694	-	3	2
	RNA	CACCTCTCTCCATGGTAACCNGG	g-CCTCTCTCCATGGTgtCCAGG	chr15	20013292	+	3	1			DNA	GCAA-ATATGTGAAGGAGCTCNGG	GCcAAATATGTaAAGGAGCcCAGG	chr15	46319293	+	3	1			RNA	GGGTGATGTTGCCTGACCGGNGG	GGGTGgTG--GCCTGAgtGGAGG	chr5	2803993	+	3	2
	RNA	CACCTCTCTCCATGGTAACCNGG	g-CCTCTCTCCATGGTgtCCAGG	chr15	21019940	+	3	1			DNA	GCAAATATGTGA-AGGAGCTCNGG	GCAAtTcTGgGATAGGAGCTCTGG	chr15	77617724	+	3	1			RNA	GGGTGATGTTGCCTGACCGGNGG	GGGaGATG--GCCTGACttGGGG	chr5	5264037	-	3	2
	RNA	CACCTCTCTCCATGGTAACCNGG	C-CCTCTCTCCcaGGTAcCCCGG	chr15	40428372	+	3	1			RNA	GCAAATATGTGAAGGAGCTCNGG	GCAAATATaTGgAGtAGC-CAGG	chr15	45811594	+	3	1			RNA	GGGTGATGTTGCCTGACCGGNGG	GGGTGATG--GggTGACtGGTGG	chr5	10629450	+	3	2
	RNA	CACCTCTCTCCATGGTAACCNGG	C-CCTCcCTCCATGGTtACtGGG	chr15	43594935	+	3	1			RNA	GCAAATATGTGAAGGAGCTCNGG	GtAAATATGTGgAGtAGC-CAGG	chr15	62788705	+	3	1			DNA	GGGTG--ATGTTGCCTGACCGGNGG	GGGTGGGAcGTTGCCTcACCaGGGG	chr5	40567339	-	3	2
	RNA	CACCTCTCTCCATGGTAACCNGG	C-CCTCcCTCCATGGTtACtGGG	chr15	43694767	+	3	1			RNA	GCAAATATGTGAAGGAGCTCNGG	GCAgATATaTGAgGGAGC-CAGG	chr15	68157247	-	3	1			RNA	GGGTGATGTTGCCTGACCGGNGG	G--TGATGTTGCCTcACatGAGG	chr5	23991196	+	3	2
	RNA	CACCTCTCTCCATGGTAACCNGG	t-CCTCTCTCCAgGGaAACCAGG	chr15	65997165	-	3	1			RNA	GCAAATATGTGAAGGAGCTCNGG	GCAAggATGTGAAGGAGg-CGGG	chr15	69367768	+	3	1			RNA	GGGTGATGTTGCCTGACCGGNGG	G--TGAgGTTGCCTGACCatGGG	chr5	112881340	-	3	2
	RNA	CACCTCTCTCCATGGTAACCNGG	CACCTCTa-CCAgGGaAACCAGG	chr15	38354609	+	3	1			RNA	GCAAATATGTGAAGGAGCTCNGG	aCAAAaATGgGAAGGAGC-CAGG	chr15	78848753	-	3	1			RNA	GGGTGATGTTGCCTGACCGGNGG	GGGTGATGcTcCCT--CCcGGGG	chr5	541807	-	3	2
	RNA	CACCTCTCTCCATGGTAACCNGG	CgCCTCTC-CCATGGcAtCCAGG	chr15	82531962	+	3	1			DNA	GCAAATATGTGAAGGAGCT-CNGG	GCAAAaATGTtAAGGAGCcACTGG	chr15	52329219	-	3	1			RNA	GGGTGATGTTGCCTGACCGGNGG	GGGaGATGcTGCCT--CCtGGGG	chr5	1193624	-	3	2
	RNA	CACCTCTCTCCATGGTAACCNGG	CAtCTCTCTCCAc-GTcACCAGG	chr15	31002752	-	3	1			DNA	GCAAATATGTGAAGGAGC-TCNGG	GCAAAaATGTtAAGGAGCCaCTGG	chr15	52329219	-	3	1			RNA	GGGTGATGTTGCCTGACCGGNGG	GGGTGATGTTGCCc--CCccAGG	chr5	10672115	-	3	2
	RNA	CACCTCTCTCCATGGTAACCNGG	CAtCTCTCTCCAcG-TcACCAGG	chr15	31002752	-	3	1			DNA	GCAAATATGTGAAGGAG-CTCNGG	GCAAAaATGTtAAGGAGCCaCTGG	chr15	52329219	-	3	1			RNA	GGGTGATGTTGCCTGACCGGNGG	tGGTGATGTTGCCT--tCaGAGG	chr5	27743146	-	3	2
	RNA	CACCTCTCTCCATGGTAACCNGG	CACCaCTCTCCtT-GTAcCCAGG	chr15	49079716	+	3	1			DNA	GCA-AATATGTGAAGGAGCTCNGG	GCcAAATATGTaAAGGAGCcCAGG	chr15	46319293	+	3	1			RNA	GGGTGATGTTGCCTGACCGGNGG	GGGTGATtTTGCCc--CCaGGGG	chr5	31392252	+	3	2
	RNA	CACCTCTCTCCATGGTAACCNGG	CACCaCTCTCCtTG-TAcCCAGG	chr15	49079716	+	3	1			RNA	GCAAATATGTGAAGGAGCTCNGG	c-AAATATGTaAAGGAGCcCAGG	chr15	46319295	+	3	1			RNA	GGGTGATGTTGCCTGACCGGNGG	GGGTGtTtTTGCCT--tCGGGGG	chr5	36332531	+	3	2
	RNA	CACCTCTCTCCATGGTAACCNGG	CACCaCTCTCaAT-cTAACCAGG	chr15	51838913	-	3	1			RNA	GCAAATATGTGAAGGAGCTCNGG	G-AAATATtTGAgGaAGCTCTGG	chr15	46675369	-	3	1			RNA	GGGTGATGTTGCCTGACCGGNGG	GGGTtATGTTGCCa--CCaGAGG	chr5	85589190	+	3	2
	RNA	CACCTCTCTCCATGGTAACCNGG	CACCaCTCTCaATc-TAACCAGG	chr15	51838913	-	3	1			RNA	GCAAATATGTGAAGGAGCTCNGG	G-AAATATGTGAAGaAaaTCTGG	chr15	75378682	-	3	1			RNA	GGGTGATGTTGCCTGACCGGNGG	atGTGATGTTGCCc--CCGGCGG	chr5	118851365	-	3	2
	RNA	CACCTCTCTCCATGGTAACCNGG	CACCT-TCTaCcTGGaAACCAGG	chr15	93665275	-	3	1			RNA	GCAAATATGTGAAGGAGCTCNGG	G-AAATATGgGAAGGAaaTCGGG	chr15	92506016	-	3	1			RNA	GGGTGATGTTGCCTGACCGGNGG	GGGTGATGgTGCCT--CaGcAGG	chr5	154505844	-	3	2
	RNA	CACCTCTCTCCATGGTAACCNGG	CAtCTCTCTCCA-cGTcACCAGG	chr15	31002752	-	3	1			RNA	GCAAATATGTGAAGGAGCTCNGG	G-AAAaATGaGAAGGAGCTgTGG	chr15	100134749	-	3	1			RNA	GGGTGATGTTGCCTGACCGGNGG	GGGTcATGTTGCCc--CCaGGGG	chr5	162930105	-	3	2
	DNA	CACCTCTCTCCATG-GTAACCNGG	CACCTCTgcCCATGCtTAACCTGG	chr15	49671264	+	3	1			RNA	GCAAATATGTGAAGGAGCTCNGG	GCAAcaATGTGAt-GAGCTCTGG	chr15	71228618	+	3	1			RNA	GGGTGATGTTGCCTGACCGGNGG	GGGTG--GTgGCCTGAgtGGAGG	chr5	2803993	+	3	2
	DNA	CACCTCTCTCCATG-GTAACCNGG	gACCTCTCTCCAgGTGTtACCGGG	chr15	71632374	+	3	1			RNA	GCAAATATGTGAAGGAGCTCNGG	GCAAcaATGTGAtG-AGCTCTGG	chr15	71228618	+	3	1			RNA	GGGTGATGTTGCCTGACCGGNGG	GtGat--GTTGCCTGACCGGGGG	chr5	140341949	+	3	2
	RNA	CACCTCTCTCCATGGTAACCNGG	CACCaCTCTCC-TtGTAcCCAGG	chr15	49079716	+	3	1			DNA	GCAAA-TATGTGAAGGAGCTCNGG	GCcAAATATGTaAAGGAGCcCAGG	chr15	46319293	+	3	1			RNA	GGGTGATGTTGCCTGACCGGNGG	GGGTGATtTTGC--ccCCGGAGG	chr5	2536519	-	3	2
	RNA	CACCTCTCTCCATGGTAACCNGG	CtgCTCTCTCC-TGGaAACCAGG	chr15	57546643	-	3	1			RNA	GCAAATATGTGAAGGAGCTCNGG	GCAAcaATGTG-AtGAGCTCTGG	chr15	71228618	+	3	1			RNA	GGGTGATGTTGCCTGACCGGNGG	GGGTtATGTTGC--cACCaGAGG	chr5	85589190	+	3	2
	DNA	CA-CCTCTCTCCATGGTAACCNGG	CcTCCTCTCTCCAgGGaAACCAGG	chr15	65997165	-	3	1			RNA	GCAAATATGTGAAGGAGCTCNGG	GCAAcaATGTGA-tGAGCTCTGG	chr15	71228618	+	3	1			RNA	GGGTGATGTTGCCTGACCGGNGG	GGGTGcTGaTGC--GACaGGAGG	chr5	135852421	-	3	2
	RNA	CACCTCTCTCCATGGTAACCNGG	CAaCTaTCTCCcTGGT-ACCAGG	chr15	77145893	-	3	1			RNA	GCAAATATGTGAAGGAGCTCNGG	GCAAtTATGTG-AGGAagTCGGG	chr15	90877016	+	3	1			RNA	GGGTGATGTTGCCTGACCGGNGG	GG--GAcGTTGCCTcACCaGGGG	chr5	40567339	-	3	2
	RNA	CACCTCTCTCCATGGTAACCNGG	CAaCTaTCTCCcTGGTA-CCAGG	chr15	77145893	-	3	1			RNA	GCAAATATGTGAAGGAGCTCNGG	GCAAtTATGTGA-GGAagTCGGG	chr15	90877016	+	3	1			RNA	GGGTGATGTTGCCTGACCGGNGG	GGG--AcGTTGCCTcACCaGGGG	chr5	40567339	-	3	2
	RNA	CACCTCTCTCCATGGTAACCNGG	CA-tTtTgTCCATGGTAACCAGG	chrY	21155121	+	3	1			RNA	GCAAATATGTGAAGGAGCTCNGG	aCcAATtTGTGAAGGAG-TCAGG	chr15	52095425	-	3	1			RNA	GGGTGATGTTGCCTGACCGGNGG	aGGTGcTGcTGCCTGA--GGAGG	chr5	2724959	+	3	2
	RNA	CACCTCTCTCCATGGTAACCNGG	CAt-TtTgTCCATGGTAACCAGG	chrY	21155121	+	3	1			RNA	GCAAATATGTGAAGGAGCTCNGG	GCAAggATGTGAAGGAG-gCGGG	chr15	69367768	+	3	1			RNA	GGGTGATGTTGCCTGACCGGNGG	GGGTGATGgTGCCTGt--GcTGG	chr5	17338431	-	3	2
	RNA	CACCTCTCTCCATGGTAACCNGG	CA-CTCaCTgCATGaTAACCAGG	chrY	23445300	-	3	1			RNA	GCAAATATGTGAAGGAGCTCNGG	GCAAtTATGTGAgGaAG-TCGGG	chr15	90877016	+	3	1			RNA	GGGTGATGTTGCCTGACCGGNGG	GGGTGAccTTGCCTGA--GaTGG	chr5	104779253	-	3	2
	RNA	CACCTCTCTCCATGGTAACCNGG	CAC-TCaCTgCATGaTAACCAGG	chrY	23445300	-	3	1			RNA	GCAAATATGTGAAGGAGCTCNGG	cCAAATATGTtAAaGAG-TCTGG	chr15	95905856	+	3	1			RNA	GGGTGATGTTGCCTGACCGGNGG	GGGTGATGggGtCTGA--GGTGG	chr5	107014947	-	3	2
	RNA	CACCTCTCTCCATGGTAACCNGG	CA-CTCaCTgCATGaTAACCAGG	chrY	26225292	+	3	1			DNA	G-CAAATATGTGAAGGAGCTCNGG	GACAgAgATGTGAAGGAGCcCAGG	chr15	92009335	-	3	1			RNA	GGGTGATGTTGCCTGACCGGNGG	GGGTGATGgTGCCTaA--tGGGG	chr5	133590982	-	3	2
	RNA	CACCTCTCTCCATGGTAACCNGG	CAC-TCaCTgCATGaTAACCAGG	chrY	26225292	+	3	1			RNA	GCAAATATGTGAAGGAGCTCNGG	Ga-AATAcGgGAAGGAGCTCGGG	chr15	83568634	+	3	1			RNA	GGGTGATGTTGCCTGACCGGNGG	GGGTGATGgTGCCTcA--GcAGG	chr5	154505844	-	3	2
	RNA	CACCTCTCTCCATGGTAACCNGG	C-CCTCTCTCCATGGaAtCaGGG	chrY	15300545	-	3	1			RNA	GCAAATATGTGAAGGAGCTCNGG	GaA-ATAcGgGAAGGAGCTCGGG	chr15	83568634	+	3	1			RNA	GGGTGATGTTGCCTGACCGGNGG	GGGTGATGaTtCCTGA--aGGGG	chr5	170535607	-	3	2
	RNA	CACCTCTCTCCATGGTAACCNGG	CAttT-TgTCCATGGTAACCAGG	chrY	21155121	+	3	1			RNA	GCAAATATGTGAAGGAGCTCNGG	GaAA-TAcGgGAAGGAGCTCGGG	chr15	83568634	+	3	1			RNA	GGGTGATGTTGCCTGACCGGNGG	tGGTGATGTTGCCaGA--GaGGG	chr5	178058584	+	3	2
	RNA	CACCTCTCTCCATGGTAACCNGG	CcCCTtTCTCCATGG-gACCTGG	chrY	15194308	-	3	1			RNA	GCAAATATGTGAAGGAGCTCNGG	GaAAATgTG-GAAGGAGCTtTGG	chrY	4271555	-	3	1			RNA	GGGTGATGTTGCCTGACCGGNGG	GGtTGcTGTTGCCTGg--GGTGG	chr5	180492695	-	3	2
	RNA	CACCTCTCTCCATGGTAACCNGG	gcCCTCTCTCCATGG-AAtCAGG	chrY	15300546	-	3	1			RNA	GCAAATATGTGAAGGAGCTCNGG	GCAAAcATGgGAAGtAGC-CAGG	chrY	5231643	-	3	1			RNA	GGGTGATGTTGCCTGACCGGNGG	GGGTGATGTTGCC--cCCccAGG	chr5	10672115	-	3	2
	RNA	CACCTCTCTCCATGGTAACCNGG	CcCCTtTCTCCATGGg-ACCTGG	chrY	15194308	-	3	1			RNA	GCAAATATGTGAAGGAGCTCNGG	cCAAATAT-TGAAGcAcCTCAGG	chr17	33346777	-	3	1			RNA	GGGTGATGTTGCCTGACCGGNGG	GGGTGATtTTGCC--cCCaGGGG	chr5	31392252	+	3	2
	RNA	CACCTCTCTCCATGGTAACCNGG	CcCCTtTCTCCATGGgA-CCTGG	chrY	15194308	-	3	1			RNA	GCAAATATGTGAAGGAGCTCNGG	GCAtATATGgGgAGGA-CTCAGG	chr17	52631716	-	3	1			RNA	GGGTGATGTTGCCTGACCGGNGG	GGGTGATGcTGCC--ACtGcTGG	chr5	32540134	+	3	2
	RNA	CACCTCTCTCCATGGTAACCNGG	CAgCTCTCaCCATGGcAA-CAGG	chr17	7563862	-	3	1			RNA	GCAAATATGTGAAGGAGCTCNGG	GtAAA-gTGTGAAGGAGCTtAGG	chr17	28642208	-	3	1			RNA	GGGTGATGTTGCCTGACCGGNGG	atGTGATGTTGCC--cCCGGCGG	chr5	118851365	-	3	2
	RNA	CACCTCTCTCCATGGTAACCNGG	CtCCcCTCTCCATGGTAg-CTGG	chr17	20236041	-	3	1			RNA	GCAAATATGTGAAGGAGCTCNGG	aCAAA-AgGTtAAGGAGCTCAGG	chr17	69550331	-	3	1			RNA	GGGTGATGTTGCCTGACCGGNGG	GGGTcATGTTGCC--cCCaGGGG	chr5	162930105	-	3	2
	RNA	CACCTCTCTCCATGGTAACCNGG	gACCTCTCTgCATGGTtA-CTGG	chr17	39795363	+	3	1			RNA	GCAAATATGTGAAGGAGCTCNGG	GaAAATATG-GAAGcAGCTgTGG	chr17	53901489	+	3	1			RNA	GGGTGATGTTGCCTGACCGGNGG	GGtTGcTGTgGCC--ACCGGAGG	chr5	176888355	-	3	2
	RNA	CACCTCTCTCCATGGTAACCNGG	CACCTCTCTCCtTGGaAA-gGGG	chr17	62808850	-	3	1			DNA	GCAAATATGTGAAG-GAGCTCNGG	GCgAAgATGTGAAGTGAGCTgGGG	chr17	78591540	-	3	1			RNA	GGGTGATGTTGCCTGACCGGNGG	GGGTGATGTTcCCTGtC--aAGG	chr5	111952340	+	3	2
	RNA	CACCTCTCTCCATGGTAACCNGG	CACCTC-CTCCAaGGTtgCCAGG	chr17	18401345	+	3	1			RNA	GCAAATATGTGAAGGAGCTCNGG	GCgAATATGTGAAGaAGC-tGGG	chr17	68965224	-	3	1			RNA	GGGTGATGTTGCCTGACCGGNGG	GGGTGATGgTGCCTaAt--GGGG	chr5	133590982	-	3	2
	RNA	CACCTCTCTCCATGGTAACCNGG	CACCTC-CTCCAaGGTtgCCAGG	chr17	20543072	-	3	1			DNA	GCAAATATGTGAAGG-AGCTCNGG	aCAAATATtTGAAGGCAGaTCAGG	chr17	34755199	+	3	1			RNA	GGGTGATGTTGCCTGACCGGNGG	aGGTGATaTTGCCTGAg--GGGG	chr5	157585785	+	3	2
	RNA	CACCTCTCTCCATGGTAACCNGG	CACCTg-CTCCATGGcAcCCAGG	chr17	80845171	+	3	1			RNA	GCAAATATGTGAAGGAGCTCNGG	aCAAATATGaGAtGG-GCTCAGG	chr17	60271283	+	3	1			RNA	GGGTGATGTTGCCTGACCGGNGG	GGGTGATGaTtCCTGAa--GGGG	chr5	170535607	-	3	2
	RNA	CACCTCTCTCCATGGTAACCNGG	CACCTCT-TCCATGGagAtCTGG	chr17	18101937	-	3	1			DNA	GCA-AATATGTGAAGGAGCTCNGG	GCATAATATGTtcAGGAGCaCAGG	chr17	42949433	-	3	1			DNA	GGGTGA--TGTTGCCTGACCGGNGG	aGGgGtGATGTTGCCTGACCGGGGG	chr5	140341945	+	3	2
	RNA	CACCTCTCTCCATGGTAACCNGG	CcCCTCT-cCCATGGTAAaCGGG	chr17	57865546	+	3	1			DNA	GCAAATA-TGTGAAGGAGCTCNGG	GCAAATAGTGTGAAtGtGCcCTGG	chr17	76791091	+	3	1			RNA	GGGTGATGTTGCCTGACCGGNGG	GGGTGATGggG--TGACtGGTGG	chr5	10629450	+	3	2
	DNA	CACCTCTCTCCATGGTAAC-CNGG	CACCTCcCTCCtTGGTAACCgAGG	chr17	41655697	-	3	1			RNA	GCAAATATGTGAAGGAGCTCNGG	aCAAATATcTGAA-GAGCTtTGG	chr17	212061	-	3	1			RNA	GGGTGATGTTGCCTGACCGGNGG	tGGaaATGTTG--TGACCGGAGG	chr5	13698454	-	3	2
	DNA	CACCTCTCTCCATGGTAAC-CNGG	CACCTCTCTCCcTGGgAgCCCAGG	chr17	42276784	+	3	1			RNA	GCAAATATGTGAAGGAGCTCNGG	aCAAATATcTGAAG-AGCTtTGG	chr17	212061	-	3	1			RNA	GGGTGATGTTGCCTGACCGGNGG	GGGTGATGTTG--TGgtCtGTGG	chr5	111350034	+	3	2
	DNA	CACCTCTCTCC-ATGGTAACCNGG	CACtggTCTCCCATGGTAACCAGG	chr17	34390882	-	3	1			RNA	GCAAATATGTGAAGGAGCTCNGG	GCAAATgTaTGAA-GAGtTCCGG	chr17	32009046	+	3	1			RNA	GGGTGATGTTGCCTGACCGGNGG	GGGTGATGcTG--TGAtCtGAGG	chr5	122118996	-	3	2
	DNA	CACCTCT-CTCCATGGTAACCNGG	CACCTCaACTCCATacTAACCTGG	chr17	33320533	-	3	1			RNA	GCAAATATGTGAAGGAGCTCNGG	GCAAATgTaTGAAG-AGtTCCGG	chr17	32009046	+	3	1			RNA	GGGTGATGTTGCCTGACCGGNGG	GGGTGA--cTtCCTGACaGGGGG	chr5	140157415	+	3	2
	DNA	CACCTCT-CTCCATGGTAACCNGG	CACCcCTAgTCCAaGGTAACCAGG	chr17	73236889	-	3	1			RNA	GCAAATATGTGAAGGAGCTCNGG	GCAAATgTaTGAA-GAGtTCCGG	chr17	45570324	-	3	1			RNA	GGGTGATGTTGCCTGACCGGNGG	GGGTGAc--TtCCTGACaGGGGG	chr5	140157415	+	3	2
	DNA	CACCTCTCT-CCATGGTAACCNGG	CACtggTCTCCCATGGTAACCAGG	chr17	34390882	-	3	1			RNA	GCAAATATGTGAAGGAGCTCNGG	GCAAATgTaTGAAG-AGtTCCGG	chr17	45570324	-	3	1			RNA	GGGTGATGTTGCCTGACCGGNGG	GGGTGA--cTGCtgGACCGGGGG	chr5	141758605	+	3	2
	DNA	CACCTC-TCTCCATGGTAACCNGG	CACCTCAaCTCCATacTAACCTGG	chr17	33320533	-	3	1			RNA	GCAAATATGTGAAGGAGCTCNGG	GCAAATgTaTGAA-GAGtTCCGG	chr17	46492619	+	3	1			RNA	GGGTGATGTTGCCTGACCGGNGG	GGGTGAc--TGCtgGACCGGGGG	chr5	141758605	+	3	2
	RNA	CACCTCTCTCCATGGTAACCNGG	t-CCTaTCTCCcTGGTAACCTGG	chr17	1077728	-	3	1			RNA	GCAAATATGTGAAGGAGCTCNGG	GCAAATgTaTGAAG-AGtTCCGG	chr17	46492619	+	3	1			RNA	GGGTGATGTTGCCTGACCGGNGG	GGGTGcTGTT--CTGcCCtGTGG	chr5	31191128	+	3	2
	RNA	CACCTCTCTCCATGGTAACCNGG	C-CCTgTCTCCAaGGaAACCCGG	chr17	8942020	-	3	1			RNA	GCAAATATGTGAAGGAGCTCNGG	GCAAATgTaTGAA-GAGtTCCGG	chr17	64917307	-	3	1			RNA	GGGTGATGTTGCCTGACCGGNGG	GGGTGATtTTGCCcc--CGGAGG	chr5	2536519	-	3	2
	RNA	CACCTCTCTCCATGGTAACCNGG	C-CCTCTCTCCATGGaAgCtGGG	chr17	13034021	+	3	1			RNA	GCAAATATGTGAAGGAGCTCNGG	GCAAATgTaTGAAG-AGtTCCGG	chr17	64917307	-	3	1			RNA	GGGTGATGTTGCCTGACCGGNGG	GGGTGATGgTGCCTG--tGcTGG	chr5	17338431	-	3	2
	RNA	CACCTCTCTCCATGGTAACCNGG	a-CCTgTCTCCATGGaAACCAGG	chr17	34519407	+	3	1			RNA	GCAAATATGTGAAGGAGCTCNGG	GCAAATATaaa-AGGAGCTCTGG	chr17	51904513	-	3	1			RNA	GGGTGATGTTGCCTGACCGGNGG	tGGTGATGTTGCCTt--CaGAGG	chr5	27743146	-	3	2
	RNA	CACCTCTCTCCATGGTAACCNGG	C-CCTgTCTtCAaGGTAACCAGG	chr17	48508715	+	3	1			RNA	GCAAATATGTGAAGGAGCTCNGG	GCAAATATaaaA-GGAGCTCTGG	chr17	51904513	-	3	1			RNA	GGGTGATGTTGCCTGACCGGNGG	GGGTGtTtTTGCCTt--CGGGGG	chr5	36332531	+	3	2
	RNA	CACCTCTCTCCATGGTAACCNGG	C-CaTCTCTCCATGGTctCCTGG	chr17	79668057	-	3	1			RNA	GCAAATATGTGAAGGAGCTCNGG	GtAAAg-TGTGAAGGAGCTtAGG	chr17	28642208	-	3	1			RNA	GGGTGATGTTGCCTGACCGGNGG	GGGTGATGTTGCCTG--accGGG	chr5	140341947	+	3	2
	DNA	CACCTCTC-TCCATGGTAACCNGG	CACCcCTaGTCCAaGGTAACCAGG	chr17	73236889	-	3	1			RNA	GCAAATATGTGAAGGAGCTCNGG	GgAcATA-GTGAAGGAGCTaTGG	chr17	11550897	+	3	1			RNA	GGGTGATGTTGCCTGACCGGNGG	GGGaGATGTTGCCgG--CGaCGG	chr5	150212184	-	3	2
	RNA	CACCTCTCTCCATGGTAACCNGG	CtggTCTC-CCATGGTAACCAGG	chr17	34390882	-	3	1			RNA	GCAAATATGTGAAGGAGCTCNGG	GCAAATA-taaAAGGAGCTCTGG	chr17	51904513	-	3	1			RNA	GGGTGATGTTGCCTGACCGGNGG	aGGTGATaTTGCCTG--aGGGGG	chr5	157585785	+	3	2
	RNA	CACCTCTCTCCATGGTAACCNGG	CACCTgTC-CCAcaGTAACCTGG	chr17	72827859	-	3	1			RNA	GCAAATATGTGAAGGAGCTCNGG	GC-AcTgTGgGAAGGAGCTCAGG	chr17	64249331	+	3	1			RNA	GGGTGATGTTGCCTGACCGGNGG	GGGgGATGcTGCCTG--CaGAGG	chr5	179296393	+	3	2
	RNA	CACCTCTCTCCATGGTAACCNGG	CACCaCTC-CCATGGgAcCCTGG	chr17	81905244	-	3	1			RNA	GCAAATATGTGAAGGAGCTCNGG	GCA-cTgTGgGAAGGAGCTCAGG	chr17	64249331	+	3	1			RNA	GGGTGATGTTGCCTGACCGGNGG	GGtTGcTGTTGCCTG--gGGTGG	chr5	180492695	-	3	2
	RNA	CACCTCTCTCCATGGTAACCNGG	tACCTtcCTCCAT-GTAACCTGG	chr17	33629581	-	3	1			RNA	GCAAATATGTGAAGGAGCTCNGG	GCAc-TgTGgGAAGGAGCTCAGG	chr17	64249331	+	3	1			RNA	GGGTGATGTTGCCTGACCGGNGG	GGGT--TGagGCCTGACaGGAGG	chr5	84460940	-	3	2
	RNA	CACCTCTCTCCATGGTAACCNGG	tACCTtcCTCCATG-TAACCTGG	chr17	33629581	-	3	1			DNA	GCAAATATGTGAAGGA-GCTCNGG	GCAAcTATGTGgAGGtGGCTCTGG	chr10	76966338	+	3	1			RNA	GGGTGATGTTGCCTGACCGGNGG	tGGT--TGTTGCCTGACCccAGG	chr5	179438252	-	3	2
	RNA	CACCTCTCTCCATGGTAACCNGG	CcCtTCTCTCCcT-GTAACCAGG	chr17	74611871	-	3	1			RNA	GCAAATATGTGAAGGAGCTCNGG	GCAAAaATGTGAAGGt-CTtTGG	chr10	53436712	+	3	1			DNA	GGGT--GATGTTGCCTGACCGGNGG	GGGTGGGAcGTTGCCTcACCaGGGG	chr5	40567339	-	3	2
	RNA	CACCTCTCTCCATGGTAACCNGG	CcCtTCTCTCCcTG-TAACCAGG	chr17	74611871	-	3	1			RNA	GCAAATATGTGAAGGAGCTCNGG	tCAAATATGTGAAcGA-CTtAGG	chr10	71722492	-	3	1			RNA	GGGTGATGTTGCCTGACCGGNGG	aGGTGtTGT--CCTGACCaGAGG	chr16	30530843	+	3	2
	DNA	CACCTCTCTC-CATGGTAACCNGG	CACtggTCTCCCATGGTAACCAGG	chr17	34390882	-	3	1			RNA	GCAAATATGTGAAGGAGCTCNGG	GCAAATgTGaGAAGGA-CcCTGG	chr10	84926759	+	3	1			RNA	GGGTGATGTTGCCTGACCGGNGG	GGGTGATGg--CCaGACCaGGGG	chr16	32341492	+	3	2
	DNA	CACCTCTCTCCATGGTA-ACCNGG	CACCTCTCTCCcTGGgAGcCCAGG	chr17	42276784	+	3	1			RNA	GCAAATATGTGAAGGAGCTCNGG	GCtAA-ATGTtAgGGAGCTCTGG	chr10	75336476	+	3	1			RNA	GGGTGATGTTGCCTGACCGGNGG	cGaTGATGg--CCTGACCGGTGG	chr16	68275135	-	3	2
	RNA	CACCTCTCTCCATGGTAACCNGG	CACCT-TCTCtATtGTcACCTGG	chr17	79269533	+	3	1			RNA	GCAAATATGTGAAGGAGCTCNGG	GCAAA-ATGcccAGGAGCTCCGG	chr10	80461007	-	3	1			RNA	GGGTGATGTTGCCTGACCGGNGG	GGGTGAcGT--CCTGgCCaGCGG	chr16	75209158	-	3	2
	RNA	CACCTCTCTCCATGGTAACCNGG	CACCT-gCTCCATGGcAcCCAGG	chr17	80845171	+	3	1			RNA	GCAAATATGTGAAGGAGCTCNGG	GCAtA-ATcTcAAGGAGCTCAGG	chr10	102170672	+	3	1			RNA	GGGTGATGTTGCCTGACCGGNGG	GGGaGgTG--GCCaGACCGGTGG	chr16	1080186	+	3	2
	DNA	CACCT-CTCTCCATGGTAACCNGG	CACCTTCTtgCCATGGTAcCCAGG	chr17	56809123	-	3	1			RNA	GCAAATATGTGAAGGAGCTCNGG	GCAgA-ATGgGcAGGAGCTCAGG	chr10	130963901	+	3	1			RNA	GGGTGATGTTGCCTGACCGGNGG	GGtTGATc--GCCTGACtGGGGG	chr16	1907681	-	3	2
	DNA	CACC-TCTCTCCATGGTAACCNGG	CACCTTCTtgCCATGGTAcCCAGG	chr17	56809123	-	3	1			RNA	GCAAATATGTGAAGGAGCTCNGG	aCAAATATG-GAAGtAcCTCTGG	chr10	55542083	+	3	1			RNA	GGGTGATGTTGCCTGACCGGNGG	GGGaGATG--GCCTGAgtGGGGG	chr16	3950220	-	3	2
	RNA	CACCTCTCTCCATGGTAACCNGG	CcCCTCTCc-CATGGTAAaCGGG	chr17	57865546	+	3	1			RNA	GCAAATATGTGAAGGAGCTCNGG	GCAAATATG-GAAGcAaCTtTGG	chr10	65278457	+	3	1			RNA	GGGTGATGTTGCCTGACCGGNGG	GGaTGATG--GCCgGACCGaTGG	chr16	4823852	-	3	2
	RNA	CACCTCTCTCCATGGTAACCNGG	CcCCTCTCcC-ATGGTAAaCGGG	chr17	57865546	+	3	1			RNA	GCAAATATGTGAAGGAGCTCNGG	aCAAAcATG-GAAGGAGCcCGGG	chr10	114320010	+	3	1			RNA	GGGTGATGTTGCCTGACCGGNGG	GGGTaATa--tCCTGACCGGGGG	chr16	9112322	-	3	2
	RNA	CACCTCTCTCCATGGTAACCNGG	atCCTgTCT-CATGGTAACCTGG	chr17	62482304	+	3	1			RNA	GCAAATATGTGAAGGAGCTCNGG	GaAAATATG-GAAGcAGCTaTGG	chr10	132842562	-	3	1			RNA	GGGTGATGTTGCCTGACCGGNGG	GGGTGATG--GCCTGAaatGTGG	chr16	13105379	-	3	2
	RNA	CACCTCTCTCCATGGTAACCNGG	atCCTgTCTC-ATGGTAACCTGG	chr17	62482304	+	3	1			DNA	GCAAATATGTG-AAGGAGCTCNGG	GgAAATATGgGTcAGGAGCTCAGG	chr10	44208408	-	3	1			RNA	GGGTGATGTTGCCTGACCGGNGG	tGGTGAaG--GCCTGAgCGGTGG	chr16	31118113	-	3	2
	RNA	CACCTCTCTCCATGGTAACCNGG	CACC-CTCTCCAgGGTctCCTGG	chr17	21750525	-	3	1			DNA	GCAAATATGTGA-AGGAGCTCNGG	GgAAATATGgGtCAGGAGCTCAGG	chr10	44208408	-	3	1			RNA	GGGTGATGTTGCCTGACCGGNGG	GGGTGATG--GCaaGACCaGGGG	chr16	32303116	+	3	2
	DNA	CACCTCTCTCCATGGTAA-CCNGG	CACCTCcCTCCtTGGTAACCgAGG	chr17	41655697	-	3	1			RNA	GCAAATATGTGAAGGAGCTCNGG	GCAAATATGaGAAGatGC-CTGG	chr10	22445371	-	3	1			RNA	GGGTGATGTTGCCTGACCGGNGG	GGGTGATG--GCaaGACCaGGGG	chr16	32858843	-	3	2
	DNA	CACCTCTCTCCATGGTAA-CCNGG	CACCTCTCTCCcTGGgAgCCCAGG	chr17	42276784	+	3	1			RNA	GCAAATATGTGAAGGAGCTCNGG	GCcAcTAcGTGAAGGAGC-CAGG	chr10	33398831	-	3	1			RNA	GGGTGATGTTGCCTGACCGGNGG	GGGTGATG--GCaaGACCaGGGG	chr16	33509380	+	3	2
	RNA	CACCTCTCTCCATGGTAACCNGG	CtCCTgcCTCCATGG-AACCCGG	chr17	7112834	+	3	1			RNA	GCAAATATGTGAAGGAGCTCNGG	GCAAATgTGaGAAGGAcC-CTGG	chr10	84926759	+	3	1			RNA	GGGTGATGTTGCCTGACCGGNGG	GGGTGATG--GCCaGAgCaGGGG	chr16	33547537	+	3	2
	RNA	CACCTCTCTCCATGGTAACCNGG	tcCCTCTCTCCATGG-AAgCTGG	chr17	13034020	+	3	1			RNA	GCAAATATGTGAAGGAGCTCNGG	GCtcATATGTGAAGGAGC-tAGG	chr10	97772990	+	3	1			RNA	GGGTGATGTTGCCTGACCGGNGG	GGGTGATG--GCaaGACCaGGGG	chr16	33711427	-	3	2
	RNA	CACCTCTCTCCATGGTAACCNGG	CAgCTCTgTCCtTGG-AACCTGG	chr17	34660155	-	3	1			RNA	GCAAATATGTGAAGGAGCTCNGG	GCAAATATGTGAtGGAaC-tGGG	chr10	113452828	-	3	1			RNA	GGGTGATGTTGCCTGACCGGNGG	GGGTGATG--GCaaGACCaGGGG	chr16	34002676	+	3	2
	RNA	CACCTCTCTCCATGGTAACCNGG	CACCTCTCTCCtTGG-AAagGGG	chr17	62808850	-	3	1			DNA	GCAAATATGTGAAGGAGCT-CNGG	GgAAAacTGTGAAGGAGCTTCTGG	chr10	48427166	+	3	1			RNA	GGGTGATGTTGCCTGACCGGNGG	GGGTGATG--GCCTtAgaGGTGG	chr16	56345880	-	3	2
	RNA	CACCTCTCTCCATGGTAACCNGG	CtCtTCTCTCCATGG-AAtCAGG	chr17	66879696	+	3	1			DNA	GCAAATATGTGAAGGAGCT-CNGG	GCAAATATtTGAAGGAaCTGaGGG	chr10	72831730	+	3	1			RNA	GGGTGATGTTGCCTGACCGGNGG	GGGTGAgG--GCCgGgCCGGGGG	chr16	69385573	-	3	2
	DNA	CA-CCTCTCTCCATGGTAACCNGG	CcACCTgTCTCCATGGaAACCAGG	chr17	34519405	+	3	1			DNA	GCAAATATGTGAAGGAGC-TCNGG	GgAAAacTGTGAAGGAGCTTCTGG	chr10	48427166	+	3	1			RNA	GGGTGATGTTGCCTGACCGGNGG	G--TGATGTTGCCTcAgaGGTGG	chr16	67935086	-	3	2
	RNA	CACCTCTCTCCATGGTAACCNGG	CtCCcCTCTCCATGGT-AgCTGG	chr17	20236041	-	3	1			DNA	GCAAATATGTGAAGGAG-CTCNGG	GCAAcTATGTGgAGGtGGCTCTGG	chr10	76966338	+	3	1			RNA	GGGTGATGTTGCCTGACCGGNGG	GGaTGAaGTTGCCT--CCaGGGG	chr16	660290	-	3	2
	RNA	CACCTCTCTCCATGGTAACCNGG	CtCCcCTCTCCATGGTA-gCTGG	chr17	20236041	-	3	1			DNA	GCAAATATGTGAAGG-AGCTCNGG	GCAAcTATGTGgAGGTgGCTCTGG	chr10	76966338	+	3	1			RNA	GGGTGATGTTGCCTGACCGGNGG	GGtTGAaGTTGCCT--gCGGCGG	chr16	10586338	-	3	2
	DNA	C-ACCTCTCTCCATGGTAACCNGG	CCcaCTCTCTCCcTGGTAACCAGG	chr10	126062317	-	3	1			RNA	GCAAATATGTGAAGGAGCTCNGG	GCAAATATGTGAAGG-GaagTGG	chr10	53366980	+	3	1			RNA	GGGTGATGTTGCCTGACCGGNGG	GGGTGATGaTGCCa--CgGGTGG	chr16	29848549	+	3	2
	RNA	CACCTCTCTCCATGGTAACCNGG	CtCCTCTCTCCgTGGaAA-CAGG	chr10	103881578	-	3	1			RNA	GCAAATATGTGAAGGAGCTCNGG	GCAAAaATGTGAAGG-tCTtTGG	chr10	53436712	+	3	1			RNA	GGGTGATGTTGCCTGACCGGNGG	GGGTGAgGTTGCCT--aCGtTGG	chr16	51047960	+	3	2
	RNA	CACCTCTCTCCATGGTAACCNGG	CACCTC-CTCCATtGTAAttGGG	chr10	109044665	+	3	1			RNA	GCAAATATGTGAAGGAGCTCNGG	GCAAATATGTGcAaG-aCTCTGG	chr10	89634511	-	3	1			RNA	GGGTGATGTTGCCTGACCGGNGG	GGGTGATGTgGCCc--tCGGAGG	chr16	70722339	-	3	2
	DNA	CACCTCTCTCC-ATGGTAACCNGG	CACCaCcCTCCCATGcTAACCAGG	chr10	24525314	-	3	1			RNA	GCAAATATGTGAAGGAGCTCNGG	cCAAATATGTGAAat-GCTCAGG	chr10	103201297	-	3	1			RNA	GGGTGATGTTGCCTGACCGGNGG	tGGTGAcGTTGCCT--CCcGGGG	chr16	80510723	-	3	2
	DNA	CACCTCTCT-CCATGGTAACCNGG	CACCaCcCTCCCATGcTAACCAGG	chr10	24525314	-	3	1			RNA	GCAAATATGTGAAGGAGCTCNGG	aCAAAcATGTGAAGG-GCTtGGG	chr10	122852101	+	3	1			RNA	GGGTGATGTTGCCTGACCGGNGG	GGGaG--GTgGCCaGACCGGTGG	chr16	1080186	+	3	2
	DNA	CACCTC-TCTCCATGGTAACCNGG	CACCTCTaCTCCATGaTAACtGGG	chr10	44923077	+	3	1			RNA	GCAAATATGTGAAGGAGCTCNGG	G-AAATATaTGAAGaAaCTCAGG	chr10	35093784	-	3	1			RNA	GGGTGATGTTGCCTGACCGGNGG	aGGTG--GTTGgaTGACCGGAGG	chr16	12584631	-	3	2
	RNA	CACCTCTCTCCATGGTAACCNGG	g-CCcCTCTCCAgGGTAACCTGG	chr10	71720113	-	3	1			RNA	GCAAATATGTGAAGGAGCTCNGG	tCAAAcATGTGcA-GAGCTCTGG	chr10	49650219	+	3	1			RNA	GGGTGATGTTGCCTGACCGGNGG	GGGTGATGaTGC--cACgGGTGG	chr16	29848549	+	3	2
	RNA	CACCTCTCTCCATGGTAACCNGG	C-CtTtTCTCCATGGgAACCCGG	chr10	116191012	-	3	1			RNA	GCAAATATGTGAAGGAGCTCNGG	tCAAAcATGTGcAG-AGCTCTGG	chr10	49650219	+	3	1			RNA	GGGTGATGTTGCCTGACCGGNGG	GGGTGATGTTGC--ccCCaGGGG	chr16	85417325	-	3	2
	DNA	CACCTCTC-TCCATGGTAACCNGG	CACCTCaCATCCcTGaTAACCGGG	chr10	3268059	+	3	1			RNA	GCAAATATGTGAAGGAGCTCNGG	GaAAATATGTGtA-GAGtTCTGG	chr10	64165085	+	3	1			RNA	GGGTGATGTTGCCTGACCGGNGG	GG--GAgGTgGCCaGACCGGTGG	chr16	1080186	+	3	2
	DNA	CACCTCTC-TCCATGGTAACCNGG	CACCTCTaCTCCATGaTAACtGGG	chr10	44923077	+	3	1			RNA	GCAAATATGTGAAGGAGCTCNGG	GaAAATATGTGtAG-AGtTCTGG	chr10	64165085	+	3	1			RNA	GGGTGATGTTGCCTGACCGGNGG	GGG--AgGTgGCCaGACCGGTGG	chr16	1080186	+	3	2
	RNA	CACCTCTCTCCATGGTAACCNGG	CACtgCTCTgCAT-GTAACCAGG	chr10	132369872	-	3	1			RNA	GCAAATATGTGAAGGAGCTCNGG	GCAAATATGTtAA-aAGCaCTGG	chr10	96377076	+	3	1			RNA	GGGTGATGTTGCCTGACCGGNGG	tG--GcTGTTGCCTGACCtGTGG	chr16	8887638	-	3	2
	RNA	CACCTCTCTCCATGGTAACCNGG	CACtgCTCTgCATG-TAACCAGG	chr10	132369872	-	3	1			RNA	GCAAATATGTGAAGGAGCTCNGG	GCAAATATGTtAAa-AGCaCTGG	chr10	96377076	+	3	1			RNA	GGGTGATGTTGCCTGACCGGNGG	tGG--cTGTTGCCTGACCtGTGG	chr16	8887638	-	3	2
	DNA	CACCTCTCTC-CATGGTAACCNGG	CACCaCcCTCCCATGcTAACCAGG	chr10	24525314	-	3	1			RNA	GCAAATATGTGAAGGAGCTCNGG	cCAAATATGTGAA-atGCTCAGG	chr10	103201297	-	3	1			RNA	GGGTGATGTTGCCTGACCGGNGG	GGtTGAaGTTGCCTGc--GGCGG	chr16	10586338	-	3	2
	RNA	CACCTCTCTCCATGGTAACCNGG	CACtc-TCTCCcTGGTAACCAGG	chr10	126062317	-	3	1			RNA	GCAAATATGTGAAGGAGCTCNGG	cCAAATATGTGAAa-tGCTCAGG	chr10	103201297	-	3	1			RNA	GGGTGATGTTGCCTGACCGGNGG	GGcTGtTGTTGCCTGA--GcTGG	chr16	15825350	-	3	2
	DNA	CACC-TCTCTCCATGGTAACCNGG	CcCaCTCTCTCCcTGGTAACCAGG	chr10	126062317	-	3	1			RNA	GCAAATATGTGAAGGAGCTCNGG	GCAAATATGTcAA-GAGCaaAGG	chr10	119997144	-	3	1			RNA	GGGTGATGTTGCCTGACCGGNGG	GGGTGgTGTTGaCgGA--GGGGG	chr16	17038487	-	3	2
	RNA	CACCTCTCTCCATGGTAACCNGG	CACCTCTCTCCA-GaaAtCCAGG	chr10	52803548	-	3	1			RNA	GCAAATATGTGAAGGAGCTCNGG	GCAAATATGTcAAG-AGCaaAGG	chr10	119997144	-	3	1			RNA	GGGTGATGTTGCCTGACCGGNGG	aGaaGATGTTGCCTGA--GGTGG	chr16	27407029	+	3	2
	RNA	CACCTCTCTCCATGGTAACCNGG	CcCCTCTCTCCA-GGTcAaCTGG	chr10	78716852	+	3	1			RNA	GCAAATATGTGAAGGAGCTCNGG	GgAAAaATGTGAA-GAGaTCAGG	chr10	128406672	-	3	1			RNA	GGGTGATGTTGCCTGACCGGNGG	GGGTGtTGTTGagTGA--GGAGG	chr16	80568704	-	3	2
	RNA	CACCTCTCTCCATGGTAACCNGG	CAgCTCTCTaaA-GGTAACCTGG	chr10	98272909	-	3	1			RNA	GCAAATATGTGAAGGAGCTCNGG	GgAAAaATGTGAAG-AGaTCAGG	chr10	128406672	-	3	1			RNA	GGGTGATGTTGCCTGACCGGNGG	GGGcGcTGTTGCCTGt--GGGGG	chr16	88663402	+	3	2
	RNA	CACCTCTCTCCATGGTAACCNGG	CAgCTCTCT-aAaGGTAACCTGG	chr10	98272909	-	3	1			RNA	GCAAATATGTGAAGGAGCTCNGG	GCAAAaATGTG-AGGAGgaCTGG	chr10	26070144	-	3	1			RNA	GGGTGATGTTGCCTGACCGGNGG	GGGTGATGTTaCC--AagGGAGG	chr16	3292643	-	3	2
	RNA	CACCTCTCTCCATGGTAACCNGG	CAgCTCTCTa-AaGGTAACCTGG	chr10	98272909	-	3	1			RNA	GCAAATATGTGAAGGAGCTCNGG	GCAAAaATGTGA-GGAGgaCTGG	chr10	26070144	-	3	1			RNA	GGGTGATGTTGCCTGACCGGNGG	GGGTGAgGTTtCC--ACCtGAGG	chr16	4183373	-	3	2
	RNA	CACCTCTCTCCATGGTAACCNGG	gcCC-CTCTCCAgGGTAACCTGG	chr10	71720113	-	3	1			DNA	GCAAATATGT-GAAGGAGCTCNGG	GCAgATATGTAGAAaGAGCcCAGG	chr10	8212046	+	3	1			RNA	GGGTGATGTTGCCTGACCGGNGG	GGGTGATGaTGtC--ACaGGTGG	chr16	17381252	+	3	2
	DNA	CACCTCTCTCCATG-GTAACCNGG	CACCTCTCTCCAgGAGctACCTGG	chr10	71669219	+	3	1			DNA	GCAAAT-ATGTGAAGGAGCTCNGG	GgAAATGATGTGAAGGAGgTgGGG	chr10	117125636	-	3	1			RNA	GGGTGATGTTGCCTGACCGGNGG	GGGTGtTcTTGCC--ACCcGTGG	chr16	69697708	+	3	2
	RNA	CACCTCTCTCCATGGTAACCNGG	CACCTgTCTCC-TGcTgACCTGG	chr10	73823986	+	3	1			RNA	GCAAATATGTGAAGGAGCTCNGG	GgAAATATcTGAAGGtG-TCTGG	chr10	78947618	-	3	1			RNA	GGGTGATGTTGCCTGACCGGNGG	GGGTGATGTgGCC--ctCGGAGG	chr16	70722339	-	3	2
	RNA	CACCTCTCTCCATGGTAACCNGG	CcCCTCTCTCC-TGGgAACaTGG	chr10	84844761	-	3	1			RNA	GCAAATATGTGAAGGAGCTCNGG	GCAAATATGTGcAaGAc-TCTGG	chr10	89634511	-	3	1			RNA	GGGTGATGTTGCCTGACCGGNGG	GGcTGATGgTGCC--ACtGGGGG	chr16	83778779	-	3	2
	RNA	CACCTCTCTCCATGGTAACCNGG	CAaCTCTCTCC-TGGTccCCAGG	chr10	114394431	-	3	1			RNA	GCAAATATGTGAAGGAGCTCNGG	GtgAATAaGTGAAGGAG-TCAGG	chr10	108436736	+	3	1			RNA	GGGTGATGTTGCCTGACCGGNGG	GGaTGAaGTTGCCTGAC--cAGG	chr16	9215979	-	3	2
	RNA	CACCTCTCTCCATGGTAACCNGG	CtCCTCTCTCCgTGG-AAaCAGG	chr10	103881578	-	3	1			RNA	GCAAATATGTGAAGGAGCTCNGG	GCAAgTAaGTGAtGGAG-TCAGG	chr10	125013715	+	3	1			RNA	GGGTGATGTTGCCTGACCGGNGG	GtGTGATGTTcCCTGAC--cTGG	chr16	25601357	+	3	2
	DNA	CA-CCTCTCTCCATGGTAACCNGG	tAGCCcCTCTCCAgGGTAACCTGG	chr10	71720113	-	3	1			RNA	GCAAATATGTGAAGGAGCTCNGG	aCgAATATGTGAAGaAG-TCTGG	chr10	124987478	-	3	1			RNA	GGGTGATGTTGCCTGACCGGNGG	GGGTGATGcTGgCTGAg--GCGG	chr16	27447577	-	3	2
	DNA	CA-CCTCTCTCCATGGTAACCNGG	CcCaCTCTCTCCcTGGTAACCAGG	chr10	126062317	-	3	1			RNA	GCAAATATGTGAAGGAGCTCNGG	GCgcAT-TGaGAAGGAGCTCCGG	chr10	103756408	-	3	1			RNA	GGGTGATGTTGCCTGACCGGNGG	GGGaGATGTgGCCTGAC--aGGG	chr16	67949663	-	3	2
	RNA	CACCTCTCTCCATGGTAACCNGG	CtCCcCTCTCCATGcT-ACCAGG	chr10	123748865	+	3	1			RNA	GCAAATATGTGAAGGAGCTCNGG	GCAgAgA-GTaAAGGAGCTCTGG	chr10	973100	+	3	1			RNA	GGGTGATGTTGCCTGACCGGNGG	GGGTctTGgTGCCTGAC--GGGG	chr16	88261038	+	3	2
	RNA	CACCTCTCTCCATGGTAACCNGG	CtCCcCTCTCCATGcTA-CCAGG	chr10	123748865	+	3	1			RNA	GCAAATATGTGAAGGAGCTCNGG	GCAAATA-GTGggGGAGCcCAGG	chr10	11000896	-	3	1			RNA	GGGTGATGTTGCCTGACCGGNGG	GGGTGATGTTG--TGcaCGtAGG	chr16	53480	+	3	2
	RNA	CACCTCTCTCCATGGTAACCNGG	CACaTCTCcCCAaGGT-ACCAGG	chr10	129521634	-	3	1			RNA	GCAAATATGTGAAGGAGCTCNGG	GC-AATATGTccAGGAGCcCAGG	chr10	35306889	+	3	1			RNA	GGGTGATGTTGCCTGACCGGNGG	GGGTGATGaTG--TcACaGGTGG	chr16	17381252	+	3	2
	RNA	CACCTCTCTCCATGGTAACCNGG	CACaTCTCcCCAaGGTA-CCAGG	chr10	129521634	-	3	1			RNA	GCAAATATGTGAAGGAGCTCNGG	GCA-ATATGTccAGGAGCcCAGG	chr10	35306889	+	3	1			RNA	GGGTGATGTTGCCTGACCGGNGG	GGtTGA--TcGCCTGACtGGGGG	chr16	1907681	-	3	2
	DNA	C-ACCTCTCTCCATGGTAACCNGG	gCAgCTtTCTCCATGGTAACCGGG	chr6	161480924	+	3	1			RNA	GCAAATATGTGAAGGAGCTCNGG	GCAA-TATGTccAGGAGCcCAGG	chr10	35306889	+	3	1			RNA	GGGTGATGTTGCCTGACCGGNGG	GGtTGAT--cGCCTGACtGGGGG	chr16	1907681	-	3	2
	RNA	CACCTCTCTCCATGGTAACCNGG	CACCTCctTCCATGGTAc-CTGG	chr6	16026531	-	3	1			RNA	GCAAATATGTGAAGGAGCTCNGG	GCAAAgAT-TGAgGGAGCTgAGG	chr6	28123467	-	3	1			RNA	GGGTGATGTTGCCTGACCGGNGG	GGGTaA--TatCCTGACCGGGGG	chr16	9112322	-	3	2
	RNA	CACCTCTCTCCATGGTAACCNGG	tACtTCTCTCCcTGGTAA-CAGG	chr6	150175938	+	3	1			RNA	GCAAATATGTGAAGGAGCTCNGG	GCAAATgT-TGAAGGgGCTgGGG	chr6	39221807	-	3	1			RNA	GGGTGATGTTGCCTGACCGGNGG	GGGTaAT--atCCTGACCGGGGG	chr16	9112322	-	3	2
	RNA	CACCTCTCTCCATGGTAACCNGG	CAtCTt-gTCCATGGTAACCAGG	chr6	118576150	-	3	1			RNA	GCAAATATGTGAAGGAGCTCNGG	GCAAATATGTaAAGGA-CaaAGG	chr6	7190790	-	3	1			RNA	GGGTGATGTTGCCTGACCGGNGG	GGGTGA--TgGCCaGACCaGGGG	chr16	32341492	+	3	2
	RNA	CACCTCTCTCCATGGTAACCNGG	CACCTC-tTCCATcGTAAgCCGG	chr6	163235137	+	3	1			RNA	GCAAATATGTGAAGGAGCTCNGG	GCAttTcTGTGAAGGA-CTCTGG	chr6	46429165	-	3	1			RNA	GGGTGATGTTGCCTGACCGGNGG	GGGTGAT--gGCCaGACCaGGGG	chr16	32341492	+	3	2
	RNA	CACCTCTCTCCATGGTAACCNGG	CAtCTtg-TCCATGGTAACCAGG	chr6	118576150	-	3	1			RNA	GCAAATATGTGAAGGAGCTCNGG	GtgAAaATGTGAAGGA-CTCAGG	chr6	61751553	-	3	1			RNA	GGGTGATGTTGCCTGACCGGNGG	cGaTGA--TgGCCTGACCGGTGG	chr16	68275135	-	3	2
	DNA	CACCTCTCTCC-ATGGTAACCNGG	CACCcCTCTCCCATGGTggCCAGG	chr6	18290150	-	3	1			RNA	GCAAATATGTGAAGGAGCTCNGG	GCAAATAaGTGgtGGA-CTCAGG	chr6	147094653	-	3	1			RNA	GGGTGATGTTGCCTGACCGGNGG	cGaTGAT--gGCCTGACCGGTGG	chr16	68275135	-	3	2
	RNA	CACCTCTCTCCATGGTAACCNGG	CA-tTtTgTCCATGGTAACCAGG	chr6	27183945	-	3	1			RNA	GCAAATATGTGAAGGAGCTCNGG	GCAAA-ATcTGAAGGAGtTgAGG	chr6	25960009	+	3	1			DNA	G--GGTGATGTTGCCTGACCGGNGG	GCAGGTGATGTTGCCTcAgaGGTGG	chr16	67935086	-	3	2
	RNA	CACCTCTCTCCATGGTAACCNGG	CAt-TtTgTCCATGGTAACCAGG	chr6	27183945	-	3	1			RNA	GCAAATATGTGAAGGAGCTCNGG	GCAAA-cTGTGAAGGAGaaCAGG	chr6	163757619	-	3	1			RNA	GGGTGATGTTGCCTGACCGGNGG	GGGTaATaTc--CTGACCGGGGG	chr16	9112322	-	3	2
	RNA	CACCTCTCTCCATGGTAACCNGG	CA-CTgTtTCCATGGTAACtAGG	chr6	106132177	-	3	1			RNA	GCAAATATGTGAAGGAGCTCNGG	GaAAATATG-GAAGcAGCTtTGG	chr6	46095794	-	3	1			RNA	GGGTGATGTTGCCTGACCGGNGG	GaGTGATcTT--CTGACCGcTGG	chr16	46604069	+	3	2
	RNA	CACCTCTCTCCATGGTAACCNGG	CAC-TgTtTCCATGGTAACtAGG	chr6	106132177	-	3	1			RNA	GCAAATATGTGAAGGAGCTCNGG	GaAAATgTG-GAAGcAGCTCTGG	chr6	116823583	-	3	1			RNA	GGGTGATGTTGCCTGACCGGNGG	GGGaGAaGTT--CTGACCcGGGG	chr16	48433486	-	3	2
	RNA	CACCTCTCTCCATGGTAACCNGG	ag-CTtTCTCCATGGTAACCGGG	chr6	161480926	+	3	1			RNA	GCAAATATGTGAAGGAGCTCNGG	cCAAAgATG-GAAGGAGCTtTGG	chr6	149870020	-	3	1			RNA	GGGTGATGTTGCCTGACCGGNGG	GGGgGATGTT--CaGACCGcAGG	chr16	70571126	-	3	2
	RNA	CACCTCTCTCCATGGTAACCNGG	agC-TtTCTCCATGGTAACCGGG	chr6	161480926	+	3	1			DNA	GCAAATAT-GTGAAGGAGCTCNGG	cCAAAaATCGTGAAGaAGCTCTGG	chr6	90162076	-	3	1			RNA	GGGTGATGTTGCCTGACCGGNGG	GGGTGATGcTGgCTG--aGGCGG	chr16	27447577	-	3	2
	DNA	CACCTCTCT-CCATGGTAACCNGG	CACCcCTCTCCCATGGTggCCAGG	chr6	18290150	-	3	1			DNA	GCAAATATGTG-AAGGAGCTCNGG	GCAAATgTGTGGAAGGgGCcCGGG	chr6	39427251	+	3	1			RNA	GGGTGATGTTGCCTGACCGGNGG	GGGTGAgGTTGCCTa--CGtTGG	chr16	51047960	+	3	2
	DNA	CACCTCTCT-CCATGGTAACCNGG	CACtTCTCTCCtATGGgAACCCGG	chr6	142325297	-	3	1			DNA	GCAAATATGTG-AAGGAGCTCNGG	GgAAATcTGTGGAAGGAGCTgTGG	chr6	150153826	+	3	1			RNA	GGGTGATGTTGCCTGACCGGNGG	GGGTGATGTTcCCcG--CaGGGG	chr16	69533263	-	3	2
	RNA	CACCTCTCTCCATGGTAACCNGG	C-CCTCTCTtCATaaTAACCTGG	chr6	6772240	+	3	1			DNA	GCAAATATGTGA-AGGAGCTCNGG	GCAAATgTGTcAGAtGAGCTCTGG	chr6	10112253	-	3	1			RNA	GGGTGATGTTGCCTGACCGGNGG	GGGTGATGTgGCCct--CGGAGG	chr16	70722339	-	3	2
	RNA	CACCTCTCTCCATGGTAACCNGG	C-CCTCTCTCCATccTcACCAGG	chr6	33178433	+	3	1			RNA	GCAAATATGTGAAGGAGCTCNGG	GCAAAcATGTGgAGGAaC-CGGG	chr6	94115294	-	3	1			RNA	GGGTGATGTTGCCTGACCGGNGG	GGGTGATGTTGCCcc--CaGGGG	chr16	85417325	-	3	2
	RNA	CACCTCTCTCCATGGTAACCNGG	a-gCTtTCTCCATGGTAACCGGG	chr6	161480926	+	3	1			RNA	GCAAATATGTGAAGGAGCTCNGG	GCAAATAaGTGAcaGAGC-CAGG	chr6	108752862	+	3	1			RNA	GGGTGATGTTGCCTGACCGGNGG	GGGcGcTGTTGCCTG--tGGGGG	chr16	88663402	+	3	2
	DNA	CACCTCTC-TCCATGGTAACCNGG	CAtCTCTCATCCATGGTAgCaAGG	chr6	137883420	+	3	1			RNA	GCAAATATGTGAAGGAGCTCNGG	aCAcATATGTGAAGcAGC-CTGG	chr6	127743663	-	3	1			RNA	GGGTGATGTTGCCTGACCGGNGG	tGGc--TGTTGCCTGACCtGTGG	chr16	8887638	-	3	2
	RNA	CACCTCTCTCCATGGTAACCNGG	CcCCTCTC-CCATGGTggCCAGG	chr6	18290150	-	3	1			RNA	GCAAATATGTGAAGGAGCTCNGG	GCAAgTATGTGAtaGAGC-CAGG	chr6	165407319	-	3	1			RNA	GGGTGATGTTGCCTGACCGGNGG	tGGgGgTGT--CCTGACCGGAGG	chr1	54793067	-	3	2
	RNA	CACCTCTCTCCATGGTAACCNGG	CACCTCTC-CCATGcTcACtGGG	chr6	34562645	+	3	1			DNA	GCAAATATGTGAAGGAGC-TCNGG	GCAcAgATGTGAAGGAGgCTCTGG	chr6	78535542	+	3	1			RNA	GGGTGATGTTGCCTGACCGGNGG	GGGTGcTGT--CCTcACCGcTGG	chr1	62268458	+	3	2
	RNA	CACCTCTCTCCATGGTAACCNGG	CACCcCTC-CCtgGGTAACCTGG	chr6	53091122	-	3	1			DNA	GCAAATATGTGAAGGAGC-TCNGG	GCAAATAgGTGcAGGAGgCTCAGG	chr6	110053654	+	3	1			RNA	GGGTGATGTTGCCTGACCGGNGG	GGGTGATGg--tCTGACtGGAGG	chr1	207134991	-	3	2
	RNA	CACCTCTCTCCATGGTAACCNGG	CACCTCTt-CCATcGTAAgCCGG	chr6	163235137	+	3	1			DNA	GCAAATATGTGAAGG-AGCTCNGG	GCAcAgATGTGAAGGAgGCTCTGG	chr6	78535542	+	3	1			RNA	GGGTGATGTTGCCTGACCGGNGG	GGGTGAgG--GgCTGAgCGGTGG	chr1	3364545	-	3	2
	DNA	CACCTCTCTC-CATGGTAACCNGG	CACCcCTCTCCCATGGTggCCAGG	chr6	18290150	-	3	1			DNA	GCAAATATGTGAAGG-AGCTCNGG	GCAAATAgGTGcAGGAgGCTCAGG	chr6	110053654	+	3	1			RNA	GGGTGATGTTGCCTGACCGGNGG	GGGgGATt--GCCTGACaGGTGG	chr1	32064110	+	3	2
	DNA	CACCTCTCTC-CATGGTAACCNGG	CACtTCTCTCCtATGGgAACCCGG	chr6	142325297	-	3	1			DNA	GCAAATATGTGAAGG-AGCTCNGG	GCtAATtTGTGAtGGCAGCTCTGG	chr6	161277527	+	3	1			RNA	GGGTGATGTTGCCTGACCGGNGG	aGGTGgTG--GCCTGACCtGTGG	chr1	91100261	+	3	2
	RNA	CACCTCTCTCCATGGTAACCNGG	CAttT-TgTCCATGGTAACCAGG	chr6	27183945	-	3	1			RNA	GCAAATATGTGAAGGAGCTCNGG	G-AAATATGTaAAGcAtCTCAGG	chr6	29876409	-	3	1			RNA	GGGTGATGTTGCCTGACCGGNGG	GaGTGAgG--GCCTGACCaGTGG	chr1	109639330	-	3	2
	RNA	CACCTCTCTCCATGGTAACCNGG	agCtT-TCTCCATGGTAACCGGG	chr6	161480926	+	3	1			RNA	GCAAATATGTGAAGGAGCTCNGG	G-AAATATGTGAAGaAaaTCTGG	chr6	112063175	+	3	1			RNA	GGGTGATGTTGCCTGACCGGNGG	GGGTGATG--GCaaGACCaGGGG	chr1	143322869	+	3	2
	RNA	CACCTCTCTCCATGGTAACCNGG	CcCCTCTCTCCA-GccAACCAGG	chr6	28490571	-	3	1			RNA	GCAAATATGTGAAGGAGCTCNGG	G-AAATATcTGcAGcAGCTCTGG	chr6	149953471	+	3	1			RNA	GGGTGATGTTGCCTGACCGGNGG	GGGTGATG--GCaaGACCaGGGG	chr1	144148249	+	3	2
	RNA	CACCTCTCTCCATGGTAACCNGG	CACCTCTCcCCA-GGTAAtgTGG	chr6	31056103	-	3	1			RNA	GCAAATATGTGAAGGAGCTCNGG	G-AAATATGTGcAGagGCTCTGG	chr6	149926934	-	3	1			RNA	GGGTGATGTTGCCTGACCGGNGG	GGGTGATG--GCaaGACCaGGGG	chr1	144818292	-	3	2
	RNA	CACCTCTCTCCATGGTAACCNGG	CACCTCTCTCCg-GGcAgCCAGG	chr6	44636529	-	3	1			RNA	GCAAATATGTGAAGGAGCTCNGG	GCAAATATGTctA-cAGCTCAGG	chr6	1977894	+	3	1			DNA	GGGTG--ATGTTGCCTGACCGGNGG	aGGTGGCATGTTGCCTGcaCGGTGG	chr1	232596904	-	3	2
	RNA	CACCTCTCTCCATGGTAACCNGG	CACC-CTCTCCATcGTAcCaGGG	chr6	39825592	+	3	1			RNA	GCAAATATGTGAAGGAGCTCNGG	GCAAATATGTctAc-AGCTCAGG	chr6	1977894	+	3	1			DNA	GGGTGATGTTGCCTGA--CCGGNGG	GGGTGATGaTGCCTGcATCtGGTGG	chr1	45606701	+	3	2
	RNA	CACCTCTCTCCATGGTAACCNGG	CAtC-tTgTCCATGGTAACCAGG	chr6	118576150	-	3	1			RNA	GCAAATATGTGAAGGAGCTCNGG	GCAAATtTGTGAA-aAGCTaAGG	chr6	97663037	-	3	1			RNA	GGGTGATGTTGCCTGACCGGNGG	G--TGATGTgGCCaGAtCGGGGG	chr1	12022233	+	3	2
	DNA	CACCTCTCTCCATG-GTAACCNGG	CAaCTCTCTCCATGTGTctCCAGG	chr6	2983978	-	3	1			RNA	GCAAATATGTGAAGGAGCTCNGG	GCAAATtTGTGAAa-AGCTaAGG	chr6	97663037	-	3	1			RNA	GGGTGATGTTGCCTGACCGGNGG	G--gGATGTTGCCTGAgtGGGGG	chr1	243995872	-	3	2
	RNA	CACCTCTCTCCATGGTAACCNGG	CACCTCTCTCC-gGGcAgCCAGG	chr6	44636529	-	3	1			RNA	GCAAATATGTGAAGGAGCTCNGG	GCAAAgATGTGAA-GAtCTgAGG	chr6	116930647	+	3	1			RNA	GGGTGATGTTGCCTGACCGGNGG	GaGTGATtTTGCCT--CCaGGGG	chr1	41963337	-	3	2
	RNA	CACCTCTCTCCATGGTAACCNGG	CACCTCTCTaC-TaGaAACCAGG	chr6	77512546	-	3	1			RNA	GCAAATATGTGAAGGAGCTCNGG	GCAAAgATGTGAAG-AtCTgAGG	chr6	116930647	+	3	1			RNA	GGGTGATGTTGCCTGACCGGNGG	GGGTGAgGTTGCCa--CCaGTGG	chr1	59791098	-	3	2
	DNA	CACCTCTCTCCA-TGGTAACCNGG	CACtTCTCTCCtATGGgAACCCGG	chr6	142325297	-	3	1			RNA	GCAAATATGTGAAGGAGCTCNGG	aCAAATATtTG-AGGtGCTCTGG	chr6	107444540	-	3	1			RNA	GGGTGATGTTGCCTGACCGGNGG	GGGTcATcTTGCCT--CCtGCGG	chr1	81545842	+	3	2
	RNA	CACCTCTCTCCATGGTAACCNGG	CACCTCctTCCATGG-tACCTGG	chr6	16026531	-	3	1			RNA	GCAAATATGTGAAGGAGCTCNGG	aCAAATATtTGA-GGtGCTCTGG	chr6	107444540	-	3	1			RNA	GGGTGATGTTGCCTGACCGGNGG	GGGTGATtTTGCCc--CCaGGGG	chr1	174777475	-	3	2
	RNA	CACCTCTCTCCATGGTAACCNGG	CAagTCTCcCCATGG-AACCAGG	chr6	36444544	+	3	1			DNA	GCAAATATGT-GAAGGAGCTCNGG	GCAAATgTGTGGAAGGgGCcCGGG	chr6	39427251	+	3	1			RNA	GGGTGATGTTGCCTGACCGGNGG	GGGTGATGcTcCCT--CCaGTGG	chr1	242273931	-	3	2
	RNA	CACCTCTCTCCATGGTAACCNGG	CACCTgTCTCCATGG-gAaCAGG	chr6	37624212	-	3	1			DNA	GCAAATATGT-GAAGGAGCTCNGG	GgAAATcTGTGGAAGGAGCTgTGG	chr6	150153826	+	3	1			RNA	GGGTGATGTTGCCTGACCGGNGG	GGGTG--GTcGCgTGgCCGGTGG	chr1	1050668	+	3	2
	RNA	CACCTCTCTCCATGGTAACCNGG	aAaCTCTCTCtATGG-AACCAGG	chr6	134904406	-	3	1			RNA	GCAAATATGTGAAGGAGCTCNGG	GCAAATgTGTGcAGaAG-TCTGG	chr6	14562482	+	3	1			RNA	GGGTGATGTTGCCTGACCGGNGG	cGGTG--tTTGCCTGgCCGGAGG	chr1	5805848	-	3	2
	RNA	CACCTCTCTCCATGGTAACCNGG	CACCTgTCTCCATGGg-AaCAGG	chr6	37624212	-	3	1			RNA	GCAAATATGTGAAGGAGCTCNGG	GCAAAaATGTcAAGaAG-TCTGG	chr6	36457675	+	3	1			RNA	GGGTGATGTTGCCTGACCGGNGG	GcGcG--GgTGCCTGACCGGGGG	chr1	6447328	+	3	2
	RNA	CACCTCTCTCCATGGTAACCNGG	CACCTgTCTCCATGGgA-aCAGG	chr6	37624212	-	3	1			RNA	GCAAATATGTGAAGGAGCTCNGG	aaAAATATGTGAAGGtG-TCTGG	chr6	86594493	-	3	1			RNA	GGGTGATGTTGCCTGACCGGNGG	GGGTG--GTTGCCaGACgGaGGG	chr1	13328426	-	3	2
	RNA	CACCTCTCTCCATGGTAACCNGG	CAgCTtTCTCCATGGT-AaCCGG	chr6	161480925	+	3	1			RNA	GCAAATATGTGAAGGAGCTCNGG	GaAAAgATGTGAAGGAG-TaTGG	chr6	91883132	-	3	1			RNA	GGGTGATGTTGCCTGACCGGNGG	GGGTG--GTTGCCaGACgGaGGG	chr1	24834028	+	3	2
	RNA	CACCTCTCTCCATGGTAACCNGG	CAgCTtTCTCCATGGTA-aCCGG	chr6	161480925	+	3	1			RNA	GCAAATATGTGAAGGAGCTCNGG	GCcAAggTGTGAAGGAG-TCTGG	chr6	109176849	+	3	1			RNA	GGGTGATGTTGCCTGACCGGNGG	GGGTG--GTTGCCgGACgGaGGG	chr1	27064201	-	3	2
	DNA	C-ACCTCTCTCCATGGTAACCNGG	CCAaCTaTCTCCATGGcAACCTGG	chr14	23430852	-	3	1			RNA	GCAAATATGTGAAGGAGCTCNGG	GaAAAcATaTGAAGGAG-TCAGG	chr6	113097058	+	3	1			RNA	GGGTGATGTTGCCTGACCGGNGG	GGGTt--GgaGCCTGACCGGTGG	chr1	31728093	-	3	2
	RNA	CACCTCTCTCCATGGTAACCNGG	CAtggCT-TCCATGGTAACCTGG	chr14	75523932	+	3	1			DNA	G-CAAATATGTGAAGGAGCTCNGG	GACAgcTATGTaAAGGAGCTCGGG	chr6	83792207	+	3	1			RNA	GGGTGATGTTGCCTGACCGGNGG	GGGgG--aTTGCCTGACaGGTGG	chr1	32064110	+	3	2
	RNA	CACCTCTCTCCATGGTAACCNGG	aA-CTaTCTCCATGGcAACCTGG	chr14	23430852	-	3	1			RNA	GCAAATATGTGAAGGAGCTCNGG	GaAAAT-TaTGAAGaAGCTCTGG	chr6	95425338	+	3	1			RNA	GGGTGATGTTGCCTGACCGGNGG	GGGTG--GTTGCCgGACgGaGGG	chr1	48383543	+	3	2
	RNA	CACCTCTCTCCATGGTAACCNGG	aAC-TaTCTCCATGGcAACCTGG	chr14	23430852	-	3	1			RNA	GCAAATATGTGAAGGAGCTCNGG	GCccAT-TGTGAAaGAGCTCAGG	chr6	98837222	+	3	1			RNA	GGGTGATGTTGCCTGACCGGNGG	aGGTG--GTgGCCTGACCtGTGG	chr1	91100261	+	3	2
	RNA	CACCTCTCTCCATGGTAACCNGG	CA-CTCTgTCCATGGgAtCCAGG	chr14	104182673	+	3	1			RNA	GCAAATATGTGAAGGAGCTCNGG	GCAAAT-TcTagAGGAGCTCTGG	chr6	117228137	-	3	1			RNA	GGGTGATGTTGCCTGACCGGNGG	GGGTG--GgTGCCTGgCCtGGGG	chr1	152969271	-	3	2
	RNA	CACCTCTCTCCATGGTAACCNGG	CAC-TCTgTCCATGGgAtCCAGG	chr14	104182673	+	3	1			RNA	GCAAATATGTGAAGGAGCTCNGG	GCAAAc-TGTGAAGGAGaaCAGG	chr6	163757619	-	3	1			RNA	GGGTGATGTTGCCTGACCGGNGG	GGGTG--GTTGCCTGAaaaGGGG	chr1	160723891	-	3	2
	RNA	CACCTCTCTCCATGGTAACCNGG	g-CCTCTCTCCATGGTgtCCAGG	chr14	105921727	+	3	1			RNA	GCAAATATGTGAAGGAGCTCNGG	GCAAgTA-GTGAAGGAGCctGGG	chr6	13897175	-	3	1			RNA	GGGTGATGTTGCCTGACCGGNGG	GGGTG--GTTGCtTtACCcGAGG	chr1	175123750	+	3	2
	RNA	CACCTCTCTCCATGGTAACCNGG	CACCTCTgTCCcT-GgAACCTGG	chr14	97908746	+	3	1			RNA	GCAAATATGTGAAGGAGCTCNGG	GCcAATA-GTGAgaGAGCTCAGG	chr6	19547813	+	3	1			RNA	GGGTGATGTTGCCTGACCGGNGG	GGGTG--GTTGCCaGACgGaGGG	chr1	212299243	+	3	2
	RNA	CACCTCTCTCCATGGTAACCNGG	CACCTCTgTCCcTG-gAACCTGG	chr14	97908746	+	3	1			RNA	GCAAATATGTGAAGGAGCTCNGG	aC-AATAcGTGAAGGAGCTgTGG	chr6	112179508	+	3	1			DNA	GGGTGATGTTGCCTGACC--GGNGG	GGGTGAaGTaGCCTGtCCCAGGAGG	chr1	183344289	+	3	2
	RNA	CACCTCTCTCCATGGTAACCNGG	ggCCTCTCTCCAT-cTAACCGGG	chr14	105464523	-	3	1			RNA	GCAAATATGTGAAGGAGCTCNGG	aCA-ATAcGTGAAGGAGCTgTGG	chr6	112179508	+	3	1			DNA	GGGTGATGTTGCCTG--ACCGGNGG	GGGTGATGaTGCCTGCAtCtGGTGG	chr1	45606701	+	3	2
	RNA	CACCTCTCTCCATGGTAACCNGG	ggCCTCTCTCCATc-TAACCGGG	chr14	105464523	-	3	1			RNA	GCAAATATGTGAAGGAGCTCNGG	aCAA-TAcGTGAAGGAGCTgTGG	chr6	112179508	+	3	1			RNA	GGGTGATGTTGCCTGACCGGNGG	GGGTGAgGTTGC--cACCaGTGG	chr1	59791098	-	3	2
	DNA	CACCTCTCTCCATGGTA-ACCNGG	CACaTCTCaCCATGGTAGAgCAGG	chr14	92405641	+	3	1			RNA	GCAAATATGTGAAGGAGCTCNGG	GC-AATATGTGAAtGAGtTgGGG	chr6	163213430	+	3	1			RNA	GGGTGATGTTGCCTGACCGGNGG	GGGcGgTGTTGa--GACCGGCGG	chr1	108876992	+	3	2
	RNA	CACCTCTCTCCATGGTAACCNGG	CACCTtTCTCCA-GGgAAgCAGG	chr14	84665994	+	3	1			RNA	GCAAATATGTGAAGGAGCTCNGG	GCA-ATATGTGAAtGAGtTgGGG	chr6	163213430	+	3	1			RNA	GGGTGATGTTGCCTGACCGGNGG	GGcTGATGTTGg--GACtGGTGG	chr1	205349088	-	3	2
	RNA	CACCTCTCTCCATGGTAACCNGG	CAgCTCTCcaCA-GGTAACCAGG	chr14	87754061	+	3	1			RNA	GCAAATATGTGAAGGAGCTCNGG	GCAA-TATGTGAAtGAGtTgGGG	chr6	163213430	+	3	1			RNA	GGGTGATGTTGCCTGACCGGNGG	GG--GATGaaGCCTGAaCGGAGG	chr1	2110383	-	3	2
	RNA	CACCTCTCTCCATGGTAACCNGG	CACCTCTtTCC-TGGTctCCTGG	chr14	95738667	+	3	1			RNA	GCAAATATGTGAAGGAGCTCNGG	GCAAATAT-TGAAGGctCaCAGG	chr14	45178296	-	3	1			RNA	GGGTGATGTTGCCTGACCGGNGG	GGG--ATGaaGCCTGAaCGGAGG	chr1	2110383	-	3	2
	RNA	CACCTCTCTCCATGGTAACCNGG	CACCTCTCTCC-TGtTAtCgAGG	chr14	101953466	-	3	1			DNA	GCAAATATGTGAAGGA-GCTCNGG	GCAAATgTGTGAtGGATGCTaTGG	chr14	81506933	+	3	1			RNA	GGGTGATGTTGCCTGACCGGNGG	GG--GATGTTGCCTGAggGtGGG	chr1	15186734	+	3	2
	DNA	CACCTCTCTCCATGGTAA-CCNGG	CtCCTCTCTgCATGGgAAGCCAGG	chr14	91294079	+	3	1			RNA	GCAAATATGTGAAGGAGCTCNGG	GCAAATAaGTGAAGGA-gcCAGG	chr14	85360649	+	3	1			RNA	GGGTGATGTTGCCTGACCGGNGG	GGG--ATGTTGCCTGAggGtGGG	chr1	15186734	+	3	2
	RNA	CACCTCTCTCCATGGTAACCNGG	CACCTtTCTCCAgGG-AAgCAGG	chr14	84665994	+	3	1			RNA	GCAAATATGTGAAGGAGCTCNGG	GCAAA-ATGTGAAGtAGCatCGG	chr14	36817243	+	3	1			RNA	GGGTGATGTTGCCTGACCGGNGG	GG--GtTGgaGCCTGACCGGTGG	chr1	31728093	-	3	2
	RNA	CACCTCTCTCCATGGTAACCNGG	CACCTCTgTCCcTGGa-ACCTGG	chr14	97908746	+	3	1			RNA	GCAAATATGTGAAGGAGCTCNGG	GCcAA-ATGTtAAGGAGCTtGGG	chr14	42015128	+	3	1			RNA	GGGTGATGTTGCCTGACCGGNGG	GGG--tTGgaGCCTGACCGGTGG	chr1	31728093	-	3	2
	RNA	CACCTCTCTCCATGGTAACCNGG	CACCTCTgTCCcTGGaA-CCTGG	chr14	97908746	+	3	1			RNA	GCAAATATGTGAAGGAGCTCNGG	cCAAA-ATGTGAAGGAGggCAGG	chr14	73082630	-	3	1			RNA	GGGTGATGTTGCCTGACCGGNGG	GG--GATGTTcCCaGACCaGTGG	chr1	101124730	+	3	2
	RNA	CACCTCTCTCCATGGTAACCNGG	CACCTCTCTCCAgGacAA-CTGG	chr20	31962609	-	3	1			RNA	GCAAATATGTGAAGGAGCTCNGG	GaAAATATG-GAAGcAGCTtTGG	chr14	24562500	+	3	1			RNA	GGGTGATGTTGCCTGACCGGNGG	GGG--ATGTTcCCaGACCaGTGG	chr1	101124730	+	3	2
	RNA	CACCTCTCTCCATGGTAACCNGG	CACCgtT-TCCATGGTgACCAGG	chr20	20052512	+	3	1			RNA	GCAAATATGTGAAGGAGCTCNGG	GgAAATATG-GAAGcAGCTtTGG	chr14	26053167	+	3	1			RNA	GGGTGATGTTGCCTGACCGGNGG	GG--cATGTTGCCTGcaCGGTGG	chr1	232596904	-	3	2
	RNA	CACCTCTCTCCATGGTAACCNGG	CA-CTgTCTCCgTGGcAACCGGG	chr20	46025680	-	3	1			DNA	GCAAATATGTGA-AGGAGCTCNGG	GCAAATtTGcGAGAGGAGCTaGGG	chr14	105169830	-	3	1			RNA	GGGTGATGTTGCCTGACCGGNGG	GGc--ATGTTGCCTGcaCGGTGG	chr1	232596904	-	3	2
	RNA	CACCTCTCTCCATGGTAACCNGG	CAC-TgTCTCCgTGGcAACCGGG	chr20	46025680	-	3	1			DNA	GCAAATATGTGAAGGAGCT-CNGG	GCAAgTATGaGAAGGAGCcACAGG	chr14	36372700	-	3	1			DNA	GGGTGATGTTG--CCTGACCGGNGG	tGGTGATGTTGACCCTGAgCaGTGG	chr1	84770722	+	3	2
	DNA	CACCTCT-CTCCATGGTAACCNGG	CACCTCTGCgCCATtGTcACCAGG	chr20	63588600	-	3	1			DNA	GCAAATATGTGAAGGAGCT-CNGG	GCAAAgATGaGAAGGAGaTCCAGG	chr14	92272331	-	3	1			RNA	GGGTGATGTTGCCTGACCGGNGG	GGGaGAgGcTGCCTGA--GGAGG	chr1	15188190	-	3	2
	RNA	CACCTCTCTCCATGGTAACCNGG	CACCTCTC-CCAgGGgAtCCAGG	chr20	64036004	-	3	1			DNA	GCAAATATGTGAAGGAGC-TCNGG	GCAAgTATGaGAAGGAGCCaCAGG	chr14	36372700	-	3	1			RNA	GGGTGATGTTGCCTGACCGGNGG	GGGTGATGgTGaCTGt--GGTGG	chr1	17166067	-	3	2
	RNA	CACCTCTCTCCATGGTAACCNGG	aACCTCTCTCCAa-GTgACCAGG	chr20	26249439	-	3	1			DNA	GCAAATATGTGAAGGAG-CTCNGG	GCAAgTATGaGAAGGAGCCaCAGG	chr14	36372700	-	3	1			RNA	GGGTGATGTTGCCTGACCGGNGG	GGGTGATGcTGCCaGA--GaAGG	chr1	18263648	-	3	2
	RNA	CACCTCTCTCCATGGTAACCNGG	aACCTCTCTCCAaG-TgACCAGG	chr20	26249439	-	3	1			RNA	GCAAATATGTGAAGGAGCTCNGG	aCtAATATGTtAAGG-GCTCTGG	chr14	99642936	-	3	1			RNA	GGGTGATGTTGCCTGACCGGNGG	GGGTGgTGcTGCCcGA--GGTGG	chr1	24928816	-	3	2
	DNA	CACCTCTCTC-CATGGTAACCNGG	CACCcCaCTCACATGGTAcCCGGG	chr20	62920184	-	3	1			RNA	GCAAATATGTGAAGGAGCTCNGG	c-AAATATGgGAAGGAGCTtTGG	chr14	22941747	-	3	1			RNA	GGGTGATGTTGCCTGACCGGNGG	GGGTGAaGTaGCCTGt--GGGGG	chr1	27879634	-	3	2
	RNA	CACCTCTCTCCATGGTAACCNGG	CACCg-TtTCCATGGTgACCAGG	chr20	20052512	+	3	1			RNA	GCAAATATGTGAAGGAGCTCNGG	G-AAATATGTGAtaGAGCTtTGG	chr14	50574141	-	3	1			RNA	GGGTGATGTTGCCTGACCGGNGG	tGGTGATGTgGCCTGg--GGAGG	chr1	37151679	-	3	2
	RNA	CACCTCTCTCCATGGTAACCNGG	CACCT-TCcCCATGGcAgCCTGG	chr20	24832252	+	3	1			RNA	GCAAATATGTGAAGGAGCTCNGG	GaAAATATcTGAA-GAtCTCAGG	chr14	66499815	-	3	1			RNA	GGGTGATGTTGCCTGACCGGNGG	GGcTGAgGTTGCCTGA--aGTGG	chr1	41317158	+	3	2
	RNA	CACCTCTCTCCATGGTAACCNGG	CACCT-TCTCCATccTcACCCGG	chr20	47115749	+	3	1			RNA	GCAAATATGTGAAGGAGCTCNGG	GaAAATATcTGAAG-AtCTCAGG	chr14	66499815	-	3	1			RNA	GGGTGATGTTGCCTGACCGGNGG	GaGTGATGTTcCtTGA--GGTGG	chr1	54178742	-	3	2
	RNA	CACCTCTCTCCATGGTAACCNGG	CAtCT-TCTCCAgGGaAACCTGG	chr20	51397283	+	3	1			DNA	GC-AAATATGTGAAGGAGCTCNGG	GgCAAATATGgGAAGGAGCTtTGG	chr14	22941747	-	3	1			RNA	GGGTGATGTTGCCTGACCGGNGG	GGGTGgTGcaGCCTGA--GGAGG	chr1	84454799	+	3	2
	RNA	CACCTCTCTCCATGGTAACCNGG	CACCTaTCTCCg-GGTgACCAGG	chr20	17615000	-	3	1			RNA	GCAAATATGTGAAGGAGCTCNGG	GaAAAgATGTGAgGGAG-TCAGG	chr14	30053541	+	3	1			RNA	GGGTGATGTTGCCTGACCGGNGG	GGGctgTGTTGCCTGA--GGGGG	chr1	96970508	-	3	2
	RNA	CACCTCTCTCCATGGTAACCNGG	aACCTCTCTCCA-aGTgACCAGG	chr20	26249439	-	3	1			RNA	GCAAATATGTGAAGGAGCTCNGG	GCAAATAT-caAAGGAGCaCTGG	chr20	22747253	-	3	1			RNA	GGGTGATGTTGCCTGACCGGNGG	GGcTGATGcaGCCTGA--GGTGG	chr1	165049914	-	3	2
	RNA	CACCTCTCTCCATGGTAACCNGG	CACCTCTCTCCA-GGacAaCTGG	chr20	31962609	-	3	1			RNA	GCAAATATGTGAAGGAGCTCNGG	GCAAATAc-aGAgGGAGCTCTGG	chr20	45902717	+	3	1			RNA	GGGTGATGTTGCCTGACCGGNGG	GGGTGATGTTGaCaGt--GGGGG	chr1	214461011	+	3	2
	RNA	CACCTCTCTCCATGGTAACCNGG	CACtTgTCTCCA-GGTgACCCGG	chr20	47247318	+	3	1			DNA	GCAAATATGTGAAGGA-GCTCNGG	GCAAATATGTGAAGtACGaTtTGG	chr20	14986874	+	3	1			RNA	GGGTGATGTTGCCTGACCGGNGG	GGGTGAgGTTGgCaGA--GGAGG	chr1	229920902	-	3	2
	RNA	CACCTCTCTCCATGGTAACCNGG	gAtCTCTCTCCA-GGcAACCTGG	chr20	56429546	+	3	1			DNA	GCAAATATGTGAAGGA-GCTCNGG	GCAAAgATGTGAAGGAGGCagAGG	chr20	44277321	+	3	1			RNA	GGGTGATGTTGCCTGACCGGNGG	GtGgGATGTTGCCTGA--GtGGG	chr1	243995874	-	3	2
	RNA	CACCTCTCTCCATGGTAACCNGG	CACC-gTtTCCATGGTgACCAGG	chr20	20052512	+	3	1			DNA	GCAAATATGTGAAGGA-GCTCNGG	GCAAATATGcaAAGGACaCTCAGG	chr20	52675397	+	3	1			RNA	GGGTGATGTTGCCTGACCGGNGG	GGGTGcTGcTGCC--tCCGGGGG	chr1	2833736	+	3	2
	RNA	CACCTCTCTCCATGGTAACCNGG	CACC-CTCTCCAaGGTAAggTGG	chr20	22679270	-	3	1			RNA	GCAAATATGTGAAGGAGCTCNGG	GCAAATAaGTGAAGag-CTCAGG	chr20	6004538	+	3	1			RNA	GGGTGATGTTGCCTGACCGGNGG	GGGTGATGgTGCC--AatGGTGG	chr1	5391517	-	3	2
	RNA	CACCTCTCTCCATGGTAACCNGG	aACC-CTCgCCATGcTAACCTGG	chr20	52103161	-	3	1			RNA	GCAAATATGTGAAGGAGCTCNGG	aCAAtTcTGTGAAGGA-CTCAGG	chr20	43941816	-	3	1			RNA	GGGTGATGTTGCCTGACCGGNGG	GGGTtATtTTGCC--ACCaGAGG	chr1	51365399	-	3	2
	DNA	CACCTCTCTCCATG-GTAACCNGG	CACCTaTCctCATGTGTAACCTGG	chr20	2478106	+	3	1			RNA	GCAAATATGTGAAGGAGCTCNGG	GCAAA-gTGTGcAaGAGCTCTGG	chr20	705681	-	3	1			RNA	GGGTGATGTTGCCTGACCGGNGG	GGGTGATtTTGCC--tCCaGCGG	chr1	116412803	-	3	2
	DNA	CACCTCTCTCCATG-GTAACCNGG	CAgCTCTtTCCATGAGTcACCGGG	chr20	36265993	-	3	1			RNA	GCAAATATGTGAAGGAGCTCNGG	GCAAATATc-aAAGGAGCaCTGG	chr20	22747253	-	3	1			RNA	GGGTGATGTTGCCTGACCGGNGG	GtGTGgTGgTGCC--ACCGGAGG	chr1	153617838	-	3	2
	RNA	CACCTCTCTCCATGGTAACCNGG	CACCTaTCTCC-gGGTgACCAGG	chr20	17615000	-	3	1			RNA	GCAAATATGTGAAGGAGCTCNGG	GCAAATAca-GAgGGAGCTCTGG	chr20	45902717	+	3	1			RNA	GGGTGATGTTGCCTGACCGGNGG	GGGTGATGgTGCC--AtCtGGGG	chr1	174050232	-	3	2
	RNA	CACCTCTCTCCATGGTAACCNGG	aAgCTCTCTCC-TGGcAACCTGG	chr20	38473319	+	3	1			RNA	GCAAATATGTGAAGGAGCTCNGG	GCAgATcTG-GgAGGAGCTCAGG	chr20	46130190	-	3	1			RNA	GGGTGATGTTGCCTGACCGGNGG	GGGTGATtTTGCC--cCCaGGGG	chr1	174777475	-	3	2
	RNA	CACCTCTCTCCATGGTAACCNGG	CAgagCTCTCCATGG-AACCAGG	chr20	40900749	+	3	1			RNA	GCAAATATGTGAAGGAGCTCNGG	GCAAATAaGT-gAaGAGCTCAGG	chr20	6004538	+	3	1			RNA	GGGTGATGTTGCCTGACCGGNGG	GGGTGATGgTGCC--AtCtGTGG	chr1	182590216	-	3	2
	RNA	CACCTCTCTCCATGGTAACCNGG	CACCTC-tgCCATGGTcACCTGG	chr9	76160549	-	3	1			RNA	GCAAATATGTGAAGGAGCTCNGG	GCAAATATca-AAGGAGCaCTGG	chr20	22747253	-	3	1			RNA	GGGTGATGTTGCCTGACCGGNGG	GGGTGATGTTGaC--AgtGGGGG	chr1	214461011	+	3	2
	RNA	CACCTCTCTCCATGGTAACCNGG	CACCTC-CTCCcaGGTAtCCTGG	chr9	135171246	-	3	1			DNA	GCAA-ATATGTGAAGGAGCTCNGG	GaAAGATATagGAAGGAGCTCAGG	chr20	24206979	-	3	1			RNA	GGGTGATGTTGCCTGACCGGNGG	GGGaGATGcTGCCTGgC--GGGG	chr1	28296815	-	3	2
	DNA	CACCTCTCTCCATGGTAAC-CNGG	CACCTCcCTaCAgGGTAACCCAGG	chr9	135788898	+	3	1			RNA	GCAAATATGTGAAGGAGCTCNGG	GagAAaATGTGAAGGAGC-CAGG	chr20	60854902	-	3	1			RNA	GGGTGATGTTGCCTGACCGGNGG	GGcTGAgGTTGCCTGAa--GTGG	chr1	41317158	+	3	2
	DNA	CACCTCTCTCCATGG-TAACCNGG	CACCTCTCTgCcTGGATAtCCAGG	chr9	108823764	+	3	1			DNA	GCAAATATGTGAAGGAGC-TCNGG	GCAAAgATGTGAAGGAGCTgaGGG	chr20	17781915	+	3	1			RNA	GGGTGATGTTGCCTGACCGGNGG	GGGTGATGgTGCCTGcC--tTGG	chr1	154850237	-	3	2
	RNA	CACCTCTCTCCATGGTAACCNGG	CA-CTCTCTCtcTGGgAACCTGG	chr9	65428846	-	3	1			DNA	GCAAATATGTGAAGGAG-CTCNGG	tgAAATATGaGAAGGAGACTCTGG	chr20	6290491	+	3	1			RNA	GGGTGATGTTGCCTGACCGGNGG	GGGTGAgGgTG--TGACCaGTGG	chr1	4329010	-	3	2
	RNA	CACCTCTCTCCATGGTAACCNGG	CAC-TCTCTCtcTGGgAACCTGG	chr9	65428846	-	3	1			DNA	GCAAATATGTGAAGGAG-CTCNGG	GaAttTATGTGAAGGAGACTCTGG	chr20	24459190	+	3	1			RNA	GGGTGATGTTGCCTGACCGGNGG	GtGTGATGTgG--TGACCtGAGG	chr1	16775939	+	3	2
	RNA	CACCTCTCTCCATGGTAACCNGG	CA-aTaTCTCCATGGTAAaCTGG	chr9	107119895	+	3	1			DNA	GCAAATATGTGAAGGAG-CTCNGG	GCAAAgATGTGAAGGAGGCagAGG	chr20	44277321	+	3	1			RNA	GGGTGATGTTGCCTGACCGGNGG	GGGcGgTGTTG--aGACCGGCGG	chr1	108876992	+	3	2
	RNA	CACCTCTCTCCATGGTAACCNGG	CAa-TaTCTCCATGGTAAaCTGG	chr9	107119895	+	3	1			DNA	GCAAATATGTGAAGGAG-CTCNGG	GCAAATATGcaAAGGAcACTCAGG	chr20	52675397	+	3	1			RNA	GGGTGATGTTGCCTGACCGGNGG	GGcTGAgGTTG--TtACCGGTGG	chr1	173710227	+	3	2
	DNA	CACCTC-TCTCCATGGTAACCNGG	CAgCTCGTCTCaATGGTAAaCTGG	chr9	91658046	+	3	1			DNA	GCAAATATG-TGAAGGAGCTCNGG	GaAAATATGTTGtAGcAGCTCTGG	chr20	4353471	+	3	1			RNA	GGGTGATGTTGCCTGACCGGNGG	GGGTcATGTTG--TGAtCtGCGG	chr1	204490491	+	3	2
	RNA	CACCTCTCTCCATGGTAACCNGG	CACCTCTC-CCtTGtcAACCTGG	chr9	899743	-	3	1			DNA	GCAAATATGTGAAGG-AGCTCNGG	GaAAATgTGTGAtGGCAGCTCAGG	chr20	35440605	-	3	1			RNA	GGGTGATGTTGCCTGACCGGNGG	GGcTGATGTTG--gGACtGGTGG	chr1	205349088	-	3	2
	RNA	CACCTCTCTCCATGGTAACCNGG	CACCTCaC-CCATGGTgACaGGG	chr9	137416103	+	3	1			RNA	GCAAATATGTGAAGGAGCTCNGG	GCAAATgTaTGAAGG-GCaCTGG	chr20	4096428	+	3	1			RNA	GGGTGATGTTGCCTGACCGGNGG	GGGTGATGgTc--TGACtGGAGG	chr1	207134991	-	3	2
	RNA	CACCTCTCTCCATGGTAACCNGG	CACCaCTCTCCAT-GTcACtCGG	chr9	89865902	-	3	1			RNA	GCAAATATGTGAAGGAGCTCNGG	c-AAAgATGTGAAGGAGCTgAGG	chr20	17781916	+	3	1			RNA	GGGTGATGTTGCCTGACCGGNGG	GtGTGATGTgG--TGACCtGAGG	chr1	234806591	-	3	2
	RNA	CACCTCTCTCCATGGTAACCNGG	CACCaCTCTCCATG-TcACtCGG	chr9	89865902	-	3	1			RNA	GCAAATATGTGAAGGAGCTCNGG	c-AAATATGTGAAGttGCTCAGG	chr20	33805746	-	3	1			RNA	GGGTGATGTTGCCTGACCGGNGG	cGGTGt--TTGCCTGgCCGGAGG	chr1	5805848	-	3	2
	RNA	CACCTCTCTCCATGGTAACCNGG	CtCCTCTCTCCA-GGgAgCCGGG	chr9	36838746	-	3	1			RNA	GCAAATATGTGAAGGAGCTCNGG	G-AAATATGTGcAGGAGtgCAGG	chr20	41157171	+	3	1			RNA	GGGTGATGTTGCCTGACCGGNGG	cGGTGtT--TGCCTGgCCGGAGG	chr1	5805848	-	3	2
	RNA	CACCTCTCTCCATGGTAACCNGG	CACCTCcCTCCA-GGgAcCCAGG	chr9	127328968	+	3	1			RNA	GCAAATATGTGAAGGAGCTCNGG	cCAAATATcTG-AGGAGgTCTGG	chr20	40869275	-	3	1			RNA	GGGTGATGTTGCCTGACCGGNGG	GGGaGA--TTGCCTGACtGcGGG	chr1	29621976	-	3	2
	RNA	CACCTCTCTCCATGGTAACCNGG	CACCTCTgc-CATGGTcACCTGG	chr9	76160549	-	3	1			RNA	GCAAATATGTGAAGGAGCTCNGG	cCAAATATcTGA-GGAGgTCTGG	chr20	40869275	-	3	1			RNA	GGGTGATGTTGCCTGACCGGNGG	GGGaGAT--TGCCTGACtGcGGG	chr1	29621976	-	3	2
	RNA	CACCTCTCTCCATGGTAACCNGG	CACCTCTgcC-ATGGTcACCTGG	chr9	76160549	-	3	1			RNA	GCAAATATGTGAAGGAGCTCNGG	GCAgATcTGgG-AGGAGCTCAGG	chr20	46130190	-	3	1			RNA	GGGTGATGTTGCCTGACCGGNGG	tGcTGA--TTGCCTGACaGGGGG	chr1	53249546	+	3	2
	RNA	CACCTCTCTCCATGGTAACCNGG	CACCTCTCT-CAgGcTgACCCGG	chr9	116604503	+	3	1			RNA	GCAAATATGTGAAGGAGCTCNGG	GCAgATcTGgGA-GGAGCTCAGG	chr20	46130190	-	3	1			RNA	GGGTGATGTTGCCTGACCGGNGG	tGcTGAT--TGCCTGACaGGGGG	chr1	53249546	+	3	2
	RNA	CACCTCTCTCCATGGTAACCNGG	CACCTCTCTC-AgGcTgACCCGG	chr9	116604503	+	3	1			DNA	GCAAATATGT-GAAGGAGCTCNGG	GaAAATATGTTGtAGcAGCTCTGG	chr20	4353471	+	3	1			RNA	GGGTGATGTTGCCTGACCGGNGG	GGGTGA--TTGCCTGAgCtcAGG	chr1	156956340	-	3	2
	RNA	CACCTCTCTCCATGGTAACCNGG	CACC-CTCcCCATGGaAACaGGG	chr9	98246980	-	3	1			DNA	G-CAAATATGTGAAGGAGCTCNGG	aGCAAAgATGTGAAGGAGCTgAGG	chr20	17781914	+	3	1			RNA	GGGTGATGTTGCCTGACCGGNGG	GGGTGAT--TGCCTGAgCtcAGG	chr1	156956340	-	3	2
	RNA	CACCTCTCTCCATGGTAACCNGG	CtgCTCTCTgC-TGGTAACCAGG	chr9	112623637	-	3	1			DNA	G-CAAATATGTGAAGGAGCTCNGG	tTCAAATATGTGAAGttGCTCAGG	chr20	33805746	-	3	1			RNA	GGGTGATGTTGCCTGACCGGNGG	GGGTGA--TgGtCTGACtGGAGG	chr1	207134991	-	3	2
	DNA	CACCTCTCTCCA-TGGTAACCNGG	CACCTCTCTCCACTtGTcAtCTGG	chr9	3878652	-	3	1			RNA	GCAAATATGTGAAGGAGCTCNGG	GCAAAg-TGTGcAaGAGCTCTGG	chr20	705681	-	3	1			RNA	GGGTGATGTTGCCTGACCGGNGG	GGGTGAT--gGtCTGACtGGAGG	chr1	207134991	-	3	2
	DNA	CACCTCTCTCCA-TGGTAACCNGG	CACCcCTCaCCACTGGTAtCCTGG	chr9	21945120	+	3	1			RNA	GCAAATATGTGAAGGAGCTCNGG	GCAAATA-caGAgGGAGCTCTGG	chr20	45902717	+	3	1			DNA	GGGTGATGTTGCCT--GACCGGNGG	cGcTGATGTTGCCTTCGACaGGAGG	chr1	7675653	+	3	2
	DNA	CACCTCTCTCCATGGTAA-CCNGG	CACCTCcCTaCAgGGTAACCCAGG	chr9	135788898	+	3	1			RNA	GCAAATATGTGAAGGAGCTCNGG	cCAAATAT-TGAAGGgGgTCCGG	chr9	92254969	+	3	1			RNA	GGGTGATGTTGCCTGACCGGNGG	GGGTGATGcT--CTGgCaGGAGG	chr1	2886575	-	3	2
	RNA	CACCTCTCTCCATGGTAACCNGG	gcCCTCTCTCCATGG-AAtCAGG	chr9	22669495	-	3	1			RNA	GCAAATATGTGAAGGAGCTCNGG	GCAAATAT-cGcAGGAGCaCTGG	chr9	96068737	-	3	1			RNA	GGGTGATGTTGCCTGACCGGNGG	GGGgGATGTT--CTGgCCcGGGG	chr1	53525842	-	3	2
	RNA	CACCTCTCTCCATGGTAACCNGG	CtCCTCTCTCCAgGG-AgCCGGG	chr9	36838746	-	3	1			RNA	GCAAATATGTGAAGGAGCTCNGG	GtAAATATaTGAAGaA-CTCTGG	chr9	105699383	-	3	1			RNA	GGGTGATGTTGCCTGACCGGNGG	GGGTGcTGcTGCCTc--CGGGGG	chr1	2833736	+	3	2
	RNA	CACCTCTCTCCATGGTAACCNGG	CACaTCTaTCCATGG-AAgCTGG	chr9	71773660	+	3	1			RNA	GCAAATATGTGAAGGAGCTCNGG	GCAAATAcGTGAAaGA-gTCTGG	chr9	131891216	+	3	1			RNA	GGGTGATGTTGCCTGACCGGNGG	GGGTGccGTTGCtTG--CGGGGG	chr1	9653482	+	3	2
	RNA	CACCTCTCTCCATGGTAACCNGG	tACCTCcCTCaATGG-AACCTGG	chr9	111742132	+	3	1			RNA	GCAAATATGTGAAGGAGCTCNGG	GaAAATATG-GAAGcAGCTtTGG	chr9	23064445	-	3	1			RNA	GGGTGATGTTGCCTGACCGGNGG	GGGTGATGgTGaCTG--tGGTGG	chr1	17166067	-	3	2
	RNA	CACCTCTCTCCATGGTAACCNGG	CACCTCcCTCCAgGG-AcCCAGG	chr9	127328968	+	3	1			RNA	GCAAATATGTGAAGGAGCTCNGG	GCAAATATc-GcAGGAGCaCTGG	chr9	96068737	-	3	1			RNA	GGGTGATGTTGCCTGACCGGNGG	GGGTGAaGTaGCCTG--tGGGGG	chr1	27879634	-	3	2
	RNA	CACCTCTCTCCATGGTAACCNGG	CtCCTCTCTCCATGG-cgCCAGG	chr9	133364090	+	3	1			RNA	GCAAATATGTGAAGGAGCTCNGG	GCtAATATG-GgAGGgGCTCTGG	chr9	131838610	-	3	1			RNA	GGGTGATGTTGCCTGACCGGNGG	tGGTGATGTgGCCTG--gGGAGG	chr1	37151679	-	3	2
	RNA	CACCTCTCTCCATGGTAACCNGG	CAgCTCTCaCCATGcT-ACCTGG	chr9	22627090	-	3	1			RNA	GCAAATATGTGAAGGAGCTCNGG	GCtAgTAgG-GAAGGAGCTCAGG	chr9	134039546	-	3	1			RNA	GGGTGATGTTGCCTGACCGGNGG	GGtTcAgGTTGCCTG--CGGGGG	chr1	54564377	+	3	2
	RNA	CACCTCTCTCCATGGTAACCNGG	CAgCTCTCaCCATGcTA-CCTGG	chr9	22627090	-	3	1			RNA	GCAAATATGTGAAGGAGCTCNGG	GaAAATATGT-AAGGttCTCTGG	chr9	112489560	-	3	1			RNA	GGGTGATGTTGCCTGACCGGNGG	GGGTGATGgTGgCTG--CaGTGG	chr1	97908613	-	3	2
	RNA	CACCTCTCTCCATGGTAACCNGG	CtCCTCTCTCCATGGc-gCCAGG	chr9	133364090	+	3	1			DNA	GCAA-ATATGTGAAGGAGCTCNGG	GCAAAATgTGTGcAGcAGCTCTGG	chr9	701558	+	3	1			RNA	GGGTGATGTTGCCTGACCGGNGG	GGGTGATtTTGCCTc--CaGCGG	chr1	116412803	-	3	2
	RNA	CACCTCTCTCCATGGTAACCNGG	CtCCTCTCTCCATGGcg-CCAGG	chr9	133364090	+	3	1			DNA	GCAA-ATATGTGAAGGAGCTCNGG	cCAAAATATGTtAAGGgGCTCAGG	chr9	30168932	-	3	1			RNA	GGGTGATGTTGCCTGACCGGNGG	GGGTGATGgTGCCTG--CctTGG	chr1	154850237	-	3	2
	RNA	CACCTCTCTCCATGGTAACCNGG	CACaTCTCTCCAcGGTAA-aTGG	chrX	79363113	+	3	1			DNA	GCAA-ATATGTGAAGGAGCTCNGG	GCAAAATAaaTGAAGGAGCTgGGG	chr9	126173154	-	3	1			RNA	GGGTGATGTTGCCTGACCGGNGG	GGGTGATGTTGaCaG--tGGGGG	chr1	214461011	+	3	2
	RNA	CACCTCTCTCCATGGTAACCNGG	agCCTCTCTCCcTGGTAA-CGGG	chrX	93431150	-	3	1			DNA	GCAAATATGTGAAG-GAGCTCNGG	GCAAAgAaGTGcAGTGAGCTCTGG	chr9	98632914	+	3	1			RNA	GGGTGATGTTGCCTGACCGGNGG	GGGa--TGTTGCCTGAgtGGGGG	chr1	243995872	-	3	2
	RNA	CACCTCTCTCCATGGTAACCNGG	tACCTC-aTCtATGGTAACCCGG	chrX	82372027	-	3	1			RNA	GCAAATATGTGAAGGAGCTCNGG	GgAAATATGTGgAGGAaC-CTGG	chr9	16371596	-	3	1			RNA	GGGTGATGTTGCCTGACCGGNGG	GGGTGATtT--gCaGACCGGAGG	chr13	24129491	+	3	2
	RNA	CACCTCTCTCCATGGTAACCNGG	CACCTC-CTCCAgGGTgcCCAGG	chrX	153182505	-	3	1			RNA	GCAAATATGTGAAGGAGCTCNGG	GCAAggAgGTGAAGGAGC-CTGG	chr9	36757868	-	3	1			RNA	GGGTGATGTTGCCTGACCGGNGG	GGaTGATGT--aCTGAtCGGTGG	chr13	93354224	+	3	2
	RNA	CACCTCTCTCCATGGTAACCNGG	CACacCT-TCCATGGaAACCCGG	chrX	9525187	+	3	1			RNA	GCAAATATGTGAAGGAGCTCNGG	GCAgATATGTGAcaGAGC-CAGG	chr9	99019554	+	3	1			RNA	GGGTGATGTTGCCTGACCGGNGG	GGGTGATG--GCaaGACaGGAGG	chr13	27356492	-	3	2
	RNA	CACCTCTCTCCATGGTAACCNGG	tACCTCa-TCtATGGTAACCCGG	chrX	82372027	-	3	1			RNA	GCAAATATGTGAAGGAGCTCNGG	GCAAgTAaGTGAAGGAGC-aGGG	chr9	104393760	+	3	1			RNA	GGGTGATGTTGCCTGACCGGNGG	a--TGATGTTGCCTGAgCtGGGG	chr13	27335634	+	3	2
	RNA	CACCTCTCTCCATGGTAACCNGG	CcCCTCT-TCCATGGctACCTGG	chrX	96835382	+	3	1			RNA	GCAAATATGTGAAGGAGCTCNGG	GgAAATATGgGAAGGgGC-CTGG	chr9	127508721	+	3	1			RNA	GGGTGATGTTGCCTGACCGGNGG	GGGTaATtTTGCCT--CCcGGGG	chr13	42540778	-	3	2
	RNA	CACCTCTCTCCATGGTAACCNGG	tACCTCT-TaCATaGTAACCAGG	chrX	140952082	+	3	1			RNA	GCAAATATGTGAAGGAGCTCNGG	GCAAATAcGTGAAaGAGt-CTGG	chr9	131891216	+	3	1			RNA	GGGTGATGTTGCCTGACCGGNGG	GGGTGATtTTGCCT--CCcaAGG	chr13	46353526	+	3	2
	DNA	CACCTCTCTCCATGGTAAC-CNGG	gACCTtTCcCCATGGTAACCCTGG	chrX	69306804	+	3	1			RNA	GCAAATATGTGAAGGAGCTCNGG	GCAAATgTGTGAAGc-GCaCAGG	chr9	13443542	+	3	1			RNA	GGGTGATGTTGCCTGACCGGNGG	GG--GATGTaGCtTGACCGcTGG	chr13	108713582	+	3	2
	DNA	CACCTCTCTCCATGG-TAACCNGG	CtCCTCTCTCCATGGCTggCCTGG	chrX	72845812	+	3	1			RNA	GCAAATATGTGAAGGAGCTCNGG	GtAAAcATGTGAAGG-GCTtGGG	chr9	34245444	+	3	1			RNA	GGGTGATGTTGCCTGACCGGNGG	GGG--ATGTaGCtTGACCGcTGG	chr13	108713582	+	3	2
	DNA	CACCTCTCTCCATGG-TAACCNGG	CtCCTCTCTCCATGGCTggCCTGG	chrX	72874993	-	3	1			RNA	GCAAATATGTGAAGGAGCTCNGG	GtAAAcATGTGAAGG-GCTtGGG	chr9	34273733	-	3	1			RNA	GGGTGATGTTGCCTGACCGGNGG	GGGTGATGTTGatTGt--GGGGG	chr13	71903642	-	3	2
	RNA	CACCTCTCTCCATGGTAACCNGG	Ct-CTgTCTCCATGGaAACCTGG	chrX	10026395	+	3	1			RNA	GCAAATATGTGAAGGAGCTCNGG	GCAAATcTGTGAgGG-GCTaTGG	chr9	36869661	-	3	1			RNA	GGGTGATGTTGCCTGACCGGNGG	tGGTGATGTaGgC--ACCGGAGG	chr13	25953872	-	3	2
	RNA	CACCTCTCTCCATGGTAACCNGG	CtC-TgTCTCCATGGaAACCTGG	chrX	10026395	+	3	1			RNA	GCAAATATGTGAAGGAGCTCNGG	GCtAATATGgGAgGG-GCTCTGG	chr9	131838610	-	3	1			RNA	GGGTGATGTTGCCTGACCGGNGG	tGGTGATGTaGgC--ACCGGAGG	chr13	66419673	-	3	2
	RNA	CACCTCTCTCCATGGTAACCNGG	Ct-CTCTCTCCATGtTAACgTGG	chrX	103084413	+	3	1			DNA	GCA-AATATGTGAAGGAGCTCNGG	GCAAAATgTGTGcAGcAGCTCTGG	chr9	701558	+	3	1			RNA	GGGTGATGTTGCCTGACCGGNGG	aGGTGATGTTGCC--ACCacTGG	chr13	88280609	-	3	2
	RNA	CACCTCTCTCCATGGTAACCNGG	CtC-TCTCTCCATGtTAACgTGG	chrX	103084413	+	3	1			DNA	GCA-AATATGTGAAGGAGCTCNGG	cCAAAATATGTtAAGGgGCTCAGG	chr9	30168932	-	3	1			RNA	GGGTGATGTTGCCTGACCGGNGG	GGaTGATGTTGCCTGAg--cTGG	chr13	27335632	+	3	2
	DNA	CACCTCT-CTCCATGGTAACCNGG	CtCCTCTCCTCCATtGTAcCCAGG	chrX	130631408	+	3	1			DNA	GCA-AATATGTGAAGGAGCTCNGG	GCAAAATAaaTGAAGGAGCTgGGG	chr9	126173154	-	3	1			RNA	GGGTGATGTTGCCTGACCGGNGG	GGtaGATGTTG--TGACCtGGGG	chr13	29268629	-	3	2
	RNA	CACCTCTCTCCATGGTAACCNGG	C-tCTgTCTCCATGGaAACCTGG	chrX	10026395	+	3	1			RNA	GCAAATATGTGAAGGAGCTCNGG	G-AAATATGTGAgGtAGCTaTGG	chr9	14238004	+	3	1			RNA	GGGTGATGTTGCCTGACCGGNGG	GGGTGATGTTG--TaACtGcAGG	chr13	35719668	-	3	2
	RNA	CACCTCTCTCCATGGTAACCNGG	C-CCTCTtTCCtTGaTAACCTGG	chrX	16377038	-	3	1			RNA	GCAAATATGTGAAGGAGCTCNGG	a-AAATATGTtAAGGgGCTCAGG	chr9	30168932	-	3	1			RNA	GGGTGATGTTGCCTGACCGGNGG	GGGTGA--TTtgCaGACCGGAGG	chr13	24129491	+	3	2
	RNA	CACCTCTCTCCATGGTAACCNGG	C-CtTgTCTCCtTGGTAACCTGG	chrX	22190515	+	3	1			RNA	GCAAATATGTGAAGGAGCTCNGG	a-AAATATGTGAAaGAGCTtTGG	chr9	103413554	-	3	1			RNA	GGGTGATGTTGCCTGACCGGNGG	GGGTGAT--TtgCaGACCGGAGG	chr13	24129491	+	3	2
	RNA	CACCTCTCTCCATGGTAACCNGG	C-tCTCTCTCCATGtTAACgTGG	chrX	103084413	+	3	1			RNA	GCAAATATGTGAAGGAGCTCNGG	GCAAATgTGTGAA-GcGCaCAGG	chr9	13443542	+	3	1			RNA	GGGTGATGTTGCCTGACCGGNGG	GGGTGATtTg--CaGACCGGAGG	chr13	24129491	+	3	2
	DNA	CACCTCTC-TCCATGGTAACCNGG	CtCCTCTCCTCCATtGTAcCCAGG	chrX	130631408	+	3	1			RNA	GCAAATATGTGAAGGAGCTCNGG	GCAAATgTGTGAAG-cGCaCAGG	chr9	13443542	+	3	1			RNA	GGGTGATGTTGCCTGACCGGNGG	GGGTGATtTT--CTGAgCtGTGG	chr13	68006593	-	3	2
	RNA	CACCTCTCTCCATGGTAACCNGG	CACCTCTCTCCAT-cgAACtTGG	chrX	16283655	+	3	1			RNA	GCAAATATGTGAAGGAGCTCNGG	GtAAATATaTGAA-GAaCTCTGG	chr9	105699383	-	3	1			RNA	GGGTGATGTTGCCTGACCGGNGG	GGaTGATGTa--CTGAtCGGTGG	chr13	93354224	+	3	2
	RNA	CACCTCTCTCCATGGTAACCNGG	CACCTCTCTCCATc-gAACtTGG	chrX	16283655	+	3	1			RNA	GCAAATATGTGAAGGAGCTCNGG	GtAAATATaTGAAG-AaCTCTGG	chr9	105699383	-	3	1			RNA	GGGTGATGTTGCCTGACCGGNGG	GGaTGATGTTGCCTG--aGcTGG	chr13	27335632	+	3	2
	RNA	CACCTCTCTCCATGGTAACCNGG	CAaaTCTCTCCAg-GTAACCTGG	chrX	16915979	-	3	1			DNA	GC-AAATATGTGAAGGAGCTCNGG	GCAAAATgTGTGcAGcAGCTCTGG	chr9	701558	+	3	1			RNA	GGGTGATGTTGCCTGACCGGNGG	GGGTGATGTTGatTG--tGGGGG	chr13	71903642	-	3	2
	RNA	CACCTCTCTCCATGGTAACCNGG	CAaaTCTCTCCAgG-TAACCTGG	chrX	16915979	-	3	1			DNA	GC-AAATATGTGAAGGAGCTCNGG	cCAAAATATGTtAAGGgGCTCAGG	chr9	30168932	-	3	1			RNA	GGGTGATGTTGCCTGACCGGNGG	tGGTGATGTTGCaTG--CaGTGG	chr13	78681663	+	3	2
	DNA	CACCTCTCTC-CATGGTAACCNGG	CACCTCaCTCACATGGcAAaCAGG	chrX	52194084	+	3	1			DNA	GC-AAATATGTGAAGGAGCTCNGG	GCAAAATAaaTGAAGGAGCTgGGG	chr9	126173154	-	3	1			RNA	GGGTGATGTTGCCTGACCGGNGG	GGGT--TGcaGCCTGACaGGTGG	chr13	39855626	-	3	2
	DNA	CACCTCTCTC-CATGGTAACCNGG	CACCTCaCTCACATGGcAAaCAGG	chrX	52059986	-	3	1			DNA	GCAAA-TATGTGAAGGAGCTCNGG	GCAAAATgTGTGcAGcAGCTCTGG	chr9	701558	+	3	1			RNA	GGGTGATGTTGCCTGACCGGNGG	GGGT--TGTTcCCTGACCccGGG	chr13	73741317	+	3	2
	RNA	CACCTCTCTCCATGGTAACCNGG	CACCT-TCTCCATcccAACCTGG	chrX	6496221	+	3	1			DNA	GCAAA-TATGTGAAGGAGCTCNGG	cCAAAATATGTtAAGGgGCTCAGG	chr9	30168932	-	3	1			RNA	GGGTGATGTTGCCTGACCGGNGG	GGtTGATGT--CCTGAaCaGAGG	chr2	136853151	-	3	2
	RNA	CACCTCTCTCCATGGTAACCNGG	tgCCT-TCTCCATGGTAACgAGG	chrX	17802973	-	3	1			DNA	GCAAA-TATGTGAAGGAGCTCNGG	GCAAAATAaaTGAAGGAGCTgGGG	chr9	126173154	-	3	1			RNA	GGGTGATGTTGCCTGACCGGNGG	GGGTGATGT--atTGACtGGAGG	chr2	216861078	+	3	2
	RNA	CACCTCTCTCCATGGTAACCNGG	CACCT-TCTCaATtGTAtCCGGG	chrX	18116039	+	3	1			RNA	GCAAATATGTGAAGGAGCTCNGG	GCAAATcTGTG-AGGgGCTaTGG	chr9	36869661	-	3	1			RNA	GGGTGATGTTGCCTGACCGGNGG	GGGaGATG--GCCTGtCCaGAGG	chr2	922535	-	3	2
	RNA	CACCTCTCTCCATGGTAACCNGG	CACCT-TCTCCAaGGTgcCCTGG	chrX	138482887	-	3	1			RNA	GCAAATATGTGAAGGAGCTCNGG	GCAAATcTGTGA-GGgGCTaTGG	chr9	36869661	-	3	1			RNA	GGGTGATGTTGCCTGACCGGNGG	GGtTGATG--tCCTGACaGGTGG	chr2	24188554	-	3	2
	RNA	CACCTCTCTCCATGGTAACCNGG	CACCTCTCT-CATGGgAgCtGGG	chrX	20374121	-	3	1			RNA	GCAAATATGTGAAGGAGCTCNGG	GCtAATATGgG-AGGgGCTCTGG	chr9	131838610	-	3	1			RNA	GGGTGATGTTGCCTGACCGGNGG	GGGccATG--GCCTGACCtGGGG	chr2	45019296	-	3	2
	RNA	CACCTCTCTCCATGGTAACCNGG	CACCTCTCTC-ATGGgAgCtGGG	chrX	20374121	-	3	1			RNA	GCAAATATGTGAAGGAGCTCNGG	GCtAATATGgGA-GGgGCTCTGG	chr9	131838610	-	3	1			RNA	GGGTGATGTTGCCTGACCGGNGG	GGGTGATG--GCaaGACCaGGGG	chr2	87353299	-	3	2
	RNA	CACCTCTCTCCATGGTAACCNGG	CACCaCcCT-CATGGTAACgGGG	chrX	153952637	-	3	1			DNA	GCAAAT-ATGTGAAGGAGCTCNGG	GCAAATGAaGTGAAGGAaCTgGGG	chr9	88505780	-	3	1			RNA	GGGTGATGTTGCCTGACCGGNGG	GGGTGATG--GCaaGACCaGGGG	chr2	90249519	-	3	2
	RNA	CACCTCTCTCCATGGTAACCNGG	CACCaCcCTC-ATGGTAACgGGG	chrX	153952637	-	3	1			RNA	GCAAATATGTGAAGGAGCTCNGG	GCAAATAaGaGgAGGAG-TCGGG	chr9	113610327	+	3	1			RNA	GGGTGATGTTGCCTGACCGGNGG	GGGTGATG--GCaaGACCaGGGG	chr2	91567191	+	3	2
	RNA	CACCTCTCTCCATGGTAACCNGG	CtCCTCTCTCC-TGGTAAaaTGG	chrX	9767333	+	3	1			RNA	GCAAATATGTGAAGGAGCTCNGG	ctAAATATGTcAAGGAG-TCAGG	chr9	118356080	-	3	1			RNA	GGGTGATGTTGCCTGACCGGNGG	GGGTGATG--GCaaGACCaGGGG	chr2	94212879	-	3	2
	RNA	CACCTCTCTCCATGGTAACCNGG	CAaaTCTCTCC-aGGTAACCTGG	chrX	16915979	-	3	1			RNA	GCAAATATGTGAAGGAGCTCNGG	GCAAAT-TcTGgAGGAGCaCTGG	chr9	1917052	+	3	1			RNA	GGGTGATGTTGCCTGACCGGNGG	GGGgGATG--GCCTGgCCaGCGG	chr2	219046161	-	3	2
	DNA	CACCTCTCTCCATGGTAA-CCNGG	gACCTtTCcCCATGGTAACCCTGG	chrX	69306804	+	3	1			RNA	GCAAATATGTGAAGGAGCTCNGG	GCAAAT-TGTGcAGGAGgcCAGG	chr9	104906575	-	3	1			RNA	GGGTGATGTTGCCTGACCGGNGG	tGcTGATG--GCCTGACCGaAGG	chr2	232365986	+	3	2
	RNA	CACCTCTCTCCATGGTAACCNGG	CACtTCTCaCCAaGG-AACCGGG	chrX	118850177	-	3	1			RNA	GCAAATATGTGAAGGAGCTCNGG	GCAgAT-TGaGAAGGcGCTCAGG	chr9	136754633	-	3	1			RNA	GGGTGATGTTGCCTGACCGGNGG	G--TGATGTTcCCTGcCCtGTGG	chr2	135386804	-	3	2
	RNA	CACCTCTCTCCATGGTAACCNGG	CtCCTCcCaCCATGG-AACCCGG	chrX	130074146	-	3	1			RNA	GCAAATATGTGAAGGAGCTCNGG	aCAAgTA-GTGAAGGAGCaCCGG	chr9	118090528	-	3	1			RNA	GGGTGATGTTGCCTGACCGGNGG	G--TtATGTTGCaTGACCaGTGG	chr2	148898429	+	3	2
	RNA	CACCTCTCTCCATGGTAACCNGG	CACCTCTCTCCATcGa-ACtTGG	chrX	16283655	+	3	1			RNA	GCAAATATGTGAAGGAGCTCNGG	GCtAgTA-GgGAAGGAGCTCAGG	chr9	134039546	-	3	1			RNA	GGGTGATGTTGCCTGACCGGNGG	GGGTGgTGTTGCCT--gCaGGGG	chr2	3319697	-	3	2
	RNA	CACCTCTCTCCATGGTAACCNGG	CACCTCTCTCCATcGaA-CtTGG	chrX	16283655	+	3	1			RNA	GCAAATATGTGAAGGAGCTCNGG	aCAAATAT-TGAAaGAGCTtTGG	chrX	102717141	-	3	1			RNA	GGGTGATGTTGCCTGACCGGNGG	GGGTGgTGTTGCCc--CCaGGGG	chr2	3320113	-	3	2
	RNA	CACCTCTCTCCATGGTAACCNGG	CcCCTCTCTCCATcaT-ACCTGG	chrX	53431765	-	3	1			DNA	GCAAATATGTGAAGGA-GCTCNGG	GCAAAgATGTGAAGGAAGtgCAGG	chrX	63781952	-	3	1			RNA	GGGTGATGTTGCCTGACCGGNGG	GGGTGATtTTGCCc--CtGGGGG	chr2	10926173	-	3	2
	RNA	CACCTCTCTCCATGGTAACCNGG	CcCCTCTCTCCATcaTA-CCTGG	chrX	53431765	-	3	1			RNA	GCAAATATGTGAAGGAGCTCNGG	GCAAATATGaGAAGGA-CagTGG	chrX	15509968	+	3	1			RNA	GGGTGATGTTGCCTGACCGGNGG	GGGTGcTGgTGCCT--CCtGAGG	chr2	11659456	+	3	2
	DNA	C-ACCTCTCTCCATGGTAACCNGG	CCttCTCTCaCCATGGTAACCAGG	chr18	70676535	-	3	1			RNA	GCAAATATGTGAAGGAGCTCNGG	GCAAA-ATGTcAAcaAGCTCAGG	chrX	53987352	+	3	1			RNA	GGGTGATGTTGCCTGACCGGNGG	GaGTGATtTTGCCT--tCGGTGG	chr2	20065405	+	3	2
	DNA	CACCTCTCTCCATGG-TAACCNGG	CAtCTCTCTCCATGGGaAACtTGG	chr18	25204706	-	3	1			RNA	GCAAATATGTGAAGGAGCTCNGG	GCAAA-AgGTGAAGGgaCTCAGG	chrX	154634361	+	3	1			RNA	GGGTGATGTTGCCTGACCGGNGG	GGtTGATtTTGCCT--CtGGGGG	chr2	55800905	+	3	2
	RNA	CACCTCTCTCCATGGTAACCNGG	tA-CTCTCTCtAaGGTAACCAGG	chr18	62894529	-	3	1			RNA	GCAAATATGTGAAGGAGCTCNGG	GCAAA-AgGTGAAGGgaCTCAGG	chrX	154570046	-	3	1			RNA	GGGTGATGTTGCCTGACCGGNGG	GGGTGAccTTGCCT--CCaGGGG	chr2	109488350	-	3	2
	RNA	CACCTCTCTCCATGGTAACCNGG	tAC-TCTCTCtAaGGTAACCAGG	chr18	62894529	-	3	1			RNA	GCAAATATGTGAAGGAGCTCNGG	GaAAATgTG-GAAGGAGCTtTGG	chrX	90689385	-	3	1			RNA	GGGTGATGTTGCCTGACCGGNGG	GGGTGgTGTTGCCT--aCGcTGG	chr2	173287880	-	3	2
	RNA	CACCTCTCTCCATGGTAACCNGG	tt-CTCTCaCCATGGTAACCAGG	chr18	70676535	-	3	1			DNA	GCAAATATGTG-AAGGAGCTCNGG	GCAcATATGaGGAAGGAGCTgAGG	chrX	40743188	+	3	1			RNA	GGGTGATGTTGCCTGACCGGNGG	GGGTaATGaTGCCT--CCtGAGG	chr2	237155774	-	3	2
	RNA	CACCTCTCTCCATGGTAACCNGG	ttC-TCTCaCCATGGTAACCAGG	chr18	70676535	-	3	1			RNA	GCAAATATGTGAAGGAGCTCNGG	caAAATATGT-AAGGAaCTCAGG	chrX	68362089	-	3	1			RNA	GGGTGATGTTGCCTGACCGGNGG	GGGTG--GTTGCCgGACgGaGGG	chr2	27558108	+	3	2
	DNA	CACCTCTCTCCATGGT-AACCNGG	CAtCTCTCTCCATGGgAAACtTGG	chr18	25204706	-	3	1			RNA	GCAAATATGTGAAGGAGCTCNGG	GCAAAcATGTtAAGGAGa-CAGG	chrX	39358579	-	3	1			RNA	GGGTGATGTTGCCTGACCGGNGG	GGGTG--GgTGCCTGAgCaGAGG	chr2	127078832	-	3	2
	RNA	CACCTCTCTCCATGGTAACCNGG	t-tCTCTCaCCATGGTAACCAGG	chr18	70676535	-	3	1			RNA	GCAAATATGTGAAGGAGCTCNGG	GCAAAcATGgGAAGtAGC-CAGG	chrX	92007105	-	3	1			RNA	GGGTGATGTTGCCTGACCGGNGG	GGGTG--GTTGCCgGACgGaGGG	chr2	156368352	-	3	2
	RNA	CACCTCTCTCCATGGTAACCNGG	CtCCTCTCTCCAT-ccAACCTGG	chr18	2358194	+	3	1			RNA	GCAAATATGTGAAGGAGCTCNGG	GCAAAcATGgGAAGcAGC-CAGG	chrX	126343036	+	3	1			RNA	GGGTGATGTTGCCTGACCGGNGG	GGGTG--GTTGCCgGACgGaGGG	chr2	200683999	+	3	2
	RNA	CACCTCTCTCCATGGTAACCNGG	CtCCTCTCTCCATc-cAACCTGG	chr18	2358194	+	3	1			RNA	GCAAATATGTGAAGGAGCTCNGG	GCtAATATGTGgtGGAGC-CAGG	chrX	132618098	+	3	1			RNA	GGGTGATGTTGCCTGACCGGNGG	GGGTG--GTTGCCaGACgGaGGG	chr2	201283883	+	3	2
	RNA	CACCTCTCTCCATGGTAACCNGG	CACCcCTCTCCAT-aTAAgCAGG	chr18	63131456	+	3	1			DNA	GCAAATATGTGAAGGAGCT-CNGG	GCAAAgATGTGAAGGAagTGCAGG	chrX	63781952	-	3	1			RNA	GGGTGATGTTGCCTGACCGGNGG	GGGTG--GTTGCCaGgCCGaGGG	chr2	206357084	+	3	2
	RNA	CACCTCTCTCCATGGTAACCNGG	CACCcCTCTCCATa-TAAgCAGG	chr18	63131456	+	3	1			DNA	GCAAATATG-TGAAGGAGCTCNGG	GCAcATATGAgGAAGGAGCTgAGG	chrX	40743188	+	3	1			RNA	GGGTGATGTTGCCTGACCGGNGG	GGGTG--GTTGCCgGACgGaGGG	chr2	207610586	-	3	2
	DNA	CACCTCTCTCCAT-GGTAACCNGG	CAtCTCTCTCCATGGGaAACtTGG	chr18	25204706	-	3	1			DNA	GCAAATATGTGAAGG-AGCTCNGG	GCAAAgATGTGAAGGAAGtgCAGG	chrX	63781952	-	3	1			RNA	GGGTGATGTTGCCTGACCGGNGG	GGGTG--GTTGCCgGACgGaGGG	chr2	214835561	+	3	2
	DNA	CACCTCTCTCCATGGTA-ACCNGG	CAtCTCTCTCCATGGgAAACtTGG	chr18	25204706	-	3	1			RNA	GCAAATATGTGAAGGAGCTCNGG	G-AgATATGTGAAGGAcCTaAGG	chrX	58115459	+	3	1			RNA	GGGTGATGTTGCCTGACCGGNGG	GGGTG--GTTGCCaGACgGaGGG	chr2	216226762	+	3	2
	DNA	CACCTCTCTCCATGGTA-ACCNGG	CACCTCTCaCCAgGcTACACCAGG	chr18	44797522	-	3	1			RNA	GCAAATATGTGAAGGAGCTCNGG	G-AAATAgtTGAAGGAGCTgGGG	chrX	64231913	-	3	1			DNA	GGGTGATGTTGCCTGACC--GGNGG	GGGTGtTtTTGCCTGACCCTGcAGG	chr2	3515146	-	3	2
	RNA	CACCTCTCTCCATGGTAACCNGG	CACgTCTCTCCA-GGTtgCCAGG	chr18	7330899	-	3	1			RNA	GCAAATATGTGAAGGAGCTCNGG	GgAAgTATGTGAA-GAGgTCGGG	chrX	19778558	-	3	1			RNA	GGGTGATGTTGCCTGACCGGNGG	GGGTGATtTTGC--tACCtGTGG	chr2	38615072	-	3	2
	RNA	CACCTCTCTCCATGGTAACCNGG	CACCTgTCTCCA-GGTAtaCAGG	chr18	49472240	+	3	1			RNA	GCAAATATGTGAAGGAGCTCNGG	GgAAgTATGTGAAG-AGgTCGGG	chrX	19778558	-	3	1			RNA	GGGTGATGTTGCCTGACCGGNGG	GGGTGATccTGt--GACCGGGGG	chr2	109337514	-	3	2
	RNA	CACCTCTCTCCATGGTAACCNGG	CACCTCTgT-tATaGTAACCAGG	chr18	45276325	-	3	1			RNA	GCAAATATGTGAAGGAGCTCNGG	tCAAAaATGTGAA-GAGgTCAGG	chrX	50627734	+	3	1			RNA	GGGTGATGTTGCCTGACCGGNGG	GGGTGATGcTGC--tACCtGTGG	chr2	241482372	+	3	2
	RNA	CACCTCTCTCCATGGTAACCNGG	CACCTCTgTt-ATaGTAACCAGG	chr18	45276325	-	3	1			RNA	GCAAATATGTGAAGGAGCTCNGG	tCAAAaATGTGAAG-AGgTCAGG	chrX	50627734	+	3	1			RNA	GGGTGATGTTGCCTGACCGGNGG	aG--GATGTgGCCTGACCGtGGG	chr2	1564791	-	3	2
	RNA	CACCTCTCTCCATGGTAACCNGG	CACC-CaCTCCATGcTcACCTGG	chr18	32177664	+	3	1			RNA	GCAAATATGTGAAGGAGCTCNGG	GCAAAaATGTGAA-tAGCcCAGG	chrX	58346184	+	3	1			RNA	GGGTGATGTTGCCTGACCGGNGG	aGG--ATGTgGCCTGACCGtGGG	chr2	1564791	-	3	2
	DNA	CACCTCTCTCCATG-GTAACCNGG	CAtCTCTCTCCATGGGaAACtTGG	chr18	25204706	-	3	1			RNA	GCAAATATGTGAAGGAGCTCNGG	GCAAAaATGTGAAt-AGCcCAGG	chrX	58346184	+	3	1			RNA	GGGTGATGTTGCCTGACCGGNGG	GG--GATGTTtCCTGcCaGGTGG	chr2	9400129	+	3	2
	RNA	CACCTCTCTCCATGGTAACCNGG	CACCTtTCTaC-TGGaAACCAGG	chr18	31742687	-	3	1			DNA	GCAAATATGT-GAAGGAGCTCNGG	GCAcATATGaGGAAGGAGCTgAGG	chrX	40743188	+	3	1			RNA	GGGTGATGTTGCCTGACCGGNGG	GGG--ATGTTtCCTGcCaGGTGG	chr2	9400129	+	3	2
	DNA	CAC-CTCTCTCCATGGTAACCNGG	CctTCTCTCaCCATGGTAACCAGG	chr18	70676535	-	3	1			DNA	GCAAATATGT-GAAGGAGCTCNGG	GCAAAgATGTAGAAccAGCTCAGG	chrX	84582277	-	3	1			RNA	GGGTGATGTTGCCTGACCGGNGG	GG--tATGTTGCCTGtCCtGGGG	chr2	122109691	+	3	2
	DNA	CACCTCTCTCCATGGTAA-CCNGG	CAtCTCTCTCCATGGgAAACtTGG	chr18	25204706	-	3	1			RNA	GCAAATATGTGAAGGAGCTCNGG	GCAAAcATGTtAAGGAG-aCAGG	chrX	39358579	-	3	1			RNA	GGGTGATGTTGCCTGACCGGNGG	GGt--ATGTTGCCTGtCCtGGGG	chr2	122109691	+	3	2
	RNA	CACCTCTCTCCATGGTAACCNGG	CtCCTCTCTCCATcc-AACCTGG	chr18	2358194	+	3	1			RNA	GCAAATATGTGAAGGAGCTCNGG	GCcAATATaTGAAGGAG-cCTGG	chrX	54193616	-	3	1			RNA	GGGTGATGTTGCCTGACCGGNGG	GGGTGgTGTTGCCTGc--aGGGG	chr2	3319697	-	3	2
	DNA	CA-CCTCTCTCCATGGTAACCNGG	CcTtCTCTCaCCATGGTAACCAGG	chr18	70676535	-	3	1			RNA	GCAAATATGTGAAGGAGCTCNGG	GtAAATAa-TGAAGaAGCTCAGG	chr18	42743063	-	3	1			RNA	GGGTGATGTTGCCTGACCGGNGG	cGGTGcTGTTGtCTGA--GGCGG	chr2	10504681	-	3	2
	RNA	CACCTCTCTCCATGGTAACCNGG	CAgCTtTtTCCATGGTAA-CAGG	chr11	9747372	+	3	1			RNA	GCAAATATGTGAAGGAGCTCNGG	GCAAAaATGTGAAaGA-CTtAGG	chr18	1085283	-	3	1			RNA	GGGTGATGTTGCCTGACCGGNGG	GtGTGATtTTGCCaGA--GGTGG	chr2	19072892	+	3	2
	RNA	CACCTCTCTCCATGGTAACCNGG	CACaTtTCTCCATGGTtA-CTGG	chr11	95125259	-	3	1			RNA	GCAAATATGTGAAGGAGCTCNGG	GCAAAgATGTGAgGGA-CaCAGG	chr18	13033437	+	3	1			RNA	GGGTGATGTTGCCTGACCGGNGG	GGtgGATGTTcCCTGA--GGCGG	chr2	99876370	-	3	2
	RNA	CACCTCTCTCCATGGTAACCNGG	CcCCTCT-TCCcTGGTgACCTGG	chr11	103651431	+	3	1			RNA	GCAAATATGTGAAGGAGCTCNGG	GCAAATcTGTGAAGGc-CTgTGG	chr18	13754959	+	3	1			RNA	GGGTGATGTTGCCTGACCGGNGG	GGGTGATGcTtCCTGt--GGGGG	chr2	112938962	+	3	2
	RNA	CACCTCTCTCCATGGTAACCNGG	CAtCTCT-TCCATGGgAACaTGG	chr11	134059401	+	3	1			RNA	GCAAATATGTGAAGGAGCTCNGG	GgAAtcATGTGAAGGA-CTCTGG	chr18	50263869	+	3	1			RNA	GGGTGATGTTGCCTGACCGGNGG	tGGTGATGgTtCCTGA--GGTGG	chr2	119368425	+	3	2
	DNA	CACCTCTCTCCATGGTAAC-CNGG	gAgCTCTCTCCATGGTAgCCCAGG	chr11	68939757	+	3	1			RNA	GCAAATATGTGAAGGAGCTCNGG	GCtAATATaTGAAGtA-CTCTGG	chr18	56784847	-	3	1			RNA	GGGTGATGTTGCCTGACCGGNGG	GGGTGATGgTGgCTGA--GcTGG	chr2	132695746	-	3	2
	RNA	CACCTCTCTCCATGGTAACCNGG	CA-CTCTtTCCATGGTccCCAGG	chr11	34574100	-	3	1			DNA	GCAAATATGTGAA-GGAGCTCNGG	tCAAATATGTGcAAGGAGCTtAGG	chr18	37739699	+	3	1			RNA	GGGTGATGTTGCCTGACCGGNGG	GGGTGcTGcTGaCTGA--GGAGG	chr2	151939105	-	3	2
	RNA	CACCTCTCTCCATGGTAACCNGG	CAC-TCTtTCCATGGTccCCAGG	chr11	34574100	-	3	1			RNA	GCAAATATGTGAAGGAGCTCNGG	GgAAA-AaGTGgAGGAGCTCAGG	chr18	12244808	+	3	1			RNA	GGGTGATGTTGCCTGACCGGNGG	tGGTGATGTaGCaTGA--GGAGG	chr2	190051002	+	3	2
	RNA	CACCTCTCTCCATGGTAACCNGG	CA-CagTCTCCATGGaAACCAGG	chr11	73258297	+	3	1			RNA	GCAAATATGTGAAGGAGCTCNGG	GaAAATATG-GAAGaAGCTtTGG	chr18	29996977	+	3	1			RNA	GGGTGATGTTGCCTGACCGGNGG	GGcTGAgGcTGCCTGA--GGTGG	chr2	241818741	-	3	2
	RNA	CACCTCTCTCCATGGTAACCNGG	CAC-agTCTCCATGGaAACCAGG	chr11	73258297	+	3	1			DNA	GCAAATATGTG-AAGGAGCTCNGG	GCcAAcATGTGGAAGcAGCTCAGG	chr18	70219870	+	3	1			RNA	GGGTGATGTTGCCTGACCGGNGG	GGGTGgTGTTGCC--cCCaGGGG	chr2	3320113	-	3	2
	RNA	CACCTCTCTCCATGGTAACCNGG	CA-gTCTCTCtATGGTAACtCGG	chr11	102952002	-	3	1			RNA	GCAAATATGTGAAGGAGCTCNGG	GaAAATATGT-AAGGAtCaCAGG	chr18	9194092	-	3	1			RNA	GGGTGATGTTGCCTGACCGGNGG	GGGTGATtTTGCC--cCtGGGGG	chr2	10926173	-	3	2
	RNA	CACCTCTCTCCATGGTAACCNGG	CAg-TCTCTCtATGGTAACtCGG	chr11	102952002	-	3	1			DNA	GCAAATATGTGA-AGGAGCTCNGG	tCAAATATGTGcAAGGAGCTtAGG	chr18	37739699	+	3	1			RNA	GGGTGATGTTGCCTGACCGGNGG	GGGTGAaGgTGCC--ACaGGTGG	chr2	24174625	-	3	2
	DNA	CACCTC-TCTCCATGGTAACCNGG	CtCCTtATCTCCATGtTAACCCGG	chr11	100848404	-	3	1			DNA	GCAAATATGTGAAGGAGCT-CNGG	GCAAATATGTctAGGtGCTACAGG	chr18	60147097	-	3	1			RNA	GGGTGATGTTGCCTGACCGGNGG	GGGTGATtTTGCt--ACCtGTGG	chr2	38615072	-	3	2
	DNA	CACCTCTCTCCATGGT-AACCNGG	gACCTCTCTCCATGGTCcAtCAGG	chr11	120107802	+	3	1			RNA	GCAAATATGTGAAGGAGCTCNGG	GCAAATcTGTGAAGG-cCTgTGG	chr18	13754959	+	3	1			RNA	GGGTGATGTTGCCTGACCGGNGG	GGGTGAatTTGCC--ACCtGTGG	chr2	62990768	-	3	2
	RNA	CACCTCTCTCCATGGTAACCNGG	C-CCcCTCcCCATGGTgACCTGG	chr11	60836930	+	3	1			RNA	GCAAATATGTGAAGGAGCTCNGG	G-AAATATGTGAAGGAGtcaTGG	chr18	51901222	-	3	1			RNA	GGGTGATGTTGCCTGACCGGNGG	GGGgGgTGTTGCC--AgCGGAGG	chr2	69207707	-	3	2
	RNA	CACCTCTCTCCATGGTAACCNGG	C-CCTCcCTCCATGGcAgCCAGG	chr11	65444523	+	3	1			RNA	GCAAATATGTGAAGGAGCTCNGG	cCAgATATGTGAA-GAcCTCTGG	chr18	40681712	-	3	1			RNA	GGGTGATGTTGCCTGACCGGNGG	GtGTGATaTTGCC--ACtGGCGG	chr2	101508853	+	3	2
	RNA	CACCTCTCTCCATGGTAACCNGG	C-CtTaTCTCCATGtTAACCCGG	chr11	100848404	-	3	1			RNA	GCAAATATGTGAAGGAGCTCNGG	cCAgATATGTGAAG-AcCTCTGG	chr18	40681712	-	3	1			RNA	GGGTGATGTTGCCTGACCGGNGG	ctaTGATGTTGCC--ACCGGAGG	chr2	111112929	-	3	2
	RNA	CACCTCTCTCCATGGTAACCNGG	C-CCTgTCTCCATGGTAgtCAGG	chr11	120007053	+	3	1			DNA	GCAAATATGT-GAAGGAGCTCNGG	tCAAATATGTGcAAGGAGCTtAGG	chr18	37739699	+	3	1			RNA	GGGTGATGTTGCCTGACCGGNGG	GGGTGtTGTTtCC--ACaGGTGG	chr2	239090112	-	3	2
	RNA	CACCTCTCTCCATGGTAACCNGG	CACCTCcCTCCAg-GTcACCAGG	chr11	44875444	+	3	1			DNA	GCAAATATGT-GAAGGAGCTCNGG	GCcAAcATGTGGAAGcAGCTCAGG	chr18	70219870	+	3	1			RNA	GGGTGATGTTGCCTGACCGGNGG	GGGTGATGcTGCt--ACCtGTGG	chr2	241482372	+	3	2
	RNA	CACCTCTCTCCATGGTAACCNGG	CACCTCcCTCCAgG-TcACCAGG	chr11	44875444	+	3	1			DNA	GCAAAT-ATGTGAAGGAGCTCNGG	cCAAATGATGTttAGGAGCTCAGG	chr18	24612048	+	3	1			DNA	GGGTGATGTT--GCCTGACCGGNGG	tGGTGATGTTCGGatTGACCGGTGG	chr2	230795593	+	3	2
	DNA	CACCTCTCTCCATGGTA-ACCNGG	gAgCTCTCTCCATGGTAGcCCAGG	chr11	68939757	+	3	1			RNA	GCAAATATGTGAAGGAGCTCNGG	GtAAATAcGTGcAGGAG-TCAGG	chr18	74900731	-	3	1			RNA	GGGTGATGTTGCCTGACCGGNGG	GGGTGgTGTTGCCTGca--GGGG	chr2	3319697	-	3	2
	DNA	CACCTCTCTCCATGGTA-ACCNGG	gACCTCTCTCCATGGTcCAtCAGG	chr11	120107802	+	3	1			RNA	GCAAATATGTGAAGGAGCTCNGG	GaAAATA-GTGAAGaAaCTCTGG	chr18	4626559	-	3	1			RNA	GGGTGATGTTGCCTGACCGGNGG	GtGTGATGTgGCCTGAg--GAGG	chr2	109275384	+	3	2
	RNA	CACCTCTCTCCATGGTAACCNGG	CACaT-TCTCCATGGTgAaCTGG	chr11	45897722	+	3	1			RNA	GCAAATATGTGAAGGAGCTCNGG	GgAAAaA-GTGgAGGAGCTCAGG	chr18	12244808	+	3	1			RNA	GGGTGATGTTGCCTGACCGGNGG	GGGTGAgGTTG--TGggCGGGGG	chr2	31193079	-	3	2
	RNA	CACCTCTCTCCATGGTAACCNGG	CACag-TCTCCATGGaAACCAGG	chr11	73258297	+	3	1			RNA	GCAAATATGTGAAGGAGCTCNGG	GtAAATA-aTGAAGaAGCTCAGG	chr18	42743063	-	3	1			RNA	GGGTGATGTTGCCTGACCGGNGG	GGGTGAgGTTG--TGAgaGGCGG	chr2	198091936	-	3	2
	RNA	CACCTCTCTCCATGGTAACCNGG	CACCT-TgTCCATGGTAAtgAGG	chr11	114079235	+	3	1			RNA	GCAAATATGTGAAGGAGCTCNGG	GCAAAgAT-TGAAGGAGgTgAGG	chr11	17748222	+	3	1			RNA	GGGTGATGTTGCCTGACCGGNGG	GGGTGATGTat--TGACtGGAGG	chr2	216861078	+	3	2
	RNA	CACCTCTCTCCATGGTAACCNGG	CAagT-TCTCCATGGTAACtGGG	chr11	132472601	+	3	1			RNA	GCAAATATGTGAAGGAGCTCNGG	GCAggTAT-TGAAGGAGtTCTGG	chr11	43030852	-	3	1			RNA	GGGTGATGTTGCCTGACCGGNGG	GGGTGA--gTGCCTGgCtGGAGG	chr2	60499971	-	3	2
	DNA	CACCT-CTCTCCATGGTAACCNGG	CtCCTTaTCTCCATGtTAACCCGG	chr11	100848404	-	3	1			RNA	GCAAATATGTGAAGGAGCTCNGG	GCAAATATcTaAAGGA-CaCAGG	chr11	15214523	-	3	1			RNA	GGGTGATGTTGCCTGACCGGNGG	GGGTGAg--TGCCTGgCtGGAGG	chr2	60499971	-	3	2
	DNA	CACC-TCTCTCCATGGTAACCNGG	CtCCTTaTCTCCATGtTAACCCGG	chr11	100848404	-	3	1			RNA	GCAAATATGTGAAGGAGCTCNGG	GCAcATcTGTGAAGGg-CTCAGG	chr11	133177171	+	3	1			RNA	GGGTGATGTTGCCTGACCGGNGG	GGGTGA--cTGCCTGcCCaGCGG	chr2	95073985	-	3	2
	RNA	CACCTCTCTCCATGGTAACCNGG	CAgCTtTCTCCA-GGTgACCTGG	chr11	19310962	-	3	1			DNA	GCAAATATGTGAA-GGAGCTCNGG	GtAAATtTaTGAAGGGAGCTCAGG	chr11	11236539	-	3	1			RNA	GGGTGATGTTGCCTGACCGGNGG	GGGTGAc--TGCCTGcCCaGCGG	chr2	95073985	-	3	2
	RNA	CACCTCTCTCCATGGTAACCNGG	CtCCTCTCTCCA-GGTtcCCAGG	chr11	65622022	-	3	1			RNA	GCAAATATGTGAAGGAGCTCNGG	agAAA-ATGTGAAGGAGCTgGGG	chr11	17001039	-	3	1			RNA	GGGTGATGTTGCCTGACCGGNGG	GGGgGA--gTGCCTGAgCGGGGG	chr2	241003129	-	3	2
	RNA	CACCTCTCTCCATGGTAACCNGG	tACCTCTggCCA-GGTAACCAGG	chr11	131390899	-	3	1			RNA	GCAAATATGTGAAGGAGCTCNGG	GCAAA-ATGTGAtGGAGggCTGG	chr11	72588970	-	3	1			RNA	GGGTGATGTTGCCTGACCGGNGG	GGGgGAg--TGCCTGAgCGGGGG	chr2	241003129	-	3	2
	RNA	CACCTCTCTCCATGGTAACCNGG	CAgC-CTgTCCATGGTAcCCAGG	chr11	46665427	+	3	1			RNA	GCAAATATGTGAAGGAGCTCNGG	GgAAA-ATGgGAAGGAGCaCTGG	chr11	85717785	+	3	1			RNA	GGGTGATGTTGCCTGACCGGNGG	GGtTGATGTc--CTGACaGGTGG	chr2	24188554	-	3	2
	RNA	CACCTCTCTCCATGGTAACCNGG	CcCC-CTCcCCATGGTgACCTGG	chr11	60836930	+	3	1			RNA	GCAAATATGTGAAGGAGCTCNGG	aCAAATgTG-GAAGGAGCTgGGG	chr11	27902194	+	3	1			RNA	GGGTGATGTTGCCTGACCGGNGG	GGGTGATccT--gTGACCGGGGG	chr2	109337514	-	3	2
	RNA	CACCTCTCTCCATGGTAACCNGG	CACa-gTCTCCATGGaAACCAGG	chr11	73258297	+	3	1			RNA	GCAAATATGTGAAGGAGCTCNGG	GgAAATATG-GAAGcAGCTtTGG	chr11	42963028	-	3	1			RNA	GGGTGATGTTGCCTGACCGGNGG	GGGTGATGTa--tTGACtGGAGG	chr2	216861078	+	3	2
	RNA	CACCTCTCTCCATGGTAACCNGG	CACCTCcCTCC-aGGTcACCAGG	chr11	44875444	+	3	1			RNA	GCAAATATGTGAAGGAGCTCNGG	cCAAAacTG-GAAGGAGCTCGGG	chr11	61647484	+	3	1			RNA	GGGTGATGTTGCCTGACCGGNGG	GGGTGgTGTTGCCcG--CaGGGG	chr2	3320131	-	3	2
	DNA	CACCTCTCTCCATGGTAA-CCNGG	gAgCTCTCTCCATGGTAgCCCAGG	chr11	68939757	+	3	1			DNA	GCAAATAT-GTGAAGGAGCTCNGG	aCAAATATGGTGAAGcAGCTtTGG	chr11	58567663	-	3	1			RNA	GGGTGATGTTGCCTGACCGGNGG	GGGTGgTGTTGCCcG--CaGGGG	chr2	3319856	-	3	2
	RNA	CACCTCTCTCCATGGTAACCNGG	CACCcCaCTCCATGG-AACgTGG	chr11	2073786	-	3	1			RNA	GCAAATATGTGAAGGAGCTCNGG	GCAAAgATGT-AtGGAaCTCAGG	chr11	43706045	+	3	1			RNA	GGGTGATGTTGCCTGACCGGNGG	GGGTGgTGTTGCCcG--CaGGGG	chr2	3319951	-	3	2
	RNA	CACCTCTCTCCATGGTAACCNGG	CACCcCcCTCCAaGG-AACCAGG	chr11	16809462	+	3	1			RNA	GCAAATATGTGAAGGAGCTCNGG	GCAAATcccT-AAGGAGCTCAGG	chr11	64597614	+	3	1			RNA	GGGTGATGTTGCCTGACCGGNGG	GaGTGATtTTGCCTt--CGGTGG	chr2	20065405	+	3	2
	RNA	CACCTCTCTCCATGGTAACCNGG	aACCTtgCTCCATGG-AACCTGG	chr11	117354569	-	3	1			DNA	GCAA-ATATGTGAAGGAGCTCNGG	GCAgAAaATGTGAAGGAGCTgGGG	chr11	17001039	-	3	1			RNA	GGGTGATGTTGCCTGACCGGNGG	GGGgGgTGTTGCCaG--CGGAGG	chr2	69207707	-	3	2
	DNA	CACC--TCTCTCCATGGTAACCNGG	CAaCTGTCTCTgCATaGTAACCTGG	chr8	59908341	+	3	2			DNA	GCAAATATGTGAAG-GAGCTCNGG	GtAAATtTaTGAAGGGAGCTCAGG	chr11	11236539	-	3	1			RNA	GGGTGATGTTGCCTGACCGGNGG	GtGTGATGTgGCCTG--aGGAGG	chr2	109275384	+	3	2
	DNA	CACCTCT--CTCCATGGTAACCNGG	CACCTCTGCCTCCtTaGTAACtGGG	chr8	114020242	+	3	2			DNA	GCAAATATGTGAAG-GAGCTCNGG	GCAtATATtTGAtGTGAGCTCTGG	chr11	57538629	+	3	1			RNA	GGGTGATGTTGCCTGACCGGNGG	GGGTGATGcTtCCTG--tGGGGG	chr2	112938962	+	3	2
	DNA	CACCTCTCTCCA--TGGTAACCNGG	aAtCTCTCTtCAGGTGGTAACCTGG	chr8	21529961	+	3	2			RNA	GCAAATATGTGAAGGAGCTCNGG	cCAAATAaGTGAtGGAGC-CAGG	chr11	85037304	-	3	1			RNA	GGGTGATGTTGCCTGACCGGNGG	GGGTGgTGTTGCCTa--CGcTGG	chr2	173287880	-	3	2
	DNA	CACCTCTCTCCA--TGGTAACCNGG	CcCCTCTCTCaAACTGGcAACCAGG	chr8	130192742	-	3	2			RNA	GCAAATATGTGAAGGAGCTCNGG	GCtAATgTGTGcAGGAGC-CTGG	chr11	117748703	+	3	1			RNA	GGGTGATGTTGCCTGACCGGNGG	GGGT--TGTTGgCTGACgtGAGG	chr2	15991761	+	3	2
	RNA	CACCTCTCTCCATGGTAACCNGG	CAtCTCTCT--ATGtTAcCCAGG	chr8	13503209	-	3	2			RNA	GCAAATATGTGAAGGAGCTCNGG	GCAAATATaTGgAGGAGC-tGGG	chr11	130578404	+	3	1			RNA	GGGTGATGTTGCCTGACCGGNGG	GGGT--TGTTGtagGACCGGAGG	chr2	237157320	-	3	2
	RNA	CACCTCTCTCCATGGTAACCNGG	CACCcCTCT--cTGGTgACCAGG	chr8	63688307	+	3	2			DNA	GCAAATATGTGAAGGAGCT-CNGG	GCAAgTtTGTcAAGGAGCTACTGG	chr11	58077248	+	3	1			RNA	GGGTGATGTTGCCTGACCGGNGG	GGGgGATGT--CaTGACCtGAGG	chr22	21709946	+	3	2
	RNA	CACCTCTCTCCATGGTAACCNGG	agCCTCTCTCCATcGT--CCAGG	chr8	2691188	-	3	2			DNA	GCAAATATGTGAAGGAGC-TCNGG	GCAAAacTGTGcAGGAGCATCTGG	chr11	80041127	-	3	1			RNA	GGGTGATGTTGCCTGACCGGNGG	GGGTGATG--GCaaGACCaGGGG	chr22	10633022	-	3	2
	RNA	CACCTCTCTCCATGGTAACCNGG	CACCTCcCTCCAgaGT--CCTGG	chr8	10817209	-	3	2			DNA	GCAAATATG-TGAAGGAGCTCNGG	aCAAATATGGTGAAGcAGCTtTGG	chr11	58567663	-	3	1			RNA	GGGTGATGTTGCCTGACCGGNGG	tGGTGATG--GCCTGggCGGGGG	chr22	18913116	+	3	2
	RNA	CACCTCTCTCCATGGTAACCNGG	gtCCTCTCTCCATGaT--CCAGG	chr8	10893136	-	3	2			DNA	GCAAATATGTGAAGG-AGCTCNGG	GtAAATtTaTGAAGGGAGCTCAGG	chr11	11236539	-	3	1			RNA	GGGTGATGTTGCCTGACCGGNGG	GGGTGAgG--GtCTGACtGGGGG	chr22	20175388	+	3	2
	RNA	CACCTCTCTCCATGGTAACCNGG	CACCTCcCTCttTGGT--CCTGG	chr8	22857675	-	3	2			RNA	GCAAATATGTGAAGGAGCTCNGG	G-AAAgATGTGAtGGAGCcCAGG	chr11	75172977	-	3	1			RNA	GGGTGATGTTGCCTGACCGGNGG	tGGTGATG--GCCTGggCGGGGG	chr22	20313226	-	3	2
	RNA	CACCTCTCTCCATGGTAACCNGG	CACCTCTCTtCcTGGT--CaGGG	chr8	24235963	-	3	2			RNA	GCAAATATGTGAAGGAGCTCNGG	c-AAATATGTGAAGGAGaTgAGG	chr11	131839398	+	3	1			RNA	GGGTGATGTTGCCTGACCGGNGG	GGGTGATG--GCaaGACCaGGGG	chr22	22293888	+	3	2
	RNA	CACCTCTCTCCATGGTAACCNGG	agtCTCTCTCCATGGT--CCAGG	chr8	30084500	-	3	2			DNA	GCAAATA-TGTGAAGGAGCTCNGG	GCAgAaAATGTGAAGGAGCTgGGG	chr11	17001039	-	3	1			RNA	GGGTGATGTTGCCTGACCGGNGG	GGGTGATG--GCCTaAttGGAGG	chr22	48760796	+	3	2
	RNA	CACCTCTCTCCATGGTAACCNGG	CACCcCTCTgCtTGGT--CCTGG	chr8	66391928	+	3	2			RNA	GCAAATATGTGAAGGAGCTCNGG	GCAcATcTGTGAA-GgGCTCAGG	chr11	133177171	+	3	1			RNA	GGGTGATGTTGCCTGACCGGNGG	GGGTGcTG--GCCTGACtcGGGG	chr22	50174809	-	3	2
	RNA	CACCTCTCTCCATGGTAACCNGG	CACCTCTCTCCtTtGT--CtCGG	chr8	100434279	+	3	2			RNA	GCAAATATGTGAAGGAGCTCNGG	GCAcATcTGTGAAG-gGCTCAGG	chr11	133177171	+	3	1			DNA	GGGTGATGTTGCCTGA--CCGGNGG	GGGTccTGTTGCCTGAGCCCtGGGG	chr22	40418897	-	3	2
	RNA	CACCTCTCTCCATGGTAACCNGG	CcCCTCTCTCCATaGT--CtTGG	chr8	100882406	+	3	2			DNA	GC-AAATATGTGAAGGAGCTCNGG	GCAgAAaATGTGAAGGAGCTgGGG	chr11	17001039	-	3	1			RNA	GGGTGATGTTGCCTGACCGGNGG	GGGTGATGcTGCCa--CaGGGGG	chr22	20146165	+	3	2
	RNA	CACCTCTCTCCATGGTAACCNGG	CACCTCgCTCCAgtGT--CCGGG	chr8	141289881	-	3	2			DNA	GCAAA-TATGTGAAGGAGCTCNGG	GCAgAAaATGTGAAGGAGCTgGGG	chr11	17001039	-	3	1			RNA	GGGTGATGTTGCCTGACCGGNGG	GGGTGcTGTTGtCT--CtGGTGG	chr22	28831537	+	3	2
	RNA	CACCTCTCTCCATGGTAACCNGG	CACCaCTgTCCATGGT--gCTGG	chr8	141716120	+	3	2			DNA	GCAAA-TATGTGAAGGAGCTCNGG	GCAAAGTATGTGAAGGttCTtGGG	chr11	73434901	-	3	1			RNA	GGGTGATGTTGCCTGACCGGNGG	GGGTGtTGTTGtCT--CtGGTGG	chr22	28831598	+	3	2
	RNA	CACCTCTCTCCATGGTAACCNGG	gACCTCTCTCCAgGGa--CCAGG	chr8	142541364	+	3	2			RNA	GCAAATATGTGAAGGAGCTCNGG	aCAAATATGTG-AGGAGCcaAGG	chr11	6610346	-	3	1			RNA	GGGTGATGTTGCCTGACCGGNGG	GGGTGATGTTGCCc--agGGAGG	chr22	30243898	+	3	2
	DNA	CACCTC--TCTCCATGGTAACCNGG	CACCTCAGTCTCCtgGGTAACtGGG	chr8	8054978	+	3	2			RNA	GCAAATATGTGAAGGAGCTCNGG	aCAAATATGTGA-GGAGCcaAGG	chr11	6610346	-	3	1			RNA	GGGTGATGTTGCCTGACCGGNGG	GaGTGAgGTTGCCT--CCaGAGG	chr22	30575585	-	3	2
	DNA	CACCTC--TCTCCATGGTAACCNGG	CACCTCAGTCTCCtTaGTAACtAGG	chr8	30707541	-	3	2			DNA	GCAAAT-ATGTGAAGGAGCTCNGG	GCAgAaAATGTGAAGGAGCTgGGG	chr11	17001039	-	3	1			RNA	GGGTGATGTTGCCTGACCGGNGG	tGGTGATGTTtCCT--CaGGAGG	chr22	42754013	+	3	2
	RNA	CACCTCTCTCCATGGTAACCNGG	CA--TCTCTCCAcGGcAAgCTGG	chr8	759900	-	3	2			DNA	GCAAAT-ATGTGAAGGAGCTCNGG	GCAAATGAgGcGAAGGAGCTgGGG	chr11	64360046	-	3	1			RNA	GGGTGATGTTGCCTGACCGGNGG	tGGTGATGgTaCCT--CCGGGGG	chr22	49097948	+	3	2
	RNA	CACCTCTCTCCATGGTAACCNGG	CA--TCTCTCtATGtTAcCCAGG	chr8	13503209	-	3	2			RNA	GCAAATATGTGAAGGAGCTCNGG	GgcAcTATGTGAAGGAG-TCAGG	chr11	122035224	-	3	1			RNA	GGGTGATGTTGCCTGACCGGNGG	GGGTG--GTTGCCgGACgGaGGG	chr22	23854604	-	3	2
	RNA	CACCTCTCTCCATGGTAACCNGG	CA--TCTtcCCATGtTAACCAGG	chr8	18842061	+	3	2			DNA	G-CAAATATGTGAAGGAGCTCNGG	GTCtAATATGTtgAGGAGCTCAGG	chr11	21769565	-	3	1			RNA	GGGTGATGTTGCCTGACCGGNGG	GGGTG--GTTGCCaGACgGaGGG	chr22	40745602	+	3	2
	RNA	CACCTCTCTCCATGGTAACCNGG	CA--TtTCTCCAgGGTAtCCTGG	chr8	56119540	+	3	2			DNA	G-CAAATATGTGAAGGAGCTCNGG	GTCAAATATGTaAAaGAtCTCTGG	chr11	25776466	-	3	1			RNA	GGGTGATGTTGCCTGACCGGNGG	GGGTG--GTTGCCgGACgGaGGG	chr22	42981275	-	3	2
	RNA	CACCTCTCTCCATGGTAACCNGG	CA--TCaCTaCATGGTAACtGGG	chr8	60764720	-	3	2			DNA	G-CAAATATGTGAAGGAGCTCNGG	aGCAAATATGTGAAGGAGaTgAGG	chr11	131839396	+	3	1			RNA	GGGTGATGTTGCCTGACCGGNGG	GGGTGATGcTGC--cACaGGGGG	chr22	20146165	+	3	2
	RNA	CACCTCTCTCCATGGTAACCNGG	gA--TCTCTCCATGtTAcCCAGG	chr8	67903606	+	3	2			RNA	GCAAATATGTGAAGGAGCTCNGG	GCAAtT-TGTGAAGGActTCTGG	chr11	45056880	+	3	1			RNA	GGGTGATGTTGCCTGACCGGNGG	aGGTGATGTTGgCTGA--tGTGG	chr22	18608397	+	3	2
	RNA	CACCTCTCTCCATGGTAACCNGG	CA--TtTCaCCATGtTAACCAGG	chr8	69927443	-	3	2			RNA	GCAAATATGTGAAGGAGCTCNGG	tCAAAT-TGTGAAGGAGCcaAGG	chr11	134950273	-	3	1			RNA	GGGTGATGTTGCCTGACCGGNGG	GGGTGATGcTGCCacA--GGGGG	chr22	20146165	+	3	2
	RNA	CACCTCTCTCCATGGTAACCNGG	CA--TCctTCCATGGgAACCAGG	chr8	73185446	-	3	2			RNA	GCAAATATGTGAAGGAGCTCNGG	GCAgATA-GTGAAGctGCTCCGG	chr11	3162605	-	3	1			RNA	GGGTGATGTTGCCTGACCGGNGG	aGGTGATGTTGgCTGA--tGTGG	chr22	21386874	-	3	2
	RNA	CACCTCTCTCCATGGTAACCNGG	CA--TCTCgCCATGtTgACCAGG	chr8	113408855	+	3	2			RNA	GCAAATATGTGAAGGAGCTCNGG	GC-AATtTGTGAAGGActTCTGG	chr11	45056880	+	3	1			RNA	GGGTGATGTTGCCTGACCGGNGG	aGGTGATGTTGgCTGA--tGTGG	chr22	21547939	+	3	2
	RNA	CACCTCTCTCCATGGTAACCNGG	CAgaTCTCTCCATtGTA--CAGG	chr8	15632473	+	3	2			RNA	GCAAATATGTGAAGGAGCTCNGG	GCA-ATtTGTGAAGGActTCTGG	chr11	45056880	+	3	1			RNA	GGGTGATGTTGCCTGACCGGNGG	GGcTGAaGTTGCaTGA--GGTGG	chr22	28987320	+	3	2
	RNA	CACCTCTCTCCATGGTAACCNGG	aAaaTCTCTCCATGGTA--CTGG	chr8	16039587	+	3	2			RNA	GCAAATATGTGAAGGAGCTCNGG	GCAA-TtTGTGAAGGActTCTGG	chr11	45056880	+	3	1			RNA	GGGTGATGTTGCCTGACCGGNGG	GGGTGATGTTGCCcag--GGAGG	chr22	30243898	+	3	2
	RNA	CACCTCTCTCCATGGTAACCNGG	CtCCTCTCaCCATGGTc--CCGG	chr8	17477575	-	3	2			DNA	GCAAATATG--TGAAGGAGCTCNGG	GtAAATATGCTTGtAGtAGCTCTGG	chr8	18126651	+	3	2			RNA	GGGTGATGTTGCCTGACCGGNGG	GGGaGATGTgGCCTGA--tGGGG	chr22	39470539	+	3	2
	RNA	CACCTCTCTCCATGGTAACCNGG	CACtTtTCTCCATGaTA--CTGG	chr8	66716206	-	3	2			RNA	GCAAATATGTGAAGGAGCTCNGG	taAAATA--TGgAGGAGCTCAGG	chr8	14983797	-	3	2			RNA	GGGTGATGTTGCCTGACCGGNGG	tGGTGATGTTtCCTcA--GGAGG	chr22	42754013	+	3	2
	RNA	CACCTCTCTCCATGGTAACCNGG	CACtTCTCTCCATtGTA--aAGG	chr8	93771058	+	3	2			RNA	GCAAATATGTGAAGGAGCTCNGG	taAAATAT--GgAGGAGCTCAGG	chr8	14983797	-	3	2			RNA	GGGTGATGTTGCCTGACCGGNGG	tGGTGATGTTtCCTGA--GaTGG	chr22	48998348	+	3	2
	RNA	CACCTCTCTCCATGGTAACCNGG	CACCTtTCTgCATGGTc--CAGG	chr8	97445001	-	3	2			RNA	GCAAATATGTGAAGGAGCTCNGG	taAAATATG--gAGGAGCTCAGG	chr8	14983797	-	3	2			RNA	GGGTGATGTTGCCTGACCGGNGG	GGGTGgTtTTGCC--ACaGGGGG	chr22	29053774	-	3	2
	RNA	CACCTCTCTCCATGGTAACCNGG	atCCTCTCTCCATGcTA--CAGG	chr8	124089348	+	3	2			RNA	GCAAATATGTGAAGGAGCTCNGG	GCAAAcA--TGAgaGAGCTCTGG	chr8	41531450	-	3	2			RNA	GGGTGATGTTGCCTGACCGGNGG	GGGTGATGTTGCC--cagGGAGG	chr22	30243898	+	3	2
	RNA	CACCTCTCTCCATGGTAACCNGG	CACCaCTgTCCATGGTg--CTGG	chr8	141716120	+	3	2			RNA	GCAAATATGTGAAGGAGCTCNGG	GCAAAcAT--GAgaGAGCTCTGG	chr8	41531450	-	3	2			RNA	GGGTGATGTTGCCTGACCGGNGG	aGGTGATGTTGgCTGAt--GTGG	chr22	18608397	+	3	2
	RNA	CACCTCTCTCCATGGTAACCNGG	CACCaCTCTC--TGGTgACaAGG	chr8	107075510	+	3	2			RNA	GCAAATATGTGAAGGAGCTCNGG	GCAAAcATG--AgaGAGCTCTGG	chr8	41531450	-	3	2			RNA	GGGTGATGTTGCCTGACCGGNGG	aGGTGATGTTGgCTGAt--GTGG	chr22	21386874	-	3	2
	RNA	CACCTCTCTCCATGGTAACCNGG	CtCCTCTCTC--TGGcAACaTGG	chr8	137470216	-	3	2			RNA	GCAAATATGTGAAGGAGCTCNGG	GCcAAaA--TGAAGGAGCTaAGG	chr8	63553648	+	3	2			RNA	GGGTGATGTTGCCTGACCGGNGG	aGGTGATGTTGgCTGAt--GTGG	chr22	21547939	+	3	2
	RNA	CACCTCTCTCCATGGTAACCNGG	CACCTCTCTC--TGGccAtCTGG	chr8	142300315	-	3	2			RNA	GCAAATATGTGAAGGAGCTCNGG	GCcAAaAT--GAAGGAGCTaAGG	chr8	63553648	+	3	2			RNA	GGGTGATGTTGCCTGACCGGNGG	GGGaGATGTgGCCTGAt--GGGG	chr22	39470539	+	3	2
	RNA	CACCTCTCTCCATGGTAACCNGG	CACCTCTgcC--TGGcAACCTGG	chr8	144055902	+	3	2			RNA	GCAAATATGTGAAGGAGCTCNGG	GCcAAaATG--AAGGAGCTaAGG	chr8	63553648	+	3	2			RNA	GGGTGATGTTGCCTGACCGGNGG	GGcTGAgGcTG--TGACCGGAGG	chr22	30332828	-	3	2
	RNA	CACCTCTCTCCATGGTAACCNGG	CAgCTCTCTCCc--tTAACCAGG	chr8	1826915	+	3	2			RNA	GCAAATATGTGAAGGAGCTCNGG	tCAAATA--TGAAGGtGCTaTGG	chr8	88883007	-	3	2			RNA	GGGTGATGTTGCCTGACCGGNGG	GGGcGATGaTG--TGgCCGGAGG	chr22	43211363	+	3	2
	RNA	CACCTCTCTCCATGGTAACCNGG	CACCTCTCTCCt--GcAACtCGG	chr8	19757621	-	3	2			RNA	GCAAATATGTGAAGGAGCTCNGG	tCAAATAT--GAAGGtGCTaTGG	chr8	88883007	-	3	2			RNA	GGGTGATGTTGCCTGACCGGNGG	GGGTGA--TTGCtTGAgCtGTGG	chr22	29430253	-	3	2
	RNA	CACCTCTCTCCATGGTAACCNGG	CACCcCTCTCCc--aTAACCCGG	chr8	26639014	+	3	2			RNA	GCAAATATGTGAAGGAGCTCNGG	tCAAATATG--AAGGtGCTaTGG	chr8	88883007	-	3	2			RNA	GGGTGATGTTGCCTGACCGGNGG	GGGTGAT--TGCtTGAgCtGTGG	chr22	29430253	-	3	2
	RNA	CACCTCTCTCCATGGTAACCNGG	CACCTCTCTtCA--cTcACCCGG	chr8	60961106	-	3	2			RNA	GCAAATATGTGAAGGAGCTCNGG	Ga--ATAaGTGAAGtAGCTCAGG	chr8	3829292	-	3	2			DNA	GGGTGATGTTGCCT--GACCGGNGG	GGGTGATGcTGCCgTGGACaGGGGG	chr22	50234712	-	3	2
	RNA	CACCTCTCTCCATGGTAACCNGG	CAtCTCTCTCCA--GTttCCTGG	chr8	64447518	+	3	2			RNA	GCAAATATGTGAAGGAGCTCNGG	GaA--TAaGTGAAGtAGCTCAGG	chr8	3829292	-	3	2			RNA	GGGTGATGTTGCCTGACCGGNGG	GGGTGAgGgT--CTGACtGGGGG	chr22	20175388	+	3	2
	RNA	CACCTCTCTCCATGGTAACCNGG	CcCCTtTCTCCA--tTAACCTGG	chr8	97029192	+	3	2			RNA	GCAAATATGTGAAGGAGCTCNGG	GC--ATATGTGAtGcAGCgCTGG	chr8	10783549	-	3	2			RNA	GGGTGATGTTGCCTGACCGGNGG	GGGTGgTGgTGCCTG--CtGGGG	chr22	23166783	-	3	2
	RNA	CACCTCTCTCCATGGTAACCNGG	CACCTCgCTCCA--GTgtCCGGG	chr8	141289881	-	3	2			RNA	GCAAATATGTGAAGGAGCTCNGG	GCA--TATGTGAtGcAGCgCTGG	chr8	10783549	-	3	2			RNA	GGGTGATGTTGCCTGACCGGNGG	GGGTGATGTTGCCca--gGGAGG	chr22	30243898	+	3	2
	RNA	CACCTCTCTCCATGGTAACCNGG	CACCTCTCTaCA--GTgACtAGG	chr8	142279491	+	3	2			RNA	GCAAATATGTGAAGGAGCTCNGG	GC--AgATGTtAAaGAGCTCCGG	chr8	30566486	-	3	2			RNA	GGGTGATGTTGCCTGACCGGNGG	GGGTtcTGcTGCCTG--CGGTGG	chr22	43257088	-	3	2
	RNA	CACCTCTCTCCATGGTAACCNGG	gACCTCTCTCCA--GggACCAGG	chr8	142541364	+	3	2			RNA	GCAAATATGTGAAGGAGCTCNGG	GCA--gATGTtAAaGAGCTCCGG	chr8	30566486	-	3	2			DNA	GGGTGATGTTGCC--TGACCGGNGG	GGGTGATGcTGCCGTgGACaGGGGG	chr22	50234712	-	3	2
	RNA	CACCTCTCTCCATGGTAACCNGG	CAgCTCTCTCCcTt--AACCAGG	chr8	1826915	+	3	2			RNA	GCAAATATGTGAAGGAGCTCNGG	GC--ATgTtTGAAGGAGCaCTGG	chr8	32091936	-	3	2			RNA	GGGTGATGTTGCCTGACCGGNGG	GGGaGATGT--CCTGAaCGcAGG	chr19	16107430	+	3	2
	RNA	CACCTCTCTCCATGGTAACCNGG	gtCCTCTCTCCATG--AtCCAGG	chr8	10893136	-	3	2			RNA	GCAAATATGTGAAGGAGCTCNGG	GCA--TgTtTGAAGGAGCaCTGG	chr8	32091936	-	3	2			RNA	GGGTGATGTTGCCTGACCGGNGG	GGGTcAgG--GCCTGACCaGAGG	chr19	18122978	+	3	2
	RNA	CACCTCTCTCCATGGTAACCNGG	CAtCTCTCTaCATG--AcCCAGG	chr8	21469356	+	3	2			RNA	GCAAATATGTGAAGGAGCTCNGG	GC--ATAaGTGAAGaAtCTCTGG	chr8	76735669	+	3	2			RNA	GGGTGATGTTGCCTGACCGGNGG	GGGTcAgG--GCCTGACCtGAGG	chr19	42593204	-	3	2
	RNA	CACCTCTCTCCATGGTAACCNGG	CACCaCTCTCCATa--cACCTGG	chr8	46931928	+	3	2			RNA	GCAAATATGTGAAGGAGCTCNGG	GCA--TAaGTGAAGaAtCTCTGG	chr8	76735669	+	3	2			RNA	GGGTGATGTTGCCTGACCGGNGG	GGcTtATG--GCCTGgCCGGAGG	chr19	47757350	+	3	2
	RNA	CACCTCTCTCCATGGTAACCNGG	CAtCTCTCTCCATG--AAggAGG	chr8	67933822	+	3	2			RNA	GCAAATATGTGAAGGAGCTCNGG	GC--ATATcTGAAaGAGCTtTGG	chr8	89841602	+	3	2			RNA	GGGTGATGTTGCCTGACCGGNGG	GGGgcATG--GCCTGACCaGGGG	chr19	54459029	-	3	2
	RNA	CACCTCTCTCCATGGTAACCNGG	CcCCTtTCTCCATt--AACCTGG	chr8	97029192	+	3	2			RNA	GCAAATATGTGAAGGAGCTCNGG	GCA--TATcTGAAaGAGCTtTGG	chr8	89841602	+	3	2			RNA	GGGTGATGTTGCCTGACCGGNGG	a--TGATGTgGCCTGACCtGGGG	chr19	51573162	-	3	2
	RNA	CACCTCTCTCCATGGTAACCNGG	aACCTCTCTCCATG--AgCtTGG	chr8	116089234	+	3	2			RNA	GCAAATATGTGAAGGAGCTCNGG	GC--AcATGTGAAGGtcCTCTGG	chr8	95014334	+	3	2			RNA	GGGTGATGTTGCCTGACCGGNGG	GGGTGATtcTGCCT--CCaGGGG	chr19	2637814	-	3	2
	RNA	CACCTCTCTCCATGGTAACCNGG	CtCCcCTCTCCATG--AACtTGG	chr8	117605813	-	3	2			RNA	GCAAATATGTGAAGGAGCTCNGG	GCA--cATGTGAAGGtcCTCTGG	chr8	95014334	+	3	2			RNA	GGGTGATGTTGCCTGACCGGNGG	GGGTGATGgTtCCT--CaGGTGG	chr19	39603277	+	3	2
	RNA	CACCTCTCTCCATGGTAACCNGG	CAaCTCaaTCCATG--AACCAGG	chr8	123664619	+	3	2			RNA	GCAAATATGTGAAGGAGCTCNGG	tCAAAgATGTGAAGGA--gCAGG	chr8	5605028	-	3	2			RNA	GGGTGATGTTGCCTGACCGGNGG	GGGTGActTTGCCT--CCGaGGG	chr19	51766257	+	3	2
	RNA	CACCTCTCTCCATGGTAACCNGG	CAtCTCaCTCCATG--AcCCAGG	chr8	126479883	+	3	2			RNA	GCAAATATGTGAAGGAGCTCNGG	GCAAATgTGTGtgGGA--TCTGG	chr8	14445959	-	3	2			RNA	GGGTGATGTTGCCTGACCGGNGG	GGGTG--GTTGCCaGACgGaGGG	chr19	21721137	-	3	2
	RNA	CACCTCTCTCCATGGTAACCNGG	gACCTCTCTCCAgG--gACCAGG	chr8	142541364	+	3	2			RNA	GCAAATATGTGAAGGAGCTCNGG	GCcAATAaGTaAAGGA--TCTGG	chr8	115102134	-	3	2			RNA	GGGTGATGTTGCCTGACCGGNGG	GGGTG--GgTGCCTccCCGGGGG	chr19	46495077	+	3	2
	DNA	CACCTCTCTCCATGG--TAACCNGG	aACCTCTgTgCATGGAGTAACCAGG	chr8	31466703	-	3	2			RNA	GCAAATATGTGAAGGAGCTCNGG	GCAAAgATGTGAAaaA--TCAGG	chr8	122738867	-	3	2			RNA	GGGTGATGTTGCCTGACCGGNGG	GGGTG--GTTGCCgGACgGaGGG	chr19	52811683	-	3	2
	DNA	CACCTCTCTC--CATGGTAACCNGG	CACCTCTCaCATCATaGTgACCTGG	chr8	53082577	+	3	2			RNA	GCAAATATGTGAAGGAGCTCNGG	GCAAATATtTGAAGGc--aCTGG	chr8	131737442	+	3	2			RNA	GGGTGATGTTGCCTGACCGGNGG	GGGTG--GTTGCCgGACgGaGGG	chr19	53187787	+	3	2
	DNA	CACCTCTCTC--CATGGTAACCNGG	CAaCTgTCTCTGCATaGTAACCTGG	chr8	59908341	+	3	2			RNA	GCAAATATGTGAAGGAGCTCNGG	GaAtAaATGTGAAGGA--TCTGG	chr8	135563313	-	3	2			DNA	GGGTGATGTTGCCTG--ACCGGNGG	GGGTGATGTTGCCaGTGAgtGGGGG	chr19	500288	+	3	2
	RNA	CACCTCTCTCCATGGTAACCNGG	CACtTCTCTCCAT--TAAttAGG	chr8	14542680	+	3	2			RNA	GCAAATATGTGAAGGAGCTCNGG	GCAAAacTGTGAA--AGCTgTGG	chr8	31431980	-	3	2			RNA	GGGTGATGTTGCCTGACCGGNGG	GG--GATGaTGCCTGAaCtGGGG	chr19	55512909	+	3	2
	RNA	CACCTCTCTCCATGGTAACCNGG	CACCcCTCTCCca--TAACCCGG	chr8	26639014	+	3	2			RNA	GCAAATATGTGAAGGAGCTCNGG	GCAAAaATcaGAA--AGCTCTGG	chr8	37589231	+	3	2			RNA	GGGTGATGTTGCCTGACCGGNGG	GGG--ATGaTGCCTGAaCtGGGG	chr19	55512909	+	3	2
	RNA	CACCTCTCTCCATGGTAACCNGG	CACCTCTgTgCtT--TAACCTGG	chr8	29815141	+	3	2			RNA	GCAAATATGTGAAGGAGCTCNGG	aCAgATtTGTGAA--AGCTCTGG	chr8	38314756	-	3	2			DNA	GGGTGATGTTG--CCTGACCGGNGG	GGGTGATGTTGCTCCTGtCCcaGGG	chr19	52793460	-	3	2
	RNA	CACCTCTCTCCATGGTAACCNGG	CACCTCaCTCtAT--TgACCAGG	chr8	33583590	+	3	2			RNA	GCAAATATGTGAAGGAGCTCNGG	GCAAAcATGaGAg--AGCTCTGG	chr8	41531450	-	3	2			RNA	GGGTGATGTTGCCTGACCGGNGG	GGGTGATtTTGCCTaA--aGTGG	chr19	1177819	+	3	2
	RNA	CACCTCTCTCCATGGTAACCNGG	CACCaCTCTCCAT--acACCTGG	chr8	46931928	+	3	2			RNA	GCAAATATGTGAAGGAGCTCNGG	GCAgATATaTGAA--AGCaCAGG	chr8	88998153	-	3	2			RNA	GGGTGATGTTGCCTGACCGGNGG	GGGTGtTaaTGCCTGA--GGCGG	chr19	10053083	-	3	2
	RNA	CACCTCTCTCCATGGTAACCNGG	CACCTCTCTtCAc--TcACCCGG	chr8	60961106	-	3	2			RNA	GCAAATATGTGAAGGAGCTCNGG	GCAAATATtTGAA--AGCagTGG	chr8	111629580	+	3	2			RNA	GGGTGATGTTGCCTGACCGGNGG	GGGTaAaGgTGCCTGA--GGAGG	chr19	12014384	-	3	2
	RNA	CACCTCTCTCCATGGTAACCNGG	CAtCTCTCTtCAT--TAAtCAGG	chr8	64706441	+	3	2			RNA	GCAAATATGTGAAGGAGCTCNGG	GCAAAgATGTGAA--AaaTCAGG	chr8	122738867	-	3	2			RNA	GGGTGATGTTGCCTGACCGGNGG	GtGTGgTGcTGCCTGA--GGTGG	chr19	18900516	-	3	2
	RNA	CACCTCTCTCCATGGTAACCNGG	CAgCTCTCTCCAT--TcACtGGG	chr8	84685966	-	3	2			RNA	GCAAATATGTGAAGGAGCTCNGG	GCAAATATtTGAA--gGCaCTGG	chr8	131737442	+	3	2			RNA	GGGTGATGTTGCCTGACCGGNGG	GGGTGATGTTGCCTct--GaTGG	chr19	39468764	+	3	2
	RNA	CACCTCTCTCCATGGTAACCNGG	CcCCTCTCTCCtT--TAACaGGG	chr8	85001910	-	3	2			RNA	GCAAATATGTGAAGGAGCTCNGG	G--ccaATGTGAAGGAGCTCCGG	chr8	10357527	-	3	2			RNA	GGGTGATGTTGCCTGACCGGNGG	GGGTGATGgTtCCTcA--GGTGG	chr19	39603277	+	3	2
	RNA	CACCTCTCTCCATGGTAACCNGG	CACCTCTCcCCcT--TgACCTGG	chr8	127942485	+	3	2			RNA	GCAAATATGTGAAGGAGCTCNGG	G--AATtgGTGAAGGAGCTgGGG	chr8	15498830	-	3	2			RNA	GGGTGATGTTGCCTGACCGGNGG	GGGTGAgGTaGCCTGg--GGAGG	chr19	50406884	-	3	2
	RNA	CACCTCTCTCCATGGTAACCNGG	CACCTCTCTCCcT--TtAaCTGG	chr8	134640112	+	3	2			RNA	GCAAATATGTGAAGGAGCTCNGG	G--AATATGTtAAGGAGgaCGGG	chr8	41743663	+	3	2			RNA	GGGTGATGTTGCCTGACCGGNGG	GGGTGgTGgTGgCTGA--GGTGG	chr19	55541112	+	3	2
	DNA	C--ACCTCTCTCCATGGTAACCNGG	CTCACCTCTCTCCATGcTcAgCAGG	chr8	143045275	+	3	2			RNA	GCAAATATGTGAAGGAGCTCNGG	G--AATATGTGAtGGAGCaaGGG	chr8	72336917	-	3	2			RNA	GGGTGATGTTGCCTGACCGGNGG	tGGTGAcGTTGCC--ACCGaGGG	chr19	15141914	+	3	2
	DNA	CACCTCTCTCCATGGT--AACCNGG	CACtTCTCTCCAaGGTTGAACtAGG	chr8	52431298	+	3	2			RNA	GCAAATATGTGAAGGAGCTCNGG	c--AAgATGTGAAGaAGCTCTGG	chr8	80229023	-	3	2			RNA	GGGTGATGTTGCCTGACCGGNGG	GGGTGAgGgTGCC--ACaGGTGG	chr19	15584237	+	3	2
	DNA	CAC--CTCTCTCCATGGTAACCNGG	CACTGCcCTCTCCAaGGaAACCAGG	chr8	142497342	-	3	2			RNA	GCAAATATGTGAAGGAGCTCNGG	a--AATcTGTGAAGaAGCTCAGG	chr8	86672476	-	3	2			RNA	GGGTGATGTTGCCTGACCGGNGG	GGGTGcTGTcGCC--ACgGGAGG	chr19	18388690	+	3	2
	DNA	CACCT--CTCTCCATGGTAACCNGG	CAaCTGTCTCTgCATaGTAACCTGG	chr8	59908341	+	3	2			RNA	GCAAATATGTGAAGGAGCTCNGG	G--AtTATGTGAAGGAGaTaGGG	chr8	94549564	-	3	2			RNA	GGGTGATGTTGCCTGACCGGNGG	GGGgGATGTTGCC--AagGGAGG	chr19	31272880	-	3	2
	RNA	CACCTCTCTCCATGGTAACCNGG	aAC--CTCTCCATGGaAgCCTGG	chr8	47911434	-	3	2			RNA	GCAAATATGTGAAGGAGCTCNGG	G--AATATGTGAAaGtcCTCTGG	chr8	118861081	-	3	2			RNA	GGGTGATGTTGCCTGACCGGNGG	GGGTGATGTTGCC--tCtGaTGG	chr19	39468764	+	3	2
	RNA	CACCTCTCTCCATGGTAACCNGG	aACC--TCTCCATGGaAgCCTGG	chr8	47911434	-	3	2			RNA	GCAAATATGTGAAGGAGCTCNGG	G--AATAgtTGAAGGAGCTtGGG	chr8	134135057	+	3	2			RNA	GGGTGATGTTGCCTGACCGGNGG	GGcTGATGTTGtC--ACCcGCGG	chr19	45765739	-	3	2
	RNA	CACCTCTCTCCATGGTAACCNGG	aACCT--CTCCATGGaAgCCTGG	chr8	47911434	-	3	2			RNA	GCAAATATGTGAAGGAGCTCNGG	GCcAATgTGa--AGGAGCTCCGG	chr8	10357527	-	3	2			RNA	GGGTGATGTTGCCTGACCGGNGG	GGGTGATtTTGCCTaAa--GTGG	chr19	1177819	+	3	2
	RNA	CACCTCTCTCCATGGTAACCNGG	aACCTC--TCCATGGaAgCCTGG	chr8	47911434	-	3	2			RNA	GCAAATATGTGAAGGAGCTCNGG	taAAATATGg--AGGAGCTCAGG	chr8	14983797	-	3	2			RNA	GGGTGATGTTGCCTGACCGGNGG	GGGTGATGggGCCaGAC--GTGG	chr19	52133800	-	3	2
	RNA	CACCTCTCTCCATGGTAACCNGG	aACCTCT--CCATGGaAgCCTGG	chr8	47911434	-	3	2			RNA	GCAAATATGTGAAGGAGCTCNGG	GgtAAgATGT--AGGAGCTCTGG	chr8	47678616	+	3	2			RNA	GGGTGATGTTGCCTGACCGGNGG	GGcTGATGTTG--TcACCcGCGG	chr19	45765739	-	3	2
	RNA	CACCTCTCTCCATGGTAACCNGG	aACCTCTC--CATGGaAgCCTGG	chr8	47911434	-	3	2			RNA	GCAAATATGTGAAGGAGCTCNGG	GCgAATATGa--AGGAGCaCGGG	chr8	79001125	-	3	2			RNA	GGGTGATGTTGCCTGACCGGNGG	GGtTGATGTgG--TGACCaGTGG	chr19	55194485	-	3	2
	RNA	CACCTCTCTCCATGGTAACCNGG	CAC--CTCTgCcTGGcAACCTGG	chr8	144055902	+	3	2			DNA	GCAAATA--TGTGAAGGAGCTCNGG	GCAAATAAATGTaAAacAGCTCAGG	chr8	65073273	+	3	2			RNA	GGGTGATGTTGCCTGACCGGNGG	GGGTGA--TTGCCTGAgCtcAGG	chr19	47309345	+	3	2
	RNA	CACCTCTCTCCATGGTAACCNGG	CACC--TCTgCcTGGcAACCTGG	chr8	144055902	+	3	2			RNA	GCAAATATGTGAAGGAGCTCNGG	GCAAATATcTGAAGtAG--aAGG	chr8	9126394	+	3	2			RNA	GGGTGATGTTGCCTGACCGGNGG	GGGTGAT--TGCCTGAgCtcAGG	chr19	47309345	+	3	2
	RNA	CACCTCTCTCCATGGTAACCNGG	CACCT--CTgCcTGGcAACCTGG	chr8	144055902	+	3	2			RNA	GCAAATATGTGAAGGAGCTCNGG	aCAAATAaGTGgAGGAG--CAGG	chr8	34728382	+	3	2			DNA	GGGTGATGTTGCCT--GACCGGNGG	GGGTGATGTTGCCaGTGAgtGGGGG	chr19	500288	+	3	2
	RNA	CACCTCTCTCCATGGTAACCNGG	CACCTC--TgCcTGGcAACCTGG	chr8	144055902	+	3	2			RNA	GCAAATATGTGAAGGAGCTCNGG	GCAAATgTGTGAAtGAG--aAGG	chr8	35662404	+	3	2			RNA	GGGTGATGTTGCCTGACCGGNGG	GGGTGtTGTT--CTGAagGGTGG	chr19	52641046	-	3	2
	RNA	CACCTCTCTCCATGGTAACCNGG	CACCTCT--gCcTGGcAACCTGG	chr8	144055902	+	3	2			RNA	GCAAATATGTGAAGGAGCTCNGG	GgtAATATGTGAAGtAG--CTGG	chr8	48857792	+	3	2			RNA	GGGTGATGTTGCCTGACCGGNGG	GGGgGAcGTTGCCTG--CtGTGG	chr19	823790	+	3	2
	RNA	CACCTCTCTCCATGGTAACCNGG	CACCTCTg--CcTGGcAACCTGG	chr8	144055902	+	3	2			RNA	GCAAATATGTGAAGGAGCTCNGG	taAAATATGTGAAGcAG--CAGG	chr8	72031662	-	3	2			RNA	GGGTGATGTTGCCTGACCGGNGG	GGGgGAgGTgGCCTG--CGGAGG	chr19	13869529	+	3	2
	RNA	CACCTCTCTCCATGGTAACCNGG	CAgCTCTCTCC--ctTAACCAGG	chr8	1826915	+	3	2			RNA	GCAAATATGTGAAGGAGCTCNGG	taAAATATGTGAAGcAG--CAGG	chr8	72207032	-	3	2			RNA	GGGTGATGTTGCCTGACCGGNGG	GGGTGATGcaGCCTG--CaGAGG	chr19	14927388	-	3	2
	RNA	CACCTCTCTCCATGGTAACCNGG	CACCTCTCTCC--tGcAACtCGG	chr8	19757621	-	3	2			RNA	GCAAATATGTGAAGGAGCTCNGG	GCAAAgtTGTcAAGGAG--CAGG	chr8	73559418	-	3	2			RNA	GGGTGATGTTGCCTGACCGGNGG	GGGTGtTtTaGCCTG--CGGGGG	chr19	35293738	-	3	2
	RNA	CACCTCTCTCCATGGTAACCNGG	CACCcCTCTCC--caTAACCCGG	chr8	26639014	+	3	2			RNA	GCAAATATGTGAAGGAGCTCNGG	GCAAgTcTGgGAAGGAG--CAGG	chr8	85263670	+	3	2			RNA	GGGTGATGTTGCCTGACCGGNGG	GGGTGATGTTGCCTc--tGaTGG	chr19	39468764	+	3	2
	RNA	CACCTCTCTCCATGGTAACCNGG	CACCcCTCTCt--GGTgACCAGG	chr8	63688307	+	3	2			RNA	GCAAATATGTGAAGGAGCTCNGG	aCAAATATGaGAAGtAG--CAGG	chr8	90865118	+	3	2			RNA	GGGTGATGTTGCCTGACCGGNGG	GGGTGAgGTaGCCTG--gGGAGG	chr19	50406884	-	3	2
	RNA	CACCTCTCTCCATGGTAACCNGG	a--CaCTCTCCATGGcAACCTGG	chr8	51179897	+	3	2			RNA	GCAAATATGTGAAGGAGCTCNGG	GCAAgTATtTGAtGGAG--CGGG	chr8	93902778	+	3	2			RNA	GGGTGATGTTGCCTGACCGGNGG	GGGT--TGTTtCCTGcCtGGAGG	chr19	30376657	+	3	2
	RNA	CACCTCTCTCCATGGTAACCNGG	C--CTCTCTCCtgGGgAACCTGG	chr8	65877937	-	3	2			RNA	GCAAATATGTGAAGGAGCTCNGG	GtAAATATtTGAAGtAG--CTGG	chr8	100021141	-	3	2			DNA	GGGTGATGTTGC--CTGACCGGNGG	GGGTGATGTTGCCAgTGAgtGGGGG	chr19	500288	+	3	2
	RNA	CACCTCTCTCCATGGTAACCNGG	C--CTCTCTCCATGcTcAgCAGG	chr8	143045279	+	3	2			RNA	GCAAATATGTGAAGGAGCTCNGG	GCAAAggTGTGAAGGAG--tGGG	chr8	123448010	-	3	2			DNA	GGGTGATGTTGC--CTGACCGGNGG	GGGTGATGTTGCTCCTGtCCcaGGG	chr19	52793460	-	3	2
	DNA	CACCTCTCTCCATGGTAA--CCNGG	CACCTCTCcCCATtGTcAGGCCTGG	chr8	143885985	-	3	2			RNA	GCAAATATGTGAAGGAGCTCNGG	GCAAAaAaGTGAAaGAG--CTGG	chr8	127753969	+	3	2			RNA	GGGTGATGTTGCCTGACCGGNGG	GGGTGATG--GCaaGACCaGGGG	chr21	8655921	-	3	2
	DNA	CACCTCTCTCCATG--GTAACCNGG	aACCTCTgTgCATGGAGTAACCAGG	chr8	31466703	-	3	2			RNA	GCAAATATGTGAAGGAGCTCNGG	GCAAATATtTGAAGGca--CTGG	chr8	131737442	+	3	2			RNA	GGGTGATGTTGCCTGACCGGNGG	GGGTG--GTTGCtgGACaGGTGG	chr21	45508297	+	3	2
	RNA	CACCTCTCTCCATGGTAACCNGG	CACCTgcCTCCAgGG--ACCGGG	chr8	2562218	+	3	2			RNA	GCAAATATGTGAAGGAGCTCNGG	GCAAATATGatAAGGtG--CAGG	chr8	131833622	-	3	2			DNA	GGGTGATGTTGCCTGACC--GGNGG	GGaTGATGaTGCCTGACCCAtGCGG	chr21	42124886	-	3	2
	RNA	CACCTCTCTCCATGGTAACCNGG	CtCCTCTCaCCATGG--tCCCGG	chr8	17477575	-	3	2			RNA	GCAAATATGTGAAGGAGCTCNGG	GCAAATgaGTGAAtGAG--CAGG	chr8	135303826	+	3	2			RNA	GGGTGATGTTGCCTGACCGGNGG	tGGTGATGTTGa--GACgGGAGG	chr21	32378624	-	3	2
	RNA	CACCTCTCTCCATGGTAACCNGG	CAgCTCTagCCATGG--ACCTGG	chr8	28027720	+	3	2			RNA	GCAAATATGTGAAGGAGCTCNGG	GCgAATATGTGAgaGAG--CAGG	chr8	138883704	-	3	2			RNA	GGGTGATGTTGCCTGACCGGNGG	GGGTGcTGTTtCCTGA--tGTGG	chr21	42833385	-	3	2
	RNA	CACCTCTCTCCATGGTAACCNGG	CACCTCaCTCtATtG--ACCAGG	chr8	33583590	+	3	2			DNA	GCAAATATGTGAAGG--AGCTCNGG	GCtAATATGTGAAGGAAAGgTaAGG	chr8	51897424	-	3	2			RNA	GGGTGATGTTGCCTGACCGGNGG	GGGTGcTGTTtCCTGAt--GTGG	chr21	42833385	-	3	2
	RNA	CACCTCTCTCCATGGTAACCNGG	CACCaCTCTCCATac--ACCTGG	chr8	46931928	+	3	2			DNA	GCAAAT--ATGTGAAGGAGCTCNGG	GCAAATTTATaTGAAGGAaCTtGGG	chr8	61922184	-	3	2			RNA	GGGTGATGTTGCCTGACCGGNGG	tGGTGATGTTG--aGACgGGAGG	chr21	32378624	-	3	2
	RNA	CACCTCTCTCCATGGTAACCNGG	aACCTCcCaCCATGG--ACCAGG	chr8	61048736	+	3	2			DNA	GCAAAT--ATGTGAAGGAGCTCNGG	GCAAATAAATGTaAAacAGCTCAGG	chr8	65073273	+	3	2			RNA	GGGTGATGTTGCCTGACCGGNGG	GGaTGATGTTG--TGAtgGGTGG	chr21	41058199	-	3	2
	RNA	CACCTCTCTCCATGGTAACCNGG	CACCTtTCTgCATGG--tCCAGG	chr8	97445001	-	3	2			DNA	GCAAATATGTGA--AGGAGCTCNGG	GaAAATATGTGAGCAGGAaCTaAGG	chr8	68807341	-	3	2			DNA	GGGTGATGTTGCCTGACCG--GNGG	GGaTGATGaTGCCTGACCcATGCGG	chr21	42124886	-	3	2
	RNA	CACCTCTCTCCATGGTAACCNGG	ggCtTCTCTCCATGG--ACCTGG	chr8	109777917	-	3	2			DNA	GCAAATATGTGAAGGAG--CTCNGG	GCAcAgATGTGAAGGAtGACTCAGG	chr8	29775533	+	3	2			DNA	GG--GTGATGTTGCCTGACCGGNGG	GGGAGTGATGTTGgCTGACaGtGGG	chr15	29915417	-	3	2
	RNA	CACCTCTCTCCATGGTAACCNGG	CACCTCTCcCCcTtG--ACCTGG	chr8	127942485	+	3	2			DNA	GCAAATATGTGAAGGAG--CTCNGG	GgAAAgATGTGcAGGAGCTCTCAGG	chr8	102547186	+	3	2			RNA	GGGTGATGTTGCCTGACCGGNGG	GGGTGAgGT--CCTGgCCaGAGG	chr15	20346584	+	3	2
	RNA	CACCTCTCTCCATGGTAACCNGG	CACCaCTgTCCgTGG--ACCTGG	chr8	132836130	-	3	2			RNA	GCAAATATGTGAAGGAGCTCNGG	tgAA--ATGTGAAGaAGCTCCGG	chr8	22680894	+	3	2			RNA	GGGTGATGTTGCCTGACCGGNGG	aGGTGATGT--CCaGAgCGGTGG	chr15	40108017	+	3	2
	RNA	CACCTCTCTCCATGGTAACCNGG	gACCTCcCTCCtTGG--ACCAGG	chr8	143880570	-	3	2			RNA	GCAAATATGTGAAGGAGCTCNGG	tgAAA--TGTGAAGaAGCTCCGG	chr8	22680894	+	3	2			RNA	GGGTGATGTTGCCTGACCGGNGG	GGGTGATG--GCaaGACCaGGGG	chr15	20302420	-	3	2
	DNA	CACC--TCTCTCCATGGTAACCNGG	gACgTGTgTCTCCATGGTAACCAGG	chr12	48183557	-	3	2			RNA	GCAAATATGTGAAGGAGCTCNGG	tgAAAT--GTGAAGaAGCTCCGG	chr8	22680894	+	3	2			RNA	GGGTGATGTTGCCTGACCGGNGG	GGGTGATG--GCCaGggCGGGGG	chr15	40440537	+	3	2
	DNA	CACCTCT--CTCCATGGTAACCNGG	CACCTCTGCCTCtcTGtTAACCTGG	chr12	5339929	-	3	2			RNA	GCAAATATGTGAAGGAGCTCNGG	GCAg--ATGTtAAaGAGCTCCGG	chr8	30566486	-	3	2			RNA	GGGTGATGTTGCCTGACCGGNGG	GGaTGATG--GCCTcACCtGAGG	chr15	64093559	-	3	2
	DNA	CACCTCT--CTCCATGGTAACCNGG	CACCTCaGCCTCCAgGGTAACtGGG	chr12	6111483	+	3	2			RNA	GCAAATATGTGAAGGAGCTCNGG	GCAgA--TGTtAAaGAGCTCCGG	chr8	30566486	-	3	2			RNA	GGGTGATGTTGCCTGACCGGNGG	cGGaGATG--GCCTGtCCGGAGG	chr15	67835846	-	3	2
	DNA	CACCTCT--CTCCATGGTAACCNGG	CACCTCTACCTCCAgGGTAgCtGGG	chr12	13027566	-	3	2			RNA	GCAAATATGTGAAGGAGCTCNGG	GCAgAT--GTtAAaGAGCTCCGG	chr8	30566486	-	3	2			RNA	GGGTGATGTTGCCTGACCGGNGG	GGGTccTG--GCCTGACCaGGGG	chr15	78758409	-	3	2
	DNA	CACCTCT--CTCCATGGTAACCNGG	gACgTgTGTCTCCATGGTAACCAGG	chr12	48183557	-	3	2			RNA	GCAAATATGTGAAGGAGCTCNGG	GCgA--ATaTGAAGGAGCaCGGG	chr8	79001125	-	3	2			RNA	GGGTGATGTTGCCTGACCGGNGG	GGGTccTG--GCCTGACCaGGGG	chr15	82335391	+	3	2
	DNA	CACCTCT--CTCCATGGTAACCNGG	CACCTCTGCCTCCcTGGTAgCtGGG	chr12	79648670	-	3	2			RNA	GCAAATATGTGAAGGAGCTCNGG	GCgAA--TaTGAAGGAGCaCGGG	chr8	79001125	-	3	2			RNA	GGGTGATGTTGCCTGACCGGNGG	GGGTccTG--GCCTGACCaGGGG	chr15	85254569	-	3	2
	DNA	CACCTCTCTCCA--TGGTAACCNGG	CcCCTCaCcCCATCTGGTAACCTGG	chr12	92548317	-	3	2			RNA	GCAAATATGTGAAGGAGCTCNGG	GCgAAT--aTGAAGGAGCaCGGG	chr8	79001125	-	3	2			RNA	GGGTGATGTTGCCTGACCGGNGG	GGGTGATG--GCCaGAgaGGAGG	chr15	87723880	+	3	2
	RNA	CACCTCTCTCCATGGTAACCNGG	CACCTCTCT--AgGGgAAgCGGG	chr12	1465695	-	3	2			RNA	GCAAATATGTGAAGGAGCTCNGG	GCAA--ATGTGAAGGAGggaAGG	chr8	80478058	+	3	2			RNA	GGGTGATGTTGCCTGACCGGNGG	GGGTcATG--GCCTGtCCtGTGG	chr15	89323373	-	3	2
	RNA	CACCTCTCTCCATGGTAACCNGG	CACCatTCT--ATGGcAACCAGG	chr12	4608822	-	3	2			RNA	GCAAATATGTGAAGGAGCTCNGG	GCAAA--TGTGAAGGAGggaAGG	chr8	80478058	+	3	2			RNA	GGGTGATGTTGCCTGACCGGNGG	GGGTGcTG--GCCTGtCCGtAGG	chr15	101029352	-	3	2
	RNA	CACCTCTCTCCATGGTAACCNGG	CAaCTgTCT--cTGGTAACCTGG	chr12	9079314	+	3	2			RNA	GCAAATATGTGAAGGAGCTCNGG	GCAAAT--GTGAAGGAGggaAGG	chr8	80478058	+	3	2			RNA	GGGTGATGTTGCCTGACCGGNGG	G--TGATGTTGgCTGACaGtGGG	chr15	29915417	-	3	2
	RNA	CACCTCTCTCCATGGTAACCNGG	CACgTCaCc--ATGGTAACCCGG	chr12	15520238	-	3	2			RNA	GCAAATATGTGAAGGAGCTCNGG	tCtA--ATGTGAAGGAcCTCAGG	chr8	82524501	+	3	2			RNA	GGGTGATGTTGCCTGACCGGNGG	G--TGATtgTGCCTGACCaGGGG	chr15	85490879	+	3	2
	RNA	CACCTCTCTCCATGGTAACCNGG	CACCTCTtT--cTGGTAAtCAGG	chr12	24679450	-	3	2			RNA	GCAAATATGTGAAGGAGCTCNGG	tCtAA--TGTGAAGGAcCTCAGG	chr8	82524501	+	3	2			RNA	GGGTGATGTTGCCTGACCGGNGG	cGGTtcTGTTGCCT--CCGGCGG	chr15	37098640	-	3	2
	RNA	CACCTCTCTCCATGGTAACCNGG	CAaCTCTCT--cTGGTAgCCTGG	chr12	80577922	-	3	2			RNA	GCAAATATGTGAAGGAGCTCNGG	tCtAAT--GTGAAGGAcCTCAGG	chr8	82524501	+	3	2			RNA	GGGTGATGTTGCCTGACCGGNGG	GGaTGATGTTGCCT--tCaGAGG	chr15	64876498	+	3	2
	RNA	CACCTCTCTCCATGGTAACCNGG	CACCTCgCT--ATGcTAcCCAGG	chr12	93454057	+	3	2			RNA	GCAAATATGTGAAGGAGCTCNGG	GCAc--ATGTGAAGGtcCTCTGG	chr8	95014334	+	3	2			RNA	GGGTGATGTTGCCTGACCGGNGG	GGGTG--GTTGCCgGACgGaGGG	chr15	60366597	-	3	2
	RNA	CACCTCTCTCCATGGTAACCNGG	ggCCTCTCT--ATGtTAACCAGG	chr12	116699136	+	3	2			RNA	GCAAATATGTGAAGGAGCTCNGG	GCAcA--TGTGAAGGtcCTCTGG	chr8	95014334	+	3	2			RNA	GGGTGATGTTGCCTGACCGGNGG	GtGTG--GTTGCtTGACCaGTGG	chr15	87106290	-	3	2
	RNA	CACCTCTCTCCATGGTAACCNGG	CACCTtTCgaCATGGT--CCCGG	chr12	641982	+	3	2			RNA	GCAAATATGTGAAGGAGCTCNGG	GCAcAT--GTGAAGGtcCTCTGG	chr8	95014334	+	3	2			DNA	GGG--TGATGTTGCCTGACCGGNGG	GGGAGTGATGTTGgCTGACaGtGGG	chr15	29915417	-	3	2
	RNA	CACCTCTCTCCATGGTAACCNGG	CACtaCTCTCCATGGT--CaTGG	chr12	29786030	-	3	2			RNA	GCAAATATGTGAAGGAGCTCNGG	GCAA--ATGTGAAaGctCTCTGG	chr8	97065017	+	3	2			RNA	GGGTGATGTTGCCTGACCGGNGG	GG--GATGTTaCaTGACCtGAGG	chr15	92926764	+	3	2
	RNA	CACCTCTCTCCATGGTAACCNGG	CACCTaTgTCCATGGg--CCCGG	chr12	39777511	-	3	2			RNA	GCAAATATGTGAAGGAGCTCNGG	GCAAA--TGTGAAaGctCTCTGG	chr8	97065017	+	3	2			RNA	GGGTGATGTTGCCTGACCGGNGG	GGG--ATGTTaCaTGACCtGAGG	chr15	92926764	+	3	2
	RNA	CACCTCTCTCCATGGTAACCNGG	CACaTCTCTCCtgGGT--CCCGG	chr12	67175237	-	3	2			RNA	GCAAATATGTGAAGGAGCTCNGG	GCAAAT--GTGAAaGctCTCTGG	chr8	97065017	+	3	2			RNA	GGGTGATGTTGCCTGACCGGNGG	GGGTGcTGcTcCCTGA--GGGGG	chr15	50795570	+	3	2
	RNA	CACCTCTCTCCATGGTAACCNGG	agCCTtTCTCCATGGT--CCTGG	chr12	76183770	+	3	2			RNA	GCAAATATGTGAAGGAGCTCNGG	GCAAATAaGTGA--GAGgaCAGG	chr8	17162325	+	3	2			RNA	GGGTGATGTTGCCTGACCGGNGG	GGcTGActTTGCCTGA--GGGGG	chr15	62152425	-	3	2
	RNA	CACCTCTCTCCATGGTAACCNGG	tACCTCTCTCCATGGT--atTGG	chr12	95936835	+	3	2			RNA	GCAAATATGTGAAGGAGCTCNGG	GCAtATATGTGA--GAtaTCTGG	chr8	46601108	+	3	2			RNA	GGGTGATGTTGCCTGACCGGNGG	GGcTGAgGTTGgCTGA--GGCGG	chr15	77533040	+	3	2
	RNA	CACCTCTCTCCATGGTAACCNGG	acCCTCTCTtCATGGT--CCAGG	chr12	111355739	-	3	2			RNA	GCAAATATGTGAAGGAGCTCNGG	GCAAAccTGTcA--GAGCTCTGG	chr8	48928541	+	3	2			RNA	GGGTGATGTTGCCTGACCGGNGG	aGGTGATGgTGgCTGA--GGTGG	chr15	97950612	-	3	2
	RNA	CACCTCTCTCCATGGTAACCNGG	aAaCTCTCTCtATGGT--CCTGG	chr12	127559309	-	3	2			RNA	GCAAATATGTGAAGGAGCTCNGG	GCAAAgATGTGt--GgGCTCTGG	chr8	93389108	-	3	2			RNA	GGGTGATGTTGCCTGACCGGNGG	tGGTGcTGTTGCC--ACCGtGGG	chr15	28931502	+	3	2
	DNA	CACCTCTC--TCCATGGTAACCNGG	CACtTCTCAATCCATtGTAAtCTGG	chr12	10758492	-	3	2			RNA	GCAAATATGTGAAGGAGCTCNGG	GCAtgTATGTGA--GAGCTtGGG	chr8	94162998	+	3	2			RNA	GGGTGATGTTGCCTGACCGGNGG	GGGaGATtTTGCC--ACCtGCGG	chr15	86980343	+	3	2
	DNA	CACCTCTC--TCCATGGTAACCNGG	CACtTCTCTAaCCATGGTgACCCGG	chr12	122024281	+	3	2			RNA	GCAAATATGTGAAGGAGCTCNGG	GCAAATATcaGA--GAGCTgAGG	chr8	117014693	+	3	2			RNA	GGGTGATGTTGCCTGACCGGNGG	GGGTtATGTTGCC--ACaGaGGG	chr15	101025063	+	3	2
	DNA	CACCTC--TCTCCATGGTAACCNGG	CACCTCAGcCTCCAgGGTAACtGGG	chr12	6111483	+	3	2			RNA	GCAAATATGTGAAGGAGCTCNGG	aCAAATATGTGA--GAGtTtTGG	chr8	120776554	-	3	2			RNA	GGGTGATGTTGCCTGACCGGNGG	GGGTGATGTTGtCcaAC--GAGG	chr15	80193272	-	3	2
	DNA	CACCTC--TCTCCATGGTAACCNGG	CACCTCAGTCTCCcTGGTAgCtGGG	chr12	31603585	-	3	2			RNA	GCAAATATGTGAAGGAGCTCNGG	GaAAActTGTGA--GAGCTCAGG	chr8	124706773	+	3	2			RNA	GGGTGATGTTGCCTGACCGGNGG	GGGTGATGgTG--TGAgCaGAGG	chr15	25742959	+	3	2
	DNA	CACCTC--TCTCCATGGTAACCNGG	gACgTgTGTCTCCATGGTAACCAGG	chr12	48183557	-	3	2			RNA	GCAAATATGTGAAGGAGCTCNGG	GCAAATcTGgGA--GAcCTCAGG	chr8	130943968	+	3	2			RNA	GGGTGATGTTGCCTGACCGGNGG	GtGTGATGTTG--TGAgCGtGGG	chr15	41895604	+	3	2
	DNA	CACCTC--TCTCCATGGTAACCNGG	CACCTCGGTCTCCATtGTgACtGGG	chr12	128257423	+	3	2			RNA	GCAAATATGTGAAGGAGCTCNGG	GCtAATATGTGA--GAGCatGGG	chr8	136074202	-	3	2			RNA	GGGTGATGTTGCCTGACCGGNGG	GGaaGATGgTG--TGACCGGCGG	chr15	88719517	-	3	2
	RNA	CACCTCTCTCCATGGTAACCNGG	CA--TCTCTCCAaGGgAACtTGG	chr12	14470136	-	3	2			RNA	GCAAATATGTGAAGGAGCTCNGG	GCgAATATGTGA--GAGagCAGG	chr8	138883704	-	3	2			RNA	GGGTGATGTTGCCTGACCGGNGG	GGaTGA--gTGCCTGACCtGGGG	chr15	43210499	-	3	2
	RNA	CACCTCTCTCCATGGTAACCNGG	CA--cgTCaCCATGGTAACCCGG	chr12	15520238	-	3	2			DNA	GCAAATATGTGAAGGA--GCTCNGG	GCAcAgATGTGAAGGATGaCTCAGG	chr8	29775533	+	3	2			RNA	GGGTGATGTTGCCTGACCGGNGG	GGaTGAg--TGCCTGACCtGGGG	chr15	43210499	-	3	2
	RNA	CACCTCTCTCCATGGTAACCNGG	tg--TgTCTCCATGGTAACCAGG	chr12	48183557	-	3	2			DNA	GCAAATATGTGAAGGA--GCTCNGG	GCtAATATGTGAAGGAAAGgTaAGG	chr8	51897424	-	3	2			RNA	GGGTGATGTTGCCTGACCGGNGG	GGGTGAgaTT--CTGACCtGTGG	chr15	81914492	-	3	2
	RNA	CACCTCTCTCCATGGTAACCNGG	CA--TCTCTCCcTGtTcACCTGG	chr12	64525950	-	3	2			RNA	GCAAATATGTGAAGGAGCTCNGG	GgAAATATcgGAAG--GCTCAGG	chr8	4354211	-	3	2			RNA	GGGTGATGTTGCCTGACCGGNGG	tGGTGATGTTcCCTG--CaGAGG	chr15	47508053	-	3	2
	RNA	CACCTCTCTCCATGGTAACCNGG	CA--TCTCTCCAaaGTAtCCTGG	chr12	67144413	-	3	2			RNA	GCAAATATGTGAAGGAGCTCNGG	GgAAATATcgGAAGG--CTCAGG	chr8	4354211	-	3	2			RNA	GGGTGATGTTGCCTGACCGGNGG	GGGTGATGTTGCtgG--CaGGGG	chr15	55686624	-	3	2
	RNA	CACCTCTCTCCATGGTAACCNGG	CA--TCcCTCCcTGGgAACCTGG	chr12	113741240	-	3	2			RNA	GCAAATATGTGAAGGAGCTCNGG	GtAAAgATGTGAAG--GCTgAGG	chr8	13181261	-	3	2			RNA	GGGTGATGTTGCCTGACCGGNGG	GGGTGATGgTGgCTG--CtGAGG	chr15	62797319	-	3	2
	DNA	CA--CCTCTCTCCATGGTAACCNGG	CAGACCTCcCTCCATGcTcACCTGG	chr12	128589355	+	3	2			RNA	GCAAATATGTGAAGGAGCTCNGG	GtAAAgATGTGAAGG--CTgAGG	chr8	13181261	-	3	2			RNA	GGGTGATGTTGCCTGACCGGNGG	GGaTGATGTTGCCTt--CaGAGG	chr15	64876498	+	3	2
	RNA	CACCTCTCTCCATGGTAACCNGG	CtCtTCTCTCCcTGGTA--CTGG	chr12	31929265	+	3	2			RNA	GCAAATATGTGAAGGAGCTCNGG	GaAAAgATGTGgAG--GCTCTGG	chr8	39318536	+	3	2			RNA	GGGTGATGTTGCCTGACCGGNGG	GGGT--TGcTGCCTGAgCtGTGG	chr15	64620059	+	3	2
	RNA	CACCTCTCTCCATGGTAACCNGG	CACCTCTCTCCcTGGcA--tTGG	chr12	112852815	+	3	2			RNA	GCAAATATGTGAAGGAGCTCNGG	GaAAAgATGTGgAGG--CTCTGG	chr8	39318536	+	3	2			RNA	GGGTGATGTTGCCTGACCGGNGG	GGGTGATG--GCaaGACCaGGGG	chrY	11437220	-	3	2
	RNA	CACCTCTCTCCATGGTAACCNGG	CAaCTCgCTCCATGGTc--CTGG	chr12	114831914	-	3	2			RNA	GCAAATATGTGAAGGAGCTCNGG	GCAAAgATGTGtgG--GCTCTGG	chr8	93389108	-	3	2			RNA	GGGTGATGTTGCCTGACCGGNGG	GGGTGATG--GCaaGACCaGGGG	chrY	26404706	+	3	2
	RNA	CACCTCTCTCCATGGTAACCNGG	CACCgCTCTC--TGGctACCAGG	chr12	16739890	+	3	2			RNA	GCAAATATGTGAAGGAGCTCNGG	GCAAAgATGTGtgGG--CTCTGG	chr8	93389108	-	3	2			RNA	GGGTGATGTTGCCTGACCGGNGG	GGGgGATGaTGgCT--CCGGAGG	chrY	324201	+	3	2
	RNA	CACCTCTCTCCATGGTAACCNGG	tctCTCTCTC--TGGTAACCTGG	chr12	31485751	+	3	2			RNA	GCAAATATGTGAAGGAGCTCNGG	GCAgATgTGTGAAG--aCTCTGG	chr8	141727222	-	3	2			RNA	GGGTGATGTTGCCTGACCGGNGG	GG--GATGTgGCCTGAgaGGTGG	chrY	7740975	-	3	2
	RNA	CACCTCTCTCCATGGTAACCNGG	aACCTCTCTC--atGTAACCTGG	chr12	33278836	-	3	2			RNA	GCAAATATGTGAAGGAGCTCNGG	GCAgATgTGTGAAGa--CTCTGG	chr8	141727222	-	3	2			RNA	GGGTGATGTTGCCTGACCGGNGG	GGG--ATGTgGCCTGAgaGGTGG	chrY	7740975	-	3	2
	RNA	CACCTCTCTCCATGGTAACCNGG	CtCCTCaCTC--TGGgAACCTGG	chr12	41953156	+	3	2			DNA	GCAAATATGTGAAGGAGCT--CNGG	GCAAATATtTGAAGGAGCaAAaGGG	chr8	60154886	-	3	2			RNA	GGGTGATGTTGCCTGACCGGNGG	GGGTGcTGTTGtgTGA--GGCGG	chrY	21556913	+	3	2
	RNA	CACCTCTCTCCATGGTAACCNGG	ttCCTCTCTC--TGaTAACCAGG	chr12	44671980	-	3	2			DNA	GCAAATATGTGAAGGAGCT--CNGG	tCAAATATGTGAAaGAGCaGCCTGG	chr8	95203508	+	3	2			RNA	GGGTGATGTTGCCTGACCGGNGG	GGGTGcTGTTGtgTGA--GGCGG	chrY	21872467	-	3	2
	RNA	CACCTCTCTCCATGGTAACCNGG	CACCTCcCTC--TGGcAtCCTGG	chr12	48336990	-	3	2			DNA	GCAAATATGTGAAGGAGCT--CNGG	GgAAAgATGTGcAGGAGCTCTCAGG	chr8	102547186	+	3	2			RNA	GGGTGATGTTGCCTGACCGGNGG	GGGTGAgGT--CCTGgCCaGAGG	chr17	79719992	-	3	2
	RNA	CACCTCTCTCCATGGTAACCNGG	CAgtTCcCTC--TGGTAACCTGG	chr12	94222543	-	3	2			DNA	GCAAATATGTGAAGGAGCT--CNGG	GCAcATcTGTGcAGGAGCTTTCTGG	chr8	135906421	-	3	2			RNA	GGGTGATGTTGCCTGACCGGNGG	tGGTGATG--GCCTGcCaGGAGG	chr17	6549862	+	3	2
	RNA	CACCTCTCTCCATGGTAACCNGG	CACCTCTCTC--TGtcAcCCAGG	chr12	116489646	+	3	2			DNA	GCAAATATGTGAAGGAGC--TCNGG	GCAAATATtTGAAGGAGCAAaaGGG	chr8	60154886	-	3	2			RNA	GGGTGATGTTGCCTGACCGGNGG	aGGTGATG--GCtgGACCGGCGG	chr17	29569015	+	3	2
	RNA	CACCTCTCTCCATGGTAACCNGG	CACCTCTCTC--TGGgtcCCAGG	chr12	125416175	-	3	2			DNA	GCAAATATGTGAAGGAGC--TCNGG	tCAAATATGTGAAaGAGCAGcCTGG	chr8	95203508	+	3	2			DNA	GGGTGATGTTGCCTGA--CCGGNGG	GGGTGcTGgTGgCTGAGGCCGGGGG	chr17	40357272	-	3	2
	RNA	CACCTCTCTCCATGGTAACCNGG	aACCTCTCTCat--GTAACCTGG	chr12	33278836	-	3	2			DNA	GCAAATATGTGAAGGAGC--TCNGG	GgAAAgATGTGcAGGAGCTCTCAGG	chr8	102547186	+	3	2			RNA	GGGTGATGTTGCCTGACCGGNGG	GGGTGAgGTTGgCT--tCGGAGG	chr17	903886	-	3	2
	RNA	CACCTCTCTCCATGGTAACCNGG	acCCTCTCTCCA--GaAACCAGG	chr12	51865831	+	3	2			DNA	GCAAATATGTGAAGGAGC--TCNGG	GCAcATcTGTGcAGGAGCTTTCTGG	chr8	135906421	-	3	2			RNA	GGGTGATGTTGCCTGACCGGNGG	GGGTGcTGcTGCCg--CCGGAGG	chr17	28251291	-	3	2
	RNA	CACCTCTCTCCATGGTAACCNGG	CACtTCTacCCA--GTAACCAGG	chr12	76108676	+	3	2			DNA	GC--AAATATGTGAAGGAGCTCNGG	GCTAAAATATaTGAAGGgaCTCTGG	chr8	113729863	+	3	2			RNA	GGGTGATGTTGCCTGACCGGNGG	GGGTGATGcTGCCT--tCtGAGG	chr17	44158419	-	3	2
	RNA	CACCTCTCTCCATGGTAACCNGG	CACagCTCTCaA--GTAACCAGG	chr12	80471227	-	3	2			DNA	GCAAA--TATGTGAAGGAGCTCNGG	GCAAATTTATaTGAAGGAaCTtGGG	chr8	61922184	-	3	2			RNA	GGGTGATGTTGCCTGACCGGNGG	GGGTGtTGTTGCaT--CCaGTGG	chr17	50104917	-	3	2
	RNA	CACCTCTCTCCATGGTAACCNGG	CAtCTCcCTCCATG--AACaCGG	chr12	1648690	-	3	2			RNA	GCAAATATGTGAAGGAGCTCNGG	GCAAgTAaGTG--GGAGCaCTGG	chr8	29981991	-	3	2			RNA	GGGTGATGTTGCCTGACCGGNGG	GGGTGATGTTGaCT--CaaGTGG	chr17	50853101	-	3	2
	RNA	CACCTCTCTCCATGGTAACCNGG	CACgTCcCTCCATG--AACtGGG	chr12	2743458	-	3	2			RNA	GCAAATATGTGAAGGAGCTCNGG	GCAAAcATGaG--aGAGCTCTGG	chr8	41531450	-	3	2			RNA	GGGTGATGTTGCCTGACCGGNGG	GGGTGATGcgGCCT--CCaGAGG	chr17	56511165	-	3	2
	RNA	CACCTCTCTCCATGGTAACCNGG	CACCTCcCgCtATG--AACCTGG	chr12	34016373	-	3	2			RNA	GCAAATATGTGAAGGAGCTCNGG	GCAAATAgGTG--GGAGggCGGG	chr8	52100659	+	3	2			RNA	GGGTGATGTTGCCTGACCGGNGG	GGGTGATtTTGCCc--CgGGGGG	chr17	79525280	-	3	2
	RNA	CACCTCTCTCCATGGTAACCNGG	CACCTCcCgCtATG--AACCTGG	chr12	38310640	-	3	2			RNA	GCAAATATGTGAAGGAGCTCNGG	GCAAAgATGTG--tGgGCTCTGG	chr8	93389108	-	3	2			RNA	GGGTGATGTTGCCTGACCGGNGG	GGGTG--GTTGCCaGACgGaGGG	chr17	27212179	-	3	2
	RNA	CACCTCTCTCCATGGTAACCNGG	CtCCTCTCTtCcTG--AACCTGG	chr12	79377803	-	3	2			RNA	GCAAATATGTGAAGGAGCTCNGG	GggAATATGTG--GGAGCTgAGG	chr8	113926409	-	3	2			RNA	GGGTGATGTTGCCTGACCGGNGG	GGGTG--GTTGCCgGACgGaGGG	chr17	30980567	+	3	2
	RNA	CACCTCTCTCCATGGTAACCNGG	CAgCTCTCTCCtTG--AAgCAGG	chr12	114921123	-	3	2			RNA	GCAAATATGTGAAGGAGCTCNGG	tCAcATATGTG--GGAGCTtGGG	chr8	131000112	+	3	2			RNA	GGGTGATGTTGCCTGACCGGNGG	GGGTG--GTTGCCgGACgGaGGG	chr17	32923068	+	3	2
	DNA	CACCTCTCTC--CATGGTAACCNGG	CACtTCTCTaACCATGGTgACCCGG	chr12	122024281	+	3	2			DNA	GCAAATATG--TGAAGGAGCTCNGG	aCAAATAgGAAaGAAGGAGCTCTGG	chr12	61487164	+	3	2			RNA	GGGTGATGTTGCCTGACCGGNGG	GGGTG--GTTGCCTGAaCaaGGG	chr17	43929911	+	3	2
	RNA	CACCTCTCTCCATGGTAACCNGG	CAtCTCTCTCCgT--TAcCCAGG	chr12	18269934	+	3	2			RNA	GCAAATATGTGAAGGAGCTCNGG	GgcAATA--TGAAGGAGCTgTGG	chr12	5619539	+	3	2			RNA	GGGTGATGTTGCCTGACCGGNGG	GGGTG--tcTGCCTGgCCGGAGG	chr17	48532478	+	3	2
	RNA	CACCTCTCTCCATGGTAACCNGG	tcCCTCcCTCCAT--TAACCTGG	chr12	47065161	+	3	2			RNA	GCAAATATGTGAAGGAGCTCNGG	GgcAATAT--GAAGGAGCTgTGG	chr12	5619539	+	3	2			RNA	GGGTGATGTTGCCTGACCGGNGG	GGGTG--GTTGCCgGACgGaGGG	chr17	77776415	-	3	2
	RNA	CACCTCTCTCCATGGTAACCNGG	CAtgTCTCcCCAT--TAACCTGG	chr12	88834576	+	3	2			RNA	GCAAATATGTGAAGGAGCTCNGG	GgcAATATG--AAGGAGCTgTGG	chr12	5619539	+	3	2			RNA	GGGTGATGTTGCCTGACCGGNGG	GGGTG--GTTGCCgGACgGaGGG	chr17	81798067	+	3	2
	RNA	CACCTCTCTCCATGGTAACCNGG	aACCTaTCTCtAT--TAACCAGG	chr12	93417342	+	3	2			RNA	GCAAATATGTGAAGGAGCTCNGG	GCAAATA--TttAGGAGCaCAGG	chr12	10362238	-	3	2			RNA	GGGTGATGTTGCCTGACCGGNGG	tGGTGgTtTTGCCTGA--GGTGG	chr17	17421606	+	3	2
	RNA	CACCTCTCTCCATGGTAACCNGG	CtCCcCTCTCCcT--TAACCTGG	chr12	112236253	-	3	2			RNA	GCAAATATGTGAAGGAGCTCNGG	GCAAATAT--ttAGGAGCaCAGG	chr12	10362238	-	3	2			RNA	GGGTGATGTTGCCTGACCGGNGG	GGGTGATGcaGCCaGA--GGAGG	chr17	18980088	+	3	2
	RNA	CACCTCTCTCCATGGTAACCNGG	CACCTCTgTCCAT--TccCCAGG	chr12	112802763	+	3	2			RNA	GCAAATATGTGAAGGAGCTCNGG	GCAAATATt--tAGGAGCaCAGG	chr12	10362238	-	3	2			RNA	GGGTGATGTTGCCTGACCGGNGG	GGGTGgTGcTGtCTGA--GGTGG	chr17	30352446	-	3	2
	RNA	CACCTCTCTCCATGGTAACCNGG	tgCCTCTCTCCAT--TAcCCAGG	chr12	123008563	-	3	2			RNA	GCAAATATGTGAAGGAGCTCNGG	GCAAATA--TttAGGAGCaCAGG	chr12	10371838	-	3	2			RNA	GGGTGATGTTGCCTGACCGGNGG	GGGaGcTGcTGCCTGA--GGGGG	chr17	44258711	-	3	2
	DNA	CACCTCTCTCCAT--GGTAACCNGG	CcCCTCaCcCCATCTGGTAACCTGG	chr12	92548317	-	3	2			RNA	GCAAATATGTGAAGGAGCTCNGG	GCAAATAT--ttAGGAGCaCAGG	chr12	10371838	-	3	2			RNA	GGGTGATGTTGCCTGACCGGNGG	GGGTGATGTgGCagGA--GGGGG	chr17	45235456	+	3	2
	DNA	C--ACCTCTCTCCATGGTAACCNGG	CAGACCTCcCTCCATGcTcACCTGG	chr12	128589355	+	3	2			RNA	GCAAATATGTGAAGGAGCTCNGG	GCAAATATt--tAGGAGCaCAGG	chr12	10371838	-	3	2			RNA	GGGTGATGTTGCCTGACCGGNGG	aaGTGAaGTTGCCTGA--GGGGG	chr17	49791720	+	3	2
	DNA	CAC--CTCTCTCCATGGTAACCNGG	gACGTgTgTCTCCATGGTAACCAGG	chr12	48183557	-	3	2			RNA	GCAAATATGTGAAGGAGCTCNGG	GCAAAat--TaAAGGAGCTCTGG	chr12	38759193	+	3	2			RNA	GGGTGATGTTGCCTGACCGGNGG	GGGTGATGTTGaCTcA--aGTGG	chr17	50853101	-	3	2
	DNA	CAC--CTCTCTCCATGGTAACCNGG	CACTTCTCTaaCCATGGTgACCCGG	chr12	122024281	+	3	2			RNA	GCAAATATGTGAAGGAGCTCNGG	GCAAAatT--aAAGGAGCTCTGG	chr12	38759193	+	3	2			RNA	GGGTGATGTTGCCTGACCGGNGG	tGGTGATGaTGCCTGt--GGTGG	chr17	56275079	-	3	2
	DNA	CACCT--CTCTCCATGGTAACCNGG	gACgTGTgTCTCCATGGTAACCAGG	chr12	48183557	-	3	2			RNA	GCAAATATGTGAAGGAGCTCNGG	GCAAAatTa--AAGGAGCTCTGG	chr12	38759193	+	3	2			RNA	GGGTGATGTTGCCTGACCGGNGG	cGGTGAaGaTGCCTGA--GGTGG	chr17	81121318	+	3	2
	RNA	CACCTCTCTCCATGGTAACCNGG	CAt--CTCTCCgTGGTAcCCCGG	chr12	13866007	-	3	2			RNA	GCAAATATGTGAAGGAGCTCNGG	GCAcAaA--TGAAGGAGCTtCGG	chr12	58178849	+	3	2			RNA	GGGTGATGTTGCCTGACCGGNGG	GGGgGcTGTTGgCTGA--GGAGG	chr17	81323311	+	3	2
	RNA	CACCTCTCTCCATGGTAACCNGG	CAtC--TCTCCgTGGTAcCCCGG	chr12	13866007	-	3	2			RNA	GCAAATATGTGAAGGAGCTCNGG	GCAcAaAT--GAAGGAGCTtCGG	chr12	58178849	+	3	2			RNA	GGGTGATGTTGCCTGACCGGNGG	GGGTaATtTTGCC--ACCaGGGG	chr17	9614841	-	3	2
	RNA	CACCTCTCTCCATGGTAACCNGG	CAtCT--CTCCgTGGTAcCCCGG	chr12	13866007	-	3	2			RNA	GCAAATATGTGAAGGAGCTCNGG	GCAcAaATG--AAGGAGCTtCGG	chr12	58178849	+	3	2			RNA	GGGTGATGTTGCCTGACCGGNGG	GGGTGcTGcTGCC--gCCGGAGG	chr17	28251291	-	3	2
	RNA	CACCTCTCTCCATGGTAACCNGG	CAtCTC--TCCgTGGTAcCCCGG	chr12	13866007	-	3	2			RNA	GCAAATATGTGAAGGAGCTCNGG	GCAAATg--TGAAGGtaCTCCGG	chr12	61011996	+	3	2			RNA	GGGTGATGTTGCCTGACCGGNGG	GGGTGATtTTGCC--cCgGGGGG	chr17	79525280	-	3	2
	RNA	CACCTCTCTCCATGGTAACCNGG	CAtCTCT--CCgTGGTAcCCCGG	chr12	13866007	-	3	2			RNA	GCAAATATGTGAAGGAGCTCNGG	GCAAATgT--GAAGGtaCTCCGG	chr12	61011996	+	3	2			RNA	GGGTGATGTTGCCTGACCGGNGG	GGGTGgcGTTaCC--ACCGGAGG	chr17	81052461	+	3	2
	RNA	CACCTCTCTCCATGGTAACCNGG	CAtCTCTC--CgTGGTAcCCCGG	chr12	13866007	-	3	2			RNA	GCAAATATGTGAAGGAGCTCNGG	GCAAATgTG--AAGGtaCTCCGG	chr12	61011996	+	3	2			RNA	GGGTGATGTTGCCTGACCGGNGG	GGGTGATGTTGaCTcAa--GTGG	chr17	50853101	-	3	2
	RNA	CACCTCTCTCCATGGTAACCNGG	CAC--CagTCCATGaTAACCTGG	chr12	105788975	+	3	2			RNA	GCAAATATGTGAAGGAGCTCNGG	GCAAATA--TGAAGGAGgaaAGG	chr12	66929625	-	3	2			RNA	GGGTGATGTTGCCTGACCGGNGG	GGGTGATGaTG--TGAgCaGAGG	chr17	5597951	+	3	2
	RNA	CACCTCTCTCCATGGTAACCNGG	CACC--agTCCATGaTAACCTGG	chr12	105788975	+	3	2			RNA	GCAAATATGTGAAGGAGCTCNGG	GCAAATAT--GAAGGAGgaaAGG	chr12	66929625	-	3	2			RNA	GGGTGATGTTGCCTGACCGGNGG	GGGTGATtTTG--TGACCctGGG	chr17	43347223	+	3	2
	RNA	CACCTCTCTCCATGGTAACCNGG	CACCa--gTCCATGaTAACCTGG	chr12	105788975	+	3	2			RNA	GCAAATATGTGAAGGAGCTCNGG	GCAAATATG--AAGGAGgaaAGG	chr12	66929625	-	3	2			RNA	GGGTGATGTTGCCTGACCGGNGG	GGaTGA--aTGCCTGtCCGGGGG	chr17	44968966	+	3	2
	RNA	CACCTCTCTCCATGGTAACCNGG	CACCag--TCCATGaTAACCTGG	chr12	105788975	+	3	2			RNA	GCAAATATGTGAAGGAGCTCNGG	GCAgATA--TGcAGGAGtTCAGG	chr12	107424826	-	3	2			RNA	GGGTGATGTTGCCTGACCGGNGG	GGaTGAa--TGCCTGtCCGGGGG	chr17	44968966	+	3	2
	RNA	CACCTCTCTCCATGGTAACCNGG	CACCagT--CCATGaTAACCTGG	chr12	105788975	+	3	2			RNA	GCAAATATGTGAAGGAGCTCNGG	GCAgATAT--GcAGGAGtTCAGG	chr12	107424826	-	3	2			RNA	GGGTGATGTTGCCTGACCGGNGG	GGGTGt--cTGCCTGgCCGGAGG	chr17	48532478	+	3	2
	RNA	CACCTCTCTCCATGGTAACCNGG	CACCagTC--CATGaTAACCTGG	chr12	105788975	+	3	2			RNA	GCAAATATGTGAAGGAGCTCNGG	GCAgATATG--cAGGAGtTCAGG	chr12	107424826	-	3	2			RNA	GGGTGATGTTGCCTGACCGGNGG	GGGTGtc--TGCCTGgCCGGAGG	chr17	48532478	+	3	2
	RNA	CACCTCTCTCCATGGTAACCNGG	CAC--CTCTgCATGGTttCCTGG	chr12	115575183	+	3	2			RNA	GCAAATATGTGAAGGAGCTCNGG	ag--ATgTGTGAAGGAGCTCAGG	chr12	5591745	-	3	2			DNA	GGGTGATGTTGCCTGACCG--GNGG	GGcTGATGTTGCtgGACCGAAGTGG	chr17	4895379	+	3	2
	RNA	CACCTCTCTCCATGGTAACCNGG	CACC--TCTgCATGGTttCCTGG	chr12	115575183	+	3	2			RNA	GCAAATATGTGAAGGAGCTCNGG	agA--TgTGTGAAGGAGCTCAGG	chr12	5591745	-	3	2			RNA	GGGTGATGTTGCCTGACCGGNGG	GGGTGATGcT--CTGgCtGGAGG	chr17	77308918	+	3	2
	RNA	CACCTCTCTCCATGGTAACCNGG	CACCT--CTgCATGGTttCCTGG	chr12	115575183	+	3	2			RNA	GCAAATATGTGAAGGAGCTCNGG	GC--AgATGTGgAGaAGCTCAGG	chr12	29243601	+	3	2			RNA	GGGTGATGTTGCCTGACCGGNGG	GGGTGAgGTTGgCTt--CGGAGG	chr17	903886	-	3	2
	RNA	CACCTCTCTCCATGGTAACCNGG	CACCTC--TgCATGGTttCCTGG	chr12	115575183	+	3	2			RNA	GCAAATATGTGAAGGAGCTCNGG	GCA--gATGTGgAGaAGCTCAGG	chr12	29243601	+	3	2			RNA	GGGTGATGTTGCCTGACCGGNGG	GGGTGATGcTGCCTt--CtGAGG	chr17	44158419	-	3	2
	RNA	CACCTCTCTCCATGGTAACCNGG	CACCTCT--gCATGGTttCCTGG	chr12	115575183	+	3	2			RNA	GCAAATATGTGAAGGAGCTCNGG	GC--ATcTGgtAAGGAGCTCAGG	chr12	58620696	-	3	2			RNA	GGGTGATGTTGCCTGACCGGNGG	GGaTGATGTTGtCcG--CGGTGG	chr17	47916885	-	3	2
	RNA	CACCTCTCTCCATGGTAACCNGG	CACCTCTg--CATGGTttCCTGG	chr12	115575183	+	3	2			RNA	GCAAATATGTGAAGGAGCTCNGG	GCA--TcTGgtAAGGAGCTCAGG	chr12	58620696	-	3	2			RNA	GGGTGATGTTGCCTGACCGGNGG	tGGTGATGaTGCCTG--tGGTGG	chr17	56275079	-	3	2
	RNA	CACCTCTCTCCATGGTAACCNGG	CAaCTgTCTCt--GGTAACCTGG	chr12	9079314	+	3	2			RNA	GCAAATATGTGAAGGAGCTCNGG	GC--AaATGTGAAGGtaCTCCGG	chr12	61011996	+	3	2			RNA	GGGTGATGTTGCCTGACCGGNGG	GGGTGtTGTgGCCTG--CaGTGG	chr17	57099741	+	3	2
	RNA	CACCTCTCTCCATGGTAACCNGG	CAtCTCTCTCC--GtTAcCCAGG	chr12	18269934	+	3	2			RNA	GCAAATATGTGAAGGAGCTCNGG	GCA--aATGTGAAGGtaCTCCGG	chr12	61011996	+	3	2			RNA	GGGTGATGTTGCCTGACCGGNGG	GaGaGATGTTGCaTG--CGGTGG	chr17	71924528	+	3	2
	RNA	CACCTCTCTCCATGGTAACCNGG	CACCTCTtTCt--GGTAAtCAGG	chr12	24679450	-	3	2			RNA	GCAAATATGTGAAGGAGCTCNGG	Ga--gTATGTGAAGGAGCTgGGG	chr12	80276533	+	3	2			RNA	GGGTGATGTTGCCTGACCGGNGG	GGGTGggGaTGCCTG--CGGGGG	chr17	79274958	-	3	2
	RNA	CACCTCTCTCCATGGTAACCNGG	aACCTCTCTCa--tGTAACCTGG	chr12	33278836	-	3	2			RNA	GCAAATATGTGAAGGAGCTCNGG	Gag--TATGTGAAGGAGCTgGGG	chr12	80276533	+	3	2			RNA	GGGTGATGTTGCCTGACCGGNGG	GGGT--TGTTGggTaACCGGGGG	chr17	81457855	+	3	2
	RNA	CACCTCTCTCCATGGTAACCNGG	CAaCTCTCTCt--GGTAgCCTGG	chr12	80577922	-	3	2			RNA	GCAAATATGTGAAGGAGCTCNGG	GC--ATATGcaAAGGAGCTtTGG	chr12	101944212	-	3	2			RNA	GGGTGATGTTGCCTGACCGGNGG	GGGTGgTG--GCCTGAgCtGTGG	chr10	6220613	+	3	2
	RNA	CACCTCTCTCCATGGTAACCNGG	C--CTCTCTCCtTGGgAtCCTGG	chr12	2832817	+	3	2			RNA	GCAAATATGTGAAGGAGCTCNGG	GCA--TATGcaAAGGAGCTtTGG	chr12	101944212	-	3	2			RNA	GGGTGATGTTGCCTGACCGGNGG	GGGTGATG--GCaaGACCaGGGG	chr10	38737695	-	3	2
	RNA	CACCTCTCTCCATGGTAACCNGG	C--aTCTCTCCgTGGTAcCCCGG	chr12	13866007	-	3	2			RNA	GCAAATATGTGAAGGAGCTCNGG	GC--ATcTGcGAtGGAGCTCTGG	chr12	122043898	-	3	2			RNA	GGGTGATGTTGCCTGACCGGNGG	GGGTGATG--GCaaGACCaGGGG	chr10	42235075	+	3	2
	RNA	CACCTCTCTCCATGGTAACCNGG	t--CTCTCTCtcTGGTAACCTGG	chr12	31485751	+	3	2			RNA	GCAAATATGTGAAGGAGCTCNGG	GCA--TcTGcGAtGGAGCTCTGG	chr12	122043898	-	3	2			RNA	GGGTGATGTTGCCTGACCGGNGG	GGGaGATG--GCCTGACttGGGG	chr10	64840109	+	3	2
	RNA	CACCTCTCTCCATGGTAACCNGG	t--gTgTCTCCATGGTAACCAGG	chr12	48183557	-	3	2			RNA	GCAAATATGTGAAGGAGCTCNGG	aaAAATATGTGAAGGg--TCTGG	chr12	33386649	-	3	2			RNA	GGGTGATGTTGCCTGACCGGNGG	GGaTGATG--GCCTGAaCGaGGG	chr10	78174269	-	3	2
	RNA	CACCTCTCTCCATGGTAACCNGG	C--CTCcCTCCATGGcAAtCTGG	chr12	103302268	-	3	2			RNA	GCAAATATGTGAAGGAGCTCNGG	cCAAATcTGTcAAGGA--TCTGG	chr12	51489298	+	3	2			RNA	GGGTGATGTTGCCTGACCGGNGG	GGGgGATG--GCCTGAgCtGAGG	chr10	114276169	+	3	2
	RNA	CACCTCTCTCCATGGTAACCNGG	C--CTCTCTCCtTGtTAACtGGG	chr12	111766369	+	3	2			RNA	GCAAATATGTGAAGGAGCTCNGG	GCAAAaATGTaAAaGA--TCAGG	chr12	86556422	-	3	2			RNA	GGGTGATGTTGCCTGACCGGNGG	GGGaGATG--GaCTGACCaGTGG	chr10	129521973	+	3	2
	RNA	CACCTCTCTCCATGGTAACCNGG	C--CTCTCTCCATtcTAAgCTGG	chr12	121610747	-	3	2			RNA	GCAAATATGTGAAGGAGCTCNGG	GaAAATtTGTtAAGGA--TCAGG	chr12	90068857	-	3	2			RNA	GGGTGATGTTGCCTGACCGGNGG	GGcTGtTG--GCCTGACCGaGGG	chr10	133050513	+	3	2
	RNA	CACCTCTCTCCATGGTAACCNGG	C--CTCTCgCCATGGcAACgGGG	chr12	124617777	+	3	2			RNA	GCAAATATGTGAAGGAGCTCNGG	tCtAATATGTGtAGGA--TCTGG	chr12	91257406	+	3	2			DNA	GGGTGATGTTGCCTGA--CCGGNGG	GGGTaATGTTtCCTGATTCCtGGGG	chr10	65344169	-	3	2
	RNA	CACCTCTCTCCATGGTAACCNGG	C--CTCcCTCCATGcTcACCTGG	chr12	128589359	+	3	2			RNA	GCAAATATGTGAAGGAGCTCNGG	aaAAATATGTGAAGGA--TgTGG	chr12	104089671	-	3	2			RNA	GGGTGATGTTGCCTGACCGGNGG	a--TGATGTTGtCTGACaGGTGG	chr10	11455266	-	3	2
	RNA	CACCTCTCTCCATGGTAACCNGG	CACCTaTgTCCATGG--gCCCGG	chr12	39777511	-	3	2			RNA	GCAAATATGTGAAGGAGCTCNGG	GCAtgTATGTGAAGtA--TCTGG	chr12	122571187	+	3	2			RNA	GGGTGATGTTGCCTGACCGGNGG	GGGTGATtTTGCCT--CCttGGG	chr10	7482814	+	3	2
	RNA	CACCTCTCTCCATGGTAACCNGG	CACCTCTCTCaAaGG--ACtGGG	chr12	66215473	+	3	2			RNA	GCAAATATGTGAAGGAGCTCNGG	GCAAtTcTGaGAA--AGCTCTGG	chr12	31292950	+	3	2			RNA	GGGTGATGTTGCCTGACCGGNGG	GGGTGAgGcTGCCT--gCGGAGG	chr10	11301254	-	3	2
	RNA	CACCTCTCTCCATGGTAACCNGG	CACCTtTCaCCcTGG--ACCTGG	chr12	87731274	-	3	2			RNA	GCAAATATGTGAAGGAGCTCNGG	GCAAATATGgGAA--AcCTaAGG	chr12	62689228	+	3	2			RNA	GGGTGATGTTGCCTGACCGGNGG	GGaTGgTGTgGCCT--CCGGCGG	chr10	35569180	-	3	2
	RNA	CACCTCTCTCCATGGTAACCNGG	CAaCTCgCTCCATGG--tCCTGG	chr12	114831914	-	3	2			RNA	GCAAATATGTGAAGGAGCTCNGG	aCAAATATGTGcA--AGCcCAGG	chr12	70518633	+	3	2			RNA	GGGTGATGTTGCCTGACCGGNGG	GGGTGATGcTcCCT--CCaGTGG	chr10	38324559	+	3	2
	RNA	CACCTCTCTCCATGGTAACCNGG	CAgCTacCTCCATGG--ACCAGG	chr12	127995049	+	3	2			RNA	GCAAATATGTGAAGGAGCTCNGG	GCAAATATGTaAA--AGtcCTGG	chr12	75783996	+	3	2			RNA	GGGTGATGTTGCCTGACCGGNGG	GGGTGATGcTGCCT--gCaGGGG	chr10	42975297	-	3	2
	DNA	CACCTCT--CTCCATGGTAACCNGG	CACCTCaGCCTCCcTGGTAgCCGGG	chr3	49304699	+	3	2			RNA	GCAAATATGTGAAGGAGCTCNGG	GCAAATgTtTtAA--AGCTCTGG	chr12	75740748	-	3	2			RNA	GGGTGATGTTGCCTGACCGGNGG	GGGTGAccTTtCCT--CCGGGGG	chr10	87818061	+	3	2
	DNA	CACCTCT--CTCCATGGTAACCNGG	CAtCaCTCTCTgCATGGTAACCAGG	chr3	81312447	-	3	2			RNA	GCAAATATGTGAAGGAGCTCNGG	GCAAAaATGTaAA--AGaTCAGG	chr12	86556422	-	3	2			RNA	GGGTGATGTTGCCTGACCGGNGG	GGGTGATtTTGCCc--CCaGAGG	chr10	88093483	+	3	2
	DNA	CACCTCT--CTCCATGGTAACCNGG	CACCTCaGCCTCCAgGGTAACtGGG	chr3	143145616	-	3	2			RNA	GCAAATATGTGAAGGAGCTCNGG	GCAAATgTGTGAg--AGgTCAGG	chr12	113399934	-	3	2			RNA	GGGTGATGTTGCCTGACCGGNGG	aGGTGATGTgGCCT--CtGGGGG	chr10	99549116	+	3	2
	DNA	CACCTCTCTCCA--TGGTAACCNGG	CACCTCTCaCCACCaGGaAACCAGG	chr3	36908590	+	3	2			RNA	GCAAATATGTGAAGGAGCTCNGG	GCAAATAgGTGAg--AGgTCTGG	chr12	120133720	+	3	2			RNA	GGGTGATGTTGCCTGACCGGNGG	aGGTGATGTTGCCT--CCtaGGG	chr10	112341373	+	3	2
	DNA	CACCTCTCTCCA--TGGTAACCNGG	CACCTCTCTCCATGTccTcACCTGG	chr3	181107431	-	3	2			DNA	GCAAATATGTGAAG--GAGCTCNGG	GCAAgTATGTaAAGCAGAGCcCTGG	chr12	78821690	+	3	2			RNA	GGGTGATGTTGCCTGACCGGNGG	GGGTcATGgaGCCT--CCGGAGG	chr10	123120479	-	3	2
	RNA	CACCTCTCTCCATGGTAACCNGG	CtCCTCTCT--gTaGTAACCTGG	chr3	65864628	-	3	2			RNA	GCAAATATGTGAAGGAGCTCNGG	a--AATATGTGAAtGAcCTCAGG	chr12	485528	+	3	2			RNA	GGGTGATGTTGCCTGACCGGNGG	GGGTG--GTgGCCTGAgCtGTGG	chr10	6220613	+	3	2
	RNA	CACCTCTCTCCATGGTAACCNGG	CAgCTCTCT--ATaGgAACCTGG	chr3	139979564	-	3	2			RNA	GCAAATATGTGAAGGAGCTCNGG	G--AATATGgGAAGGgGCTtGGG	chr12	252757	-	3	2			RNA	GGGTGATGTTGCCTGACCGGNGG	GGGTG--GTTGCCaGACgGaGGG	chr10	31969872	-	3	2
	RNA	CACCTCTCTCCATGGTAACCNGG	CACCTtTCT--tTGGgAACCTGG	chr3	152141619	-	3	2			RNA	GCAAATATGTGAAGGAGCTCNGG	a--gATgTGTGAAGGAGCTCAGG	chr12	5591745	-	3	2			RNA	GGGTGATGTTGCCTGACCGGNGG	GGGTG--GTTGCCgGACgGaGGG	chr10	69993076	+	3	2
	RNA	CACCTCTCTCCATGGTAACCNGG	CACCTCgCT--ATGtTgACCAGG	chr3	184162375	+	3	2			RNA	GCAAATATGTGAAGGAGCTCNGG	G--AATggGTGcAGGAGCTCAGG	chr12	49576958	+	3	2			RNA	GGGTGATGTTGCCTGACCGGNGG	GGGTG--GTTGgCTGgCaGGAGG	chr10	77602760	-	3	2
	RNA	CACCTCTCTCCATGGTAACCNGG	aACCTCTCTCCAgGcT--CCAGG	chr3	11885434	-	3	2			RNA	GCAAATATGTGAAGGAGCTCNGG	G--AATAcGTGAAGGcGtTCAGG	chr12	51072883	-	3	2			DNA	GGG--TGATGTTGCCTGACCGGNGG	GGGCTgGgTGTTGCCTGAaCGGAGG	chr10	43115425	-	3	2
	RNA	CACCTCTCTCCATGGTAACCNGG	tcCCTCTCTCCcTGGT--CCTGG	chr3	14307393	+	3	2			DNA	GCAAATATGTGAA--GGAGCTCNGG	GCAAAgAaGgGAAATGGAGCTCAGG	chr12	17855053	+	3	2			RNA	GGGTGATGTTGCCTGACCGGNGG	GGGTGATaTTGC--tACCaGAGG	chr10	7152998	+	3	2
	RNA	CACCTCTCTCCATGGTAACCNGG	CACCaCTCTCCcaGGT--CCTGG	chr3	52033009	+	3	2			RNA	GCAAATATGTGAAGGAGCTCNGG	GCAAATAgcT--AGGAcCTCAGG	chr12	38255278	-	3	2			RNA	GGGTGATGTTGCCTGACCGGNGG	GGGcGcTcTTGC--GACCGGCGG	chr10	132537504	-	3	2
	RNA	CACCTCTCTCCATGGTAACCNGG	CAgCTCTgTCCATGtT--CCTGG	chr3	103364557	-	3	2			RNA	GCAAATATGTGAAGGAGCTCNGG	GCtAATATaT--tGGAGCTCTGG	chr12	80227079	+	3	2			RNA	GGGTGATGTTGCCTGACCGGNGG	tG--GgTGTTGCCTGAaCGGAGG	chr10	43115425	-	3	2
	RNA	CACCTCTCTCCATGGTAACCNGG	tACCTCTCTCCATGGT--ggAGG	chr3	167877280	+	3	2			RNA	GCAAATATGTGAAGGAGCTCNGG	GCAgATATGc--AGGAGtTCAGG	chr12	107424826	-	3	2			RNA	GGGTGATGTTGCCTGACCGGNGG	tGG--gTGTTGCCTGAaCGGAGG	chr10	43115425	-	3	2
	DNA	CACCTCTC--TCCATGGTAACCNGG	CAtCaCTCTCTgCATGGTAACCAGG	chr3	81312447	-	3	2			DNA	GCAAATA--TGTGAAGGAGCTCNGG	GCAAATAGATGgtAcGGAGCTCAGG	chr12	73952531	-	3	2			RNA	GGGTGATGTTGCCTGACCGGNGG	GG--GATGgTGCCTGgCaGGCGG	chr10	70374078	-	3	2
	DNA	CACCTC--TCTCCATGGTAACCNGG	gACCTgGTTCTCCtTGGTAACCAGG	chr3	42686676	-	3	2			RNA	GCAAATATGTGAAGGAGCTCNGG	GCAAAgAaGTGAAGGcG--CTGG	chr12	5719192	-	3	2			RNA	GGGTGATGTTGCCTGACCGGNGG	GGG--ATGgTGCCTGgCaGGCGG	chr10	70374078	-	3	2
	DNA	CACCTC--TCTCCATGGTAACCNGG	CACCTCAGTCTCCcgaGTAACCGGG	chr3	44882183	+	3	2			RNA	GCAAATATGTGAAGGAGCTCNGG	GCAAATATGTGAAGaAt--gTGG	chr12	28460710	-	3	2			RNA	GGGTGATGTTGCCTGACCGGNGG	aG--GATGTTGaCTGACaGGTGG	chr10	75809744	+	3	2
	DNA	CACCTC--TCTCCATGGTAACCNGG	CACCTCAGcCTCCcTGGTAgCCGGG	chr3	49304699	+	3	2			RNA	GCAAATATGTGAAGGAGCTCNGG	GCAAAacTGTGcAGGAG--CTGG	chr12	28733523	+	3	2			RNA	GGGTGATGTTGCCTGACCGGNGG	aGG--ATGTTGaCTGACaGGTGG	chr10	75809744	+	3	2
	DNA	CACCTC--TCTCCATGGTAACCNGG	CAtCaCTCTCTgCATGGTAACCAGG	chr3	81312447	-	3	2			RNA	GCAAATATGTGAAGGAGCTCNGG	GCAAATAgGTGAAGGtG--aAGG	chr12	33592027	+	3	2			RNA	GGGTGATGTTGCCTGACCGGNGG	GGGTGAgGcTGCCTGc--GGAGG	chr10	11301254	-	3	2
	DNA	CACCTC--TCTCCATGGTAACCNGG	CACCTCAGTCTCCAgaGTAtCCGGG	chr3	140904020	-	3	2			RNA	GCAAATATGTGAAGGAGCTCNGG	aaAAtTATGTGAAGGAG--CTGG	chr12	77152988	-	3	2			RNA	GGGTGATGTTGCCTGACCGGNGG	GGGaGATGaTGCaTGA--GGGGG	chr10	33139593	-	3	2
	DNA	CACCTC--TCTCCATGGTAACCNGG	CACCTCAGcCTCCAgGGTAACtGGG	chr3	143145616	-	3	2			RNA	GCAAATATGTGAAGGAGCTCNGG	GggAgTATGTGAAGGAG--CTGG	chr12	80276531	+	3	2			RNA	GGGTGATGTTGCCTGACCGGNGG	GGGTGATGcTGCCTGc--aGGGG	chr10	42975297	-	3	2
	RNA	CACCTCTCTCCATGGTAACCNGG	CA--TCctTCCATGGgAACCAGG	chr3	23435656	-	3	2			RNA	GCAAATATGTGAAGGAGCTCNGG	GCAAAggTaTGAAGGAG--CAGG	chr12	86155591	+	3	2			RNA	GGGTGATGTTGCCTGACCGGNGG	GGGTGAgGTTGggTGA--GGTGG	chr10	55055514	+	3	2
	RNA	CACCTCTCTCCATGGTAACCNGG	ac--TCTCTgCATGGTAACCAGG	chr3	81312447	-	3	2			RNA	GCAAATATGTGAAGGAGCTCNGG	ctAAAcATGTGAAGGAG--CAGG	chr12	119653419	+	3	2			RNA	GGGTGATGTTGCCTGACCGGNGG	GaGTGATGTTGgCTGt--GGGGG	chr10	79180332	+	3	2
	RNA	CACCTCTCTCCATGGTAACCNGG	CA--TCTCTgCcTGGTAcCCGGG	chr3	128909258	+	3	2			RNA	GCAAATATGTGAAGGAGCTCNGG	GgAAATATGTGAAGagG--CTGG	chr12	128574866	-	3	2			RNA	GGGTGATGTTGCCTGACCGGNGG	GGGTcgTGTTGCCcGA--GGAGG	chr10	79304041	-	3	2
	RNA	CACCTCTCTCCATGGTAACCNGG	CA--TCTCcCCgTGGTcACCTGG	chr3	141094412	-	3	2			DNA	GCAAAT--ATGTGAAGGAGCTCNGG	GCAAATAGATGgtAcGGAGCTCAGG	chr12	73952531	-	3	2			RNA	GGGTGATGTTGCCTGACCGGNGG	GGGaGATGTTGgCaGA--GGTGG	chr10	79611751	+	3	2
	RNA	CACCTCTCTCCATGGTAACCNGG	CACCaCTCTCCATtGTA--aGGG	chr3	3435058	+	3	2			RNA	GCAAATATGTGAAGGAGCTCNGG	GCAg--ATGTGgAGaAGCTCAGG	chr12	29243601	+	3	2			RNA	GGGTGATGTTGCCTGACCGGNGG	GGGaGATGTTGgCaGA--GGTGG	chr10	79559536	-	3	2
	RNA	CACCTCTCTCCATGGTAACCNGG	CAatTCTCTCCATGtTA--CAGG	chr3	161428019	+	3	2			RNA	GCAAATATGTGAAGGAGCTCNGG	GCAgA--TGTGgAGaAGCTCAGG	chr12	29243601	+	3	2			RNA	GGGTGATGTTGCCTGACCGGNGG	GGGTGATGTTGgacGA--GGTGG	chr10	80142299	-	3	2
	RNA	CACCTCTCTCCATGGTAACCNGG	tACCTCTCTCCATGGTg--gAGG	chr3	167877280	+	3	2			RNA	GCAAATATGTGAAGGAGCTCNGG	GCAgAT--GTGgAGaAGCTCAGG	chr12	29243601	+	3	2			RNA	GGGTGATGTTGCCTGACCGGNGG	GGaTGATGTgGCCTGt--GGAGG	chr10	119304194	+	3	2
	RNA	CACCTCTCTCCATGGTAACCNGG	CACCTCTgTCCATGGaA--gGGG	chr3	184036487	-	3	2			RNA	GCAAATATGTGAAGGAGCTCNGG	GCAA--AatTaAAGGAGCTCTGG	chr12	38759193	+	3	2			RNA	GGGTGATGTTGCCTGACCGGNGG	GGGgGATGcTGgCTGA--GGGGG	chr10	124418743	-	3	2
	RNA	CACCTCTCTCCATGGTAACCNGG	tACCTCTCTCCtTGGTc--CTGG	chr3	194136192	+	3	2			RNA	GCAAATATGTGAAGGAGCTCNGG	GCAAA--atTaAAGGAGCTCTGG	chr12	38759193	+	3	2			RNA	GGGTGATGTTGCCTGACCGGNGG	GGGTGATaTTGCt--ACCaGAGG	chr10	7152998	+	3	2
	RNA	CACCTCTCTCCATGGTAACCNGG	CtCCTCTCTC--TGGgAgCCAGG	chr3	8647983	+	3	2			RNA	GCAAATATGTGAAGGAGCTCNGG	GCAAAa--tTaAAGGAGCTCTGG	chr12	38759193	+	3	2			RNA	GGGTGATGTTGCCTGACCGGNGG	GGGTGATGTTGgC--ACaGaCGG	chr10	62180932	+	3	2
	RNA	CACCTCTCTCCATGGTAACCNGG	aACaTCTCTC--TGcTAACCTGG	chr3	17753235	+	3	2			RNA	GCAAATATGTGAAGGAGCTCNGG	tCAA--ATGTaAAGGAGaTCAGG	chr12	46261637	-	3	2			RNA	GGGTGATGTTGCCTGACCGGNGG	GcaTGATGTTGCC--AaCGGAGG	chr10	63904562	-	3	2
	RNA	CACCTCTCTCCATGGTAACCNGG	CACgTCcCTC--TGGTAgCCAGG	chr3	54871727	-	3	2			RNA	GCAAATATGTGAAGGAGCTCNGG	tCAAA--TGTaAAGGAGaTCAGG	chr12	46261637	-	3	2			RNA	GGGTGATGTTGCCTGACCGGNGG	GGGaaATGTTtCC--ACCGGGGG	chr10	69111803	+	3	2
	RNA	CACCTCTCTCCATGGTAACCNGG	CACCTCTCTC--TtGTcACaTGG	chr3	56781091	-	3	2			RNA	GCAAATATGTGAAGGAGCTCNGG	tCAAAT--GTaAAGGAGaTCAGG	chr12	46261637	-	3	2			RNA	GGGTGATGTTGCCTGACCGGNGG	GGGTGATtTTGCC--ACCacAGG	chr10	73898700	-	3	2
	RNA	CACCTCTCTCCATGGTAACCNGG	CtCCTCTCTg--TaGTAACCTGG	chr3	65864628	-	3	2			RNA	GCAAATATGTGAAGGAGCTCNGG	GCAA--ATGTtcAGcAGCTCAGG	chr12	56144329	+	3	2			RNA	GGGTGATGTTGCCTGACCGGNGG	GGGTGATtTTGCC--cCCaGAGG	chr10	88093483	+	3	2
	RNA	CACCTCTCTCCATGGTAACCNGG	CACtgCTgTC--TGGTAACCTGG	chr3	111916264	-	3	2			RNA	GCAAATATGTGAAGGAGCTCNGG	GCAAA--TGTtcAGcAGCTCAGG	chr12	56144329	+	3	2			RNA	GGGTGATGTTGCCTGACCGGNGG	GGGTGATtTTGCC--tCCcGGGG	chr10	125375381	+	3	2
	RNA	CACCTCTCTCCATGGTAACCNGG	CcCCTCTCTC--gGGTcACCTGG	chr3	129573748	-	3	2			RNA	GCAAATATGTGAAGGAGCTCNGG	GCAAAT--GTtcAGcAGCTCAGG	chr12	56144329	+	3	2			RNA	GGGTGATGTTGCCTGACCGGNGG	GGGTGgTGTTGCCTaAC--aAGG	chr10	33387002	-	3	2
	RNA	CACCTCTCTCCATGGTAACCNGG	CACCTCTgTC--TGtTAcCCAGG	chr3	138185157	-	3	2			RNA	GCAAATATGTGAAGGAGCTCNGG	GgAA--AgGTGAAGGAaCTCAGG	chr12	63352411	+	3	2			RNA	GGGTGATGTTGCCTGACCGGNGG	GGGTGATGcTGCCTGca--GGGG	chr10	42975297	-	3	2
	RNA	CACCTCTCTCCATGGTAACCNGG	CACCcgTCTC--TGGTAACaGGG	chr3	143228284	+	3	2			RNA	GCAAATATGTGAAGGAGCTCNGG	GgAAA--gGTGAAGGAaCTCAGG	chr12	63352411	+	3	2			RNA	GGGTGATGTTGCCTGACCGGNGG	GGGTGATGTTtCaTcAC--GAGG	chr10	124596105	+	3	2
	RNA	CACCTCTCTCCATGGTAACCNGG	CACCcgTCTC--TGGTAACaGGG	chr3	143228340	-	3	2			RNA	GCAAATATGTGAAGGAGCTCNGG	GgAAAg--GTGAAGGAaCTCAGG	chr12	63352411	+	3	2			RNA	GGGTGATGTTGCCTGACCGGNGG	GGGTGATtTTGCCTccC--GGGG	chr10	125375381	+	3	2
	RNA	CACCTCTCTCCATGGTAACCNGG	CACCcCTCTC--aGGTcACCCGG	chr3	151105444	+	3	2			RNA	GCAAATATGTGAAGGAGCTCNGG	GgAA--ATGTGAgtGAGCTCTGG	chr12	74150765	-	3	2			RNA	GGGTGATGTTGCCTGACCGGNGG	tctTGATGTTG--TGACCGGAGG	chr10	35248143	-	3	2
	RNA	CACCTCTCTCCATGGTAACCNGG	tACaTaTCTC--TGGTAACCTGG	chr3	151561749	+	3	2			RNA	GCAAATATGTGAAGGAGCTCNGG	GgAAA--TGTGAgtGAGCTCTGG	chr12	74150765	-	3	2			RNA	GGGTGATGTTGCCTGACCGGNGG	GGGTGATGTTG--TGgCtGcTGG	chr10	80527168	-	3	2
	RNA	CACCTCTCTCCATGGTAACCNGG	CACCTtTCTt--TGGgAACCTGG	chr3	152141619	-	3	2			RNA	GCAAATATGTGAAGGAGCTCNGG	GgAAAT--GTGAgtGAGCTCTGG	chr12	74150765	-	3	2			RNA	GGGTGATGTTGCCTGACCGGNGG	GGGTGAaGTTG--TGcCCtGTGG	chr10	133274177	+	3	2
	RNA	CACCTCTCTCCATGGTAACCNGG	CACCTCTCTgCA--GgAACaGGG	chr3	10304258	+	3	2			RNA	GCAAATATGTGAAGGAGCTCNGG	GCAA--ATGTGAAtaAGtTCAGG	chr12	75135162	+	3	2			RNA	GGGTGATGTTGCCTGACCGGNGG	GGGTGA--TTGgCTGAgaGGTGG	chr10	70697120	+	3	2
	RNA	CACCTCTCTCCATGGTAACCNGG	CACCaCTCcCCA--GTAACaGGG	chr3	44709729	+	3	2			RNA	GCAAATATGTGAAGGAGCTCNGG	GCAAA--TGTGAAtaAGtTCAGG	chr12	75135162	+	3	2			RNA	GGGTGATGTTGCCTGACCGGNGG	GGGTGAT--TGgCTGAgaGGTGG	chr10	70697120	+	3	2
	RNA	CACCTCTCTCCATGGTAACCNGG	CtCCTCTCTgtA--GTAACCTGG	chr3	65864628	-	3	2			RNA	GCAAATATGTGAAGGAGCTCNGG	GCAAAT--GTGAAtaAGtTCAGG	chr12	75135162	+	3	2			DNA	GGGTGATGTTGCCT--GACCGGNGG	GGGTGATtTTGCCTAGGctCGGAGG	chr10	116056587	+	3	2
	RNA	CACCTCTCTCCATGGTAACCNGG	aACCTCTCaCCA--GTAAgCAGG	chr3	123809671	+	3	2			RNA	GCAAATATGTGAAGGAGCTCNGG	tCAAAaATGTGt--GAGCTCAGG	chr12	24538119	-	3	2			RNA	GGGTGATGTTGCCTGACCGGNGG	GGcTGAgGTT--CTGACtGGGGG	chr10	70759144	+	3	2
	RNA	CACCTCTCTCCATGGTAACCNGG	CcCCTCTCTgCA--GgAACCTGG	chr3	127537369	+	3	2			RNA	GCAAATATGTGAAGGAGCTCNGG	GCAAATAgGTGA--GAcCTaAGG	chr12	31990367	+	3	2			RNA	GGGTGATGTTGCCTGACCGGNGG	GaGgGATGTT--CTGACCtGTGG	chr10	84600452	-	3	2
	RNA	CACCTCTCTCCATGGTAACCNGG	gACCTCTCTtCt--GTAACCTGG	chr3	185051390	-	3	2			RNA	GCAAATATGTGAAGGAGCTCNGG	GCAgATATtaGA--GAGCTCTGG	chr12	78937859	-	3	2			RNA	GGGTGATGTTGCCTGACCGGNGG	GGtTGATGTT--CTGACCatGGG	chr10	107853240	-	3	2
	RNA	CACCTCTCTCCATGGTAACCNGG	CACCTCTtTCaA--GTgACCAGG	chr3	189763622	-	3	2			DNA	G--CAAATATGTGAAGGAGCTCNGG	GAGCAAAgATGTGAAGGAagTCAGG	chr12	18065242	-	3	2			RNA	GGGTGATGTTGCCTGACCGGNGG	GtGTGATGTT--CTcACCaGTGG	chr10	111425932	+	3	2
	RNA	CACCTCTCTCCATGGTAACCNGG	CACCTCTCTgCAgG--AACaGGG	chr3	10304258	+	3	2			DNA	GCAAATATGTGAAGGA--GCTCNGG	GCAAgaATGTGtAGGAATGCTCAGG	chr12	14136233	+	3	2			RNA	GGGTGATGTTGCCTGACCGGNGG	GGGTGATGgTGCCTG--CtcGGG	chr10	43695964	+	3	2
	RNA	CACCTCTCTCCATGGTAACCNGG	CtCCTCTCctCATG--AACCTGG	chr3	75399228	-	3	2			RNA	GCAAATATGTGAAGGAGCTCNGG	GCAAATcTGTGAAG--GCagGGG	chr12	2638086	-	3	2			RNA	GGGTGATGTTGCCTGACCGGNGG	GaGTGATGTTGgCTG--tGGGGG	chr10	79180332	+	3	2
	RNA	CACCTCTCTCCATGGTAACCNGG	gACCTCTaTCCATG--AAaCAGG	chr3	100467203	-	3	2			RNA	GCAAATATGTGAAGGAGCTCNGG	GCAAATcTGTGAAGG--CagGGG	chr12	2638086	-	3	2			RNA	GGGTGATGTTGCCTGACCGGNGG	GGGTGgTGcTGCCTG--CtGGGG	chr10	117684958	-	3	2
	RNA	CACCTCTCTCCATGGTAACCNGG	CcCCTCTCTgCAgG--AACCTGG	chr3	127537369	+	3	2			RNA	GCAAATATGTGAAGGAGCTCNGG	GCAAAgAaGTGAAG--GCgCTGG	chr12	5719192	-	3	2			RNA	GGGTGATGTTGCCTGACCGGNGG	GGaTGATGTgGCCTG--tGGAGG	chr10	119304194	+	3	2
	RNA	CACCTCTCTCCATGGTAACCNGG	CcCaTCcCTCCATG--AACCAGG	chr3	139036864	-	3	2			RNA	GCAAATATGTGAAGGAGCTCNGG	GCAAAgAaGTGAAGG--CgCTGG	chr12	5719192	-	3	2			RNA	GGGTGATGTTGCCTGACCGGNGG	GGGTGATGgcGCgTG--CGGTGG	chr10	124899262	-	3	2
	DNA	CACCTCTCT--CCATGGTAACCNGG	CAtCaCTCTCTgCATGGTAACCAGG	chr3	81312447	-	3	2			RNA	GCAAATATGTGAAGGAGCTCNGG	GCAAATATGTGAAG--aaTgTGG	chr12	28460710	-	3	2			RNA	GGGTGATGTTGCCTGACCGGNGG	GGGTGATtTTGCCTc--CcGGGG	chr10	125375381	+	3	2
	DNA	CACCTCTCT--CCATGGTAACCNGG	CACCaCTCTGCCCATGGaAACtGGG	chr3	166995019	+	3	2			RNA	GCAAATATGTGAAGGAGCTCNGG	GCAAATATGTGAAGa--aTgTGG	chr12	28460710	-	3	2			RNA	GGGTGATGTTGCCTGACCGGNGG	tGGg--TGTTGCCTGAaCGGAGG	chr10	43115425	-	3	2
	RNA	CACCTCTCTCCATGGTAACCNGG	CtCaTCTCTCCAT--TtACCAGG	chr3	74757534	-	3	2			RNA	GCAAATATGTGAAGGAGCTCNGG	GCAtATATGTGAAG--cCTaTGG	chr12	33123359	+	3	2			RNA	GGGTGATGTTGCCTGACCGGNGG	GGGT--TGTTGaCTGAtCaGGGG	chr10	77204950	-	3	2
	RNA	CACCTCTCTCCATGGTAACCNGG	CACCTgTCTtgAT--TAACCTGG	chr3	81223696	-	3	2			RNA	GCAAATATGTGAAGGAGCTCNGG	GCAtATATGTGAAGc--CTaTGG	chr12	33123359	+	3	2			DNA	GGGT--GATGTTGCCTGACCGGNGG	GGGcTGGgTGTTGCCTGAaCGGAGG	chr10	43115425	-	3	2
	RNA	CACCTCTCTCCATGGTAACCNGG	CtCCTCTtTCCAT--TAgCCTGG	chr3	128163365	+	3	2			RNA	GCAAATATGTGAAGGAGCTCNGG	aaAAATATGTGAAG--GgTCTGG	chr12	33386649	-	3	2			RNA	GGGTGATGTTGCCTGACCGGNGG	GGGTGATGT--CaTGAgaGGTGG	chr6	4552874	-	3	2
	RNA	CACCTCTCTCCATGGTAACCNGG	CttCTCTCTCCAT--TAAtCTGG	chr3	136805213	-	3	2			RNA	GCAAATATGTGAAGGAGCTCNGG	aaAAATATGTGAAGG--gTCTGG	chr12	33386649	-	3	2			RNA	GGGTGATGTTGCCTGACCGGNGG	GGGaGATGT--CCTcACaGGTGG	chr6	40698704	+	3	2
	RNA	CACCTCTCTCCATGGTAACCNGG	CACCTacCTgCAT--TAACCTGG	chr3	179690066	+	3	2			RNA	GCAAATATGTGAAGGAGCTCNGG	tCcAATATGTGAAG--tCTCGGG	chr12	93072717	-	3	2			RNA	GGGTGATGTTGCCTGACCGGNGG	GaGTGATGT--CCTGcCCtGGGG	chr6	146336882	+	3	2
	RNA	CACCTCTCTCCATGGTAACCNGG	tACCTCTCTCCAT--TtAgCAGG	chr3	190397211	+	3	2			RNA	GCAAATATGTGAAGGAGCTCNGG	tCcAATATGTGAAGt--CTCGGG	chr12	93072717	-	3	2			RNA	GGGTGATGTTGCCTGACCGGNGG	aGGgGATG--GCCTGACCcGGGG	chr6	53981441	-	3	2
	DNA	CACCTCTCTCCAT--GGTAACCNGG	CACCTCTCaCCAcCAGGaAACCAGG	chr3	36908590	+	3	2			RNA	GCAAATATGTGAAGGAGCTCNGG	GaAAATATGTGAAG--GCatAGG	chr12	96616613	+	3	2			RNA	GGGTGATGTTGCCTGACCGGNGG	GtGTGATG--GCCTacCCGGGGG	chr6	95642350	+	3	2
	DNA	CACCTCTCTCCAT--GGTAACCNGG	CACCTCTCTCCATGTccTcACCTGG	chr3	181107431	-	3	2			RNA	GCAAATATGTGAAGGAGCTCNGG	GaAAATATGTGAAGG--CatAGG	chr12	96616613	+	3	2			RNA	GGGTGATGTTGCCTGACCGGNGG	caGTGAaG--GCCTGACCGGTGG	chr6	108699793	+	3	2
	DNA	C--ACCTCTCTCCATGGTAACCNGG	CATcaCTCTCTgCATGGTAACCAGG	chr3	81312447	-	3	2			RNA	GCAAATATGTGAAGGAGCTCNGG	GCAAATATGgtAAG--GCaCGGG	chr12	99656202	-	3	2			RNA	GGGTGATGTTGCCTGACCGGNGG	G--TGATGTTttCTGACCaGAGG	chr6	65742745	+	3	2
	DNA	C--ACCTCTCTCCATGGTAACCNGG	CTCACCTgTCTCCtTGGTcACCTGG	chr3	139542758	-	3	2			RNA	GCAAATATGTGAAGGAGCTCNGG	GCAAATATGgtAAGG--CaCGGG	chr12	99656202	-	3	2			RNA	GGGTGATGTTGCCTGACCGGNGG	G--TGAaGTTtCCTGACCcGAGG	chr6	147633337	+	3	2
	DNA	CACCTCTCTCCATGGTA--ACCNGG	CACCTCTCTCCATGtccTCACCTGG	chr3	181107431	-	3	2			RNA	GCAAATATGTGAAGGAGCTCNGG	GCAAAaATGaGcAG--GCTCAGG	chr12	123140453	+	3	2			RNA	GGGTGATGTTGCCTGACCGGNGG	G--TGcTGcTGCCTGACCtGCGG	chr6	169863292	-	3	2
	DNA	CACCTCTCTCCATGGT--AACCNGG	CACCTCTCTCCATGtcCTcACCTGG	chr3	181107431	-	3	2			RNA	GCAAATATGTGAAGGAGCTCNGG	GCAAAaATGaGcAGG--CTCAGG	chr12	123140453	+	3	2			RNA	GGGTGATGTTGCCTGACCGGNGG	GGGTGATtTTGCCc--CCaGGGG	chr6	2248098	+	3	2
	DNA	CACCTCTCTCC--ATGGTAACCNGG	CAtCaCTCTCtGCATGGTAACCAGG	chr3	81312447	-	3	2			DNA	GCAAATATGTGAAGGAGCT--CNGG	tCAAATATGaGAAaGAGCTACCAGG	chr12	49969781	+	3	2			RNA	GGGTGATGTTGCCTGACCGGNGG	GGGTGATtTTGCtT--CCcGGGG	chr6	20415545	-	3	2
	DNA	CACCT--CTCTCCATGGTAACCNGG	gACCTGGtTCTCCtTGGTAACCAGG	chr3	42686676	-	3	2			DNA	GCAAATATGT--GAAGGAGCTCNGG	aCAAATAgGaAAGAAGGAGCTCTGG	chr12	61487164	+	3	2			RNA	GGGTGATGTTGCCTGACCGGNGG	GGGTcATGTTtCCT--CtGGAGG	chr6	88370658	+	3	2
	DNA	CACCT--CTCTCCATGGTAACCNGG	CAtCaCTCTCTgCATGGTAACCAGG	chr3	81312447	-	3	2			DNA	GCA--AATATGTGAAGGAGCTCNGG	cCAGAAATATGTGAAtGAcCTCAGG	chr12	485524	+	3	2			RNA	GGGTGATGTTGCCTGACCGGNGG	GtGTG--GTTGaCTGACtGGTGG	chr6	20398337	-	3	2
	RNA	CACCTCTCTCCATGGTAACCNGG	CtC--CTCgCCATGGTcACCAGG	chr3	150944287	-	3	2			DNA	GCA--AATATGTGAAGGAGCTCNGG	GCATGAATATGgGAAGGgGCTtGGG	chr12	252757	-	3	2			RNA	GGGTGATGTTGCCTGACCGGNGG	GGGTG--GTTGCCaGACgGaGGG	chr6	29718686	-	3	2
	RNA	CACCTCTCTCCATGGTAACCNGG	CtCC--TCgCCATGGTcACCAGG	chr3	150944287	-	3	2			DNA	GCA--AATATGTGAAGGAGCTCNGG	GCATGAATggGTGcAGGAGCTCAGG	chr12	49576954	+	3	2			RNA	GGGTGATGTTGCCTGACCGGNGG	GGGTG--cTTGCCTGgCaGGGGG	chr6	36132890	+	3	2
	RNA	CACCTCTCTCCATGGTAACCNGG	CtCCT--CgCCATGGTcACCAGG	chr3	150944287	-	3	2			DNA	GCA--AATATGTGAAGGAGCTCNGG	GCAGAAAgATGTGAAGGAGgTaAGG	chr12	119466107	-	3	2			RNA	GGGTGATGTTGCCTGACCGGNGG	GGGTG--cTTGCCTGgCaGGGGG	chr6	36739303	-	3	2
	RNA	CACCTCTCTCCATGGTAACCNGG	CtCCTC--gCCATGGTcACCAGG	chr3	150944287	-	3	2			DNA	GC--AAATATGTGAAGGAGCTCNGG	cCAGAAATATGTGAAtGAcCTCAGG	chr12	485524	+	3	2			RNA	GGGTGATGTTGCCTGACCGGNGG	GGGTG--GTTGCCaGACgGaGGG	chr6	56895224	+	3	2
	RNA	CACCTCTCTCCATGGTAACCNGG	CtCCTCg--CCATGGTcACCAGG	chr3	150944287	-	3	2			DNA	GC--AAATATGTGAAGGAGCTCNGG	GCAGAAAgATGTGAAGGAGgTaAGG	chr12	119466107	-	3	2			RNA	GGGTGATGTTGCCTGACCGGNGG	GGGTG--GTTGCCaGACgGaGGG	chr6	125389334	+	3	2
	RNA	CACCTCTCTCCATGGTAACCNGG	CtCCTCgC--CATGGTcACCAGG	chr3	150944287	-	3	2			DNA	GCAAATATGTG--AAGGAGCTCNGG	GCAAATAgaTGGTAcGGAGCTCAGG	chr12	73952531	-	3	2			RNA	GGGTGATGTTGCCTGACCGGNGG	GGGTG--GaTGtCTGACtGGAGG	chr6	160123681	-	3	2
	RNA	CACCTCTCTCCATGGTAACCNGG	CAC--CTCTCCActGaAACCAGG	chr3	155654024	+	3	2			RNA	GCAAATATGTGAAGGAGCTCNGG	GCAAATATtTa--GGAGCaCAGG	chr12	10362238	-	3	2			DNA	GGG--TGATGTTGCCTGACCGGNGG	GGGGTTGAaGTTGCCTGAgaGGTGG	chr6	43135683	+	3	2
	RNA	CACCTCTCTCCATGGTAACCNGG	CACC--TCTCCActGaAACCAGG	chr3	155654024	+	3	2			RNA	GCAAATATGTGAAGGAGCTCNGG	GCAAATATtTa--GGAGCaCAGG	chr12	10371838	-	3	2			RNA	GGGTGATGTTGCCTGACCGGNGG	GGGTGAgGTTGC--tACaGGTGG	chr6	133265240	+	3	2
	RNA	CACCTCTCTCCATGGTAACCNGG	CACCT--CTCCActGaAACCAGG	chr3	155654024	+	3	2			RNA	GCAAATATGTGAAGGAGCTCNGG	tCAAAaATGTG--tGAGCTCAGG	chr12	24538119	-	3	2			RNA	GGGTGATGTTGCCTGACCGGNGG	GG--aATGaaGCCTGACCGGCGG	chr6	143542293	-	3	2
	RNA	CACCTCTCTCCATGGTAACCNGG	CACCTC--TCCActGaAACCAGG	chr3	155654024	+	3	2			RNA	GCAAATATGTGAAGGAGCTCNGG	GCAAATATtTG--GGAaCcCAGG	chr12	26267015	+	3	2			RNA	GGGTGATGTTGCCTGACCGGNGG	GGa--ATGaaGCCTGACCGGCGG	chr6	143542293	-	3	2
	RNA	CACCTCTCTCCATGGTAACCNGG	CACCTCT--CCActGaAACCAGG	chr3	155654024	+	3	2			RNA	GCAAATATGTGAAGGAGCTCNGG	GCAAgTAaaTG--GGAGCTCTGG	chr12	26282017	+	3	2			RNA	GGGTGATGTTGCCTGACCGGNGG	GGGTGATGTacCCTGA--aGGGG	chr6	937811	-	3	2
	RNA	CACCTCTCTCCATGGTAACCNGG	CACCTCTC--CActGaAACCAGG	chr3	155654024	+	3	2			RNA	GCAAATATGTGAAGGAGCTCNGG	GCAgtTATGTG--GGAGaTCTGG	chr12	42608641	+	3	2			RNA	GGGTGATGTTGCCTGACCGGNGG	GGGTcATGgTGCCTGA--aGAGG	chr6	26392905	+	3	2
	RNA	CACCTCTCTCCATGGTAACCNGG	CcCCTCTCTCg--GGTcACCTGG	chr3	129573748	-	3	2			RNA	GCAAATATGTGAAGGAGCTCNGG	GgAAgTATGTG--GGAaCTCTGG	chr12	48806929	+	3	2			RNA	GGGTGATGTTGCCTGACCGGNGG	GGGTGATGTgGCgTGt--GGGGG	chr6	32971067	+	3	2
	RNA	CACCTCTCTCCATGGTAACCNGG	CACCcCTCTCa--GGTcACCCGG	chr3	151105444	+	3	2			RNA	GCAAATATGTGAAGGAGCTCNGG	GCAcAgATGTG--GGgGCTCAGG	chr12	52173772	+	3	2			RNA	GGGTGATGTTGCCTGACCGGNGG	GGGTGAaGcTGtCTGA--GGAGG	chr6	43084625	+	3	2
	RNA	CACCTCTCTCCATGGTAACCNGG	gACCTCTCTtC--tGTAACCTGG	chr3	185051390	-	3	2			RNA	GCAAATATGTGAAGGAGCTCNGG	cCAAATATcTG--GGAGCTgTGG	chr12	55481202	-	3	2			RNA	GGGTGATGTTGCCTGACCGGNGG	GGGTGgTGTTaaCTGA--GGGGG	chr6	43246042	-	3	2
	RNA	CACCTCTCTCCATGGTAACCNGG	a--CTCTCTCCtgGGTAACCTGG	chr3	69567366	+	3	2			RNA	GCAAATATGTGAAGGAGCTCNGG	GCtAATATaTt--GGAGCTCTGG	chr12	80227079	+	3	2			RNA	GGGTGATGTTGCCTGACCGGNGG	GGGTGcTGTTGgCTGg--GGTGG	chr6	43971890	+	3	2
	RNA	CACCTCTCTCCATGGTAACCNGG	C--CTgTCTCCtTGGTcACCTGG	chr3	139542758	-	3	2			RNA	GCAAATATGTGAAGGAGCTCNGG	GCgAATAaGTG--GGAaCTCAGG	chr12	88355642	-	3	2			RNA	GGGTGATGTTGCCTGACCGGNGG	GGGTGATGTTGCCTct--aGGGG	chr6	101648059	-	3	2
	RNA	CACCTCTCTCCATGGTAACCNGG	C--CTCTCTCCtTGGgAtCCTGG	chr3	183309566	+	3	2			RNA	GCAAATATGTGAAGGAGCTCNGG	GCAAATtaGTG--GtAGCTCGGG	chr12	107068763	-	3	2			RNA	GGGTGATGTTGCCTGACCGGNGG	GaGTGATcTTGCCTGA--GaAGG	chr6	132723112	-	3	2
	DNA	CACCTCTCTCCATGGTAA--CCNGG	CttCTCTCTCCATGaTAAACCCTGG	chr3	120666093	-	3	2			RNA	GCAAATATGTGAAGGAGCTCNGG	GCAAATgTGTG--aGAGgTCAGG	chr12	113399934	-	3	2			RNA	GGGTGATGTTGCCTGACCGGNGG	cGGTGcTGTTGaCTGA--GGTGG	chr6	161356703	+	3	2
	RNA	CACCTCTCTCCATGGTAACCNGG	CACCcCTCTCCAgGG--AtCGGG	chr3	22622246	+	3	2			RNA	GCAAATATGTGAAGGAGCTCNGG	GCAAATAgGTG--aGAGgTCTGG	chr12	120133720	+	3	2			RNA	GGGTGATGTTGCCTGACCGGNGG	GGGTGtTtTTGgCTGA--GGAGG	chr6	163429970	+	3	2
	RNA	CACCTCTCTCCATGGTAACCNGG	CACtctTCTCCATGG--ACCTGG	chr3	27748676	-	3	2			RNA	GCAAATATGTGAAGGAGCTCNGG	GCAAAcATGTG--GGgGtTCTGG	chr12	130537460	-	3	2			RNA	GGGTGATGTTGCCTGACCGGNGG	GGGTccTGTTGgCTGA--GGAGG	chr6	166275386	+	3	2
	RNA	CACCTCTCTCCATGGTAACCNGG	CtCaTCTCcCCATGG--ACCTGG	chr3	140433435	+	3	2			RNA	GCAAATATGTGAAGGAGCTCNGG	GCtAATA--TGAAaGAGCaCTGG	chr3	18045726	+	3	2			RNA	GGGTGATGTTGCCTGACCGGNGG	GGGTGATtTTGCC--cCCaGGGG	chr6	2248098	+	3	2
	RNA	CACCTCTCTCCATGGTAACCNGG	CACCTCTgTCCATGG--AagGGG	chr3	184036487	-	3	2			RNA	GCAAATATGTGAAGGAGCTCNGG	GCtAATAT--GAAaGAGCaCTGG	chr3	18045726	+	3	2			RNA	GGGTGATGTTGCCTGACCGGNGG	GGGTGATtTTGCC--ACCcaGGG	chr6	16957503	+	3	2
	RNA	CACCTCTCTCCATGGTAACCNGG	tACCTCTCTCCtTGG--tCCTGG	chr3	194136192	+	3	2			RNA	GCAAATATGTGAAGGAGCTCNGG	GCtAATATG--AAaGAGCaCTGG	chr3	18045726	+	3	2			RNA	GGGTGATGTTGCCTGACCGGNGG	tGGaGATGTTGCC--ACCaGAGG	chr6	98782863	+	3	2
	DNA	CACCTCT--CTCCATGGTAACCNGG	CACtTCTGCCTCCATGGTcAgCAGG	chr7	141529189	+	3	2			RNA	GCAAATATGTGAAGGAGCTCNGG	GCAAATA--TGAAGGAaCggAGG	chr3	29320233	+	3	2			RNA	GGGTGATGTTGCCTGACCGGNGG	GGGTGATGTTGCC--tCtaGGGG	chr6	101648059	-	3	2
	DNA	CACCTCT--CTCCATGGTAACCNGG	CAgaTCTGTCgCCATGGTAACCTGG	chr7	151243724	-	3	2			RNA	GCAAATATGTGAAGGAGCTCNGG	GCAAATAT--GAAGGAaCggAGG	chr3	29320233	+	3	2			RNA	GGGTGATGTTGCCTGACCGGNGG	GGGTGAgGTTGCt--ACaGGTGG	chr6	133265240	+	3	2
	DNA	CACCTCTCTCCA--TGGTAACCNGG	CACCcCTCTCtAGTTGGTAgCCGGG	chr7	65239004	+	3	2			RNA	GCAAATATGTGAAGGAGCTCNGG	GCAAATATG--AAGGAaCggAGG	chr3	29320233	+	3	2			RNA	GGGTGATGTTGCCTGACCGGNGG	GGGTGATGTacCCTGAa--GGGG	chr6	937811	-	3	2
	RNA	CACCTCTCTCCATGGTAACCNGG	CtCCTCTCT--gTGGTcACCTGG	chr7	1356056	+	3	2			RNA	GCAAATATGTGAAGGAGCTCNGG	GCAAATc--TGAAGGAcCTgGGG	chr3	62441740	+	3	2			RNA	GGGTGATGTTGCCTGACCGGNGG	GaaTGATGTTGCCaGAC--GAGG	chr6	12606865	+	3	2
	RNA	CACCTCTCTCCATGGTAACCNGG	CAtCaCTCT--ATGaTAACCTGG	chr7	30086659	+	3	2			RNA	GCAAATATGTGAAGGAGCTCNGG	GCAAATcT--GAAGGAcCTgGGG	chr3	62441740	+	3	2			RNA	GGGTGATGTTGCCTGACCGGNGG	tGGTGATGcTtCCTGAC--GAGG	chr6	20370653	-	3	2
	RNA	CACCTCTCTCCATGGTAACCNGG	CcCCTCTCT--gTGGTAcCCTGG	chr7	158866435	+	3	2			RNA	GCAAATATGTGAAGGAGCTCNGG	GCAAATcTG--AAGGAcCTgGGG	chr3	62441740	+	3	2			RNA	GGGTGATGTTGCCTGACCGGNGG	GGGTcATGgTGCCTGAa--GAGG	chr6	26392905	+	3	2
	RNA	CACCTCTCTCCATGGTAACCNGG	CctCTCTCcCCATGGT--CCAGG	chr7	73971033	+	3	2			RNA	GCAAATATGTGAAGGAGCTCNGG	GgAAATA--TGAAGGAaCTtGGG	chr3	78790761	-	3	2			RNA	GGGTGATGTTGCCTGACCGGNGG	GGGTGATGTTGCCTcta--GGGG	chr6	101648059	-	3	2
	RNA	CACCTCTCTCCATGGTAACCNGG	CACCTCTgatCATGGT--CCAGG	chr7	130473885	+	3	2			RNA	GCAAATATGTGAAGGAGCTCNGG	GgAAATAT--GAAGGAaCTtGGG	chr3	78790761	-	3	2			RNA	GGGTGATGTTGCCTGACCGGNGG	GGGTtATGTTGCCTcAC--cGGG	chr6	141939957	+	3	2
	RNA	CACCTCTCTCCATGGTAACCNGG	CACCTCTCTCCtgGGc--CCTGG	chr7	151190773	-	3	2			RNA	GCAAATATGTGAAGGAGCTCNGG	GgAAATATG--AAGGAaCTtGGG	chr3	78790761	-	3	2			RNA	GGGTGATGTTGCCTGACCGGNGG	GGGTGATGTgG--TGAtaGGGGG	chr6	115109174	+	3	2
	RNA	CACCTCTCTCCATGGTAACCNGG	CACCTCggTCCATGcT--CCTGG	chr7	155223205	-	3	2			RNA	GCAAATATGTGAAGGAGCTCNGG	GCAAATA--aGAtGGAGgTCAGG	chr3	105220254	+	3	2			RNA	GGGTGATGTTGCCTGACCGGNGG	GGGTGATGcTG--TGtCCtGAGG	chr6	170507278	-	3	2
	RNA	CACCTCTCTCCATGGTAACCNGG	CACCTCTCTCCtTGGa--CtAGG	chr7	157370617	-	3	2			RNA	GCAAATATGTGAAGGAGCTCNGG	GCAAATAa--GAtGGAGgTCAGG	chr3	105220254	+	3	2			RNA	GGGTGATGTTGCCTGACCGGNGG	GGGTGA--gTGCCTtACCaGAGG	chr6	23448509	-	3	2
	DNA	CACCTC--TCTCCATGGTAACCNGG	CACCTCAGTCTCCcTaGTAgCCAGG	chr7	21215779	+	3	2			RNA	GCAAATATGTGAAGGAGCTCNGG	GCAAATAaG--AtGGAGgTCAGG	chr3	105220254	+	3	2			RNA	GGGTGATGTTGCCTGACCGGNGG	GGGTGAg--TGCCTtACCaGAGG	chr6	23448509	-	3	2
	DNA	CACCTC--TCTCCATGGTAACCNGG	CAgaTCTGTCgCCATGGTAACCTGG	chr7	151243724	-	3	2			RNA	GCAAATATGTGAAGGAGCTCNGG	GCAAATA--ctAAGGAGaTCTGG	chr3	109607800	+	3	2			RNA	GGGTGATGTTGCCTGACCGGNGG	GGGTGA--gTGCCTGAgCtGGGG	chr6	30921689	+	3	2
	RNA	CACCTCTCTCCATGGTAACCNGG	CA--TCaCTCtATGaTAACCTGG	chr7	30086659	+	3	2			RNA	GCAAATATGTGAAGGAGCTCNGG	GCAAATAc--tAAGGAGaTCTGG	chr3	109607800	+	3	2			RNA	GGGTGATGTTGCCTGACCGGNGG	GGGTGAg--TGCCTGAgCtGGGG	chr6	30921689	+	3	2
	RNA	CACCTCTCTCCATGGTAACCNGG	CA--TtTCaCCATGGTAgCCAGG	chr7	41867364	+	3	2			RNA	GCAAATATGTGAAGGAGCTCNGG	GCAAATAct--AAGGAGaTCTGG	chr3	109607800	+	3	2			RNA	GGGTGATGTTGCCTGACCGGNGG	GGGTGc--TTGCCTGgCaGGGGG	chr6	36132890	+	3	2
	RNA	CACCTCTCTCCATGGTAACCNGG	Cc--TgTCTCCATGGcAACCAGG	chr7	45089524	+	3	2			RNA	GCAAATATGTGAAGGAGCTCNGG	tCAAAgA--TGAAGGAaCTCAGG	chr3	120571976	+	3	2			RNA	GGGTGATGTTGCCTGACCGGNGG	GGGTGcT--TGCCTGgCaGGGGG	chr6	36132890	+	3	2
	RNA	CACCTCTCTCCATGGTAACCNGG	CA--TCTCaCCATGtTAcCCAGG	chr7	101850571	+	3	2			RNA	GCAAATATGTGAAGGAGCTCNGG	tCAAAgAT--GAAGGAaCTCAGG	chr3	120571976	+	3	2			RNA	GGGTGATGTTGCCTGACCGGNGG	GGGTGc--TTGCCTGgCaGGGGG	chr6	36739303	-	3	2
	RNA	CACCTCTCTCCATGGTAACCNGG	CA--TCTCTCCAaGacAACCAGG	chr7	148718109	-	3	2			RNA	GCAAATATGTGAAGGAGCTCNGG	tCAAAgATG--AAGGAaCTCAGG	chr3	120571976	+	3	2			RNA	GGGTGATGTTGCCTGACCGGNGG	GGGTGcT--TGCCTGgCaGGGGG	chr6	36739303	-	3	2
	RNA	CACCTCTCTCCATGGTAACCNGG	Ct--TaTgTCCATGGTAACCAGG	chr7	149978236	-	3	2			RNA	GCAAATATGTGAAGGAGCTCNGG	GCAAAcA--TGAAGGctCTCAGG	chr3	122854252	-	3	2			RNA	GGGTGATGTTGCCTGACCGGNGG	GGGaGA--TTGaCTGACaGGTGG	chr6	81306511	+	3	2
	RNA	CACCTCTCTCCATGGTAACCNGG	CA--TCTCTCCATaGaAAaCAGG	chr7	154365445	-	3	2			RNA	GCAAATATGTGAAGGAGCTCNGG	GCAAAcAT--GAAGGctCTCAGG	chr3	122854252	-	3	2			RNA	GGGTGATGTTGCCTGACCGGNGG	GGGaGAT--TGaCTGACaGGTGG	chr6	81306511	+	3	2
	DNA	CA--CCTCTCTCCATGGTAACCNGG	CAGAtCTgTCgCCATGGTAACCTGG	chr7	151243724	-	3	2			RNA	GCAAATATGTGAAGGAGCTCNGG	GCAAAcATG--AAGGctCTCAGG	chr3	122854252	-	3	2			RNA	GGGTGATGTTGCCTGACCGGNGG	GaGTGA--gTGCCTGACCaGAGG	chr6	170178131	+	3	2
	RNA	CACCTCTCTCCATGGTAACCNGG	CACCTCTCaCCATGtcA--CTGG	chr7	25474771	+	3	2			RNA	GCAAATATGTGAAGGAGCTCNGG	GCAAATA--TGAAGtgtCTCTGG	chr3	139585596	-	3	2			RNA	GGGTGATGTTGCCTGACCGGNGG	GaGTGAg--TGCCTGACCaGAGG	chr6	170178131	+	3	2
	RNA	CACCTCTCTCCATGGTAACCNGG	CACCTCTCTCCtTGGcA--aTGG	chr7	28425788	+	3	2			RNA	GCAAATATGTGAAGGAGCTCNGG	GCAAATAT--GAAGtgtCTCTGG	chr3	139585596	-	3	2			RNA	GGGTGATGTTGCCTGACCGGNGG	GGGTGgTGaT--CTGACaGGAGG	chr6	130912005	-	3	2
	RNA	CACCTCTCTCCATGGTAACCNGG	CACCTCTtTCCATaGaA--CTGG	chr7	48151802	-	3	2			RNA	GCAAATATGTGAAGGAGCTCNGG	GCAAATATG--AAGtgtCTCTGG	chr3	139585596	-	3	2			RNA	GGGTGATGTTGCCTGACCGGNGG	GGGgGcTGTT--CTGACCtGGGG	chr6	168879026	-	3	2
	RNA	CACCTCTCTCCATGGTAACCNGG	CACCTCTCTCCATGtcA--aAGG	chr7	51214336	-	3	2			RNA	GCAAATATGTGAAGGAGCTCNGG	GCAAATA--TttAGGAGCaCAGG	chr3	140325599	-	3	2			RNA	GGGTGATGTTGCCTGACCGGNGG	GGGTGATGTTGgCTG--CtcTGG	chr6	31310562	+	3	2
	RNA	CACCTCTCTCCATGGTAACCNGG	CACCTtTCTtCATGGTc--CAGG	chr7	123552725	+	3	2			RNA	GCAAATATGTGAAGGAGCTCNGG	GCAAATAT--ttAGGAGCaCAGG	chr3	140325599	-	3	2			RNA	GGGTGATGTTGCCTGACCGGNGG	GGGTGATGTgGCgTG--tGGGGG	chr6	32971067	+	3	2
	RNA	CACCTCTCTCCATGGTAACCNGG	ggCCcCTCTCCATGGTA--CTGG	chr7	134123178	+	3	2			RNA	GCAAATATGTGAAGGAGCTCNGG	GCAAATATt--tAGGAGCaCAGG	chr3	140325599	-	3	2			RNA	GGGTGATGTTGCCTGACCGGNGG	GGGTGcTGTTGgCTG--gGGTGG	chr6	43971890	+	3	2
	RNA	CACCTCTCTCCATGGTAACCNGG	CAaCTaTCTCCATGGcA--CAGG	chr7	156217878	+	3	2			RNA	GCAAATATGTGAAGGAGCTCNGG	GCAAAag--aGAAGGAGCTCAGG	chr3	197809495	-	3	2			RNA	GGGTGATGTTGCCTGACCGGNGG	GGGTGATGTTGCCTc--taGGGG	chr6	101648059	-	3	2
	RNA	CACCTCTCTCCATGGTAACCNGG	CtCCTCTCTg--TGGTcACCTGG	chr7	1356056	+	3	2			RNA	GCAAATATGTGAAGGAGCTCNGG	GCAAAaga--GAAGGAGCTCAGG	chr3	197809495	-	3	2			RNA	GGGTGATGTTGCCTGACCGGNGG	tGGTGATGTTGgCTG--CtGAGG	chr6	125633516	-	3	2
	RNA	CACCTCTCTCCATGGTAACCNGG	CACCTCTCTC--TGtTccCCTGG	chr7	6851966	+	3	2			RNA	GCAAATATGTGAAGGAGCTCNGG	GCAAAagaG--AAGGAGCTCAGG	chr3	197809495	-	3	2			RNA	GGGTGATGTTGCCTGACCGGNGG	GGGaGcTGT--CCTGACCGcGGG	chr14	50397042	+	3	2
	RNA	CACCTCTCTCCATGGTAACCNGG	tACCTCTCTC--TGcTAACaTGG	chr7	136249889	-	3	2			RNA	GCAAATATGTGAAGGAGCTCNGG	GC--ATATGTGAAGGccCTgGGG	chr3	10878303	-	3	2			RNA	GGGTGATGTTGCCTGACCGGNGG	GGGTGATGT--CagGACCaGGGG	chr14	67610670	-	3	2
	RNA	CACCTCTCTCCATGGTAACCNGG	CcCCTCTCTg--TGGTAcCCTGG	chr7	158866435	+	3	2			RNA	GCAAATATGTGAAGGAGCTCNGG	GCA--TATGTGAAGGccCTgGGG	chr3	10878303	-	3	2			RNA	GGGTGATGTTGCCTGACCGGNGG	GGGTGgTGg--CCTGACCaGAGG	chr14	92278177	+	3	2
	RNA	CACCTCTCTCCATGGTAACCNGG	CACCcCaCTCCA--GgAACCAGG	chr7	3925120	+	3	2			RNA	GCAAATATGTGAAGGAGCTCNGG	GC--ATATGTGAgGaAGtTCAGG	chr3	20136997	-	3	2			RNA	GGGTGATGTTGCCTGACCGGNGG	GGGaGcTGT--CCTGtCCGGTGG	chr14	100904786	+	3	2
	RNA	CACCTCTCTCCATGGTAACCNGG	CACCTCcCTCCA--GcAAgCAGG	chr7	34839775	+	3	2			RNA	GCAAATATGTGAAGGAGCTCNGG	GCA--TATGTGAgGaAGtTCAGG	chr3	20136997	-	3	2			RNA	GGGTGATGTTGCCTGACCGGNGG	aGGTGATGT--CCTGgCaGGGGG	chr14	105210513	-	3	2
	RNA	CACCTCTCTCCATGGTAACCNGG	CACCTCTtTCCA--aTAAtCTGG	chr7	53158566	+	3	2			RNA	GCAAATATGTGAAGGAGCTCNGG	GC--AcATGTGAAtGAGCaCAGG	chr3	39861021	+	3	2			RNA	GGGTGATGTTGCCTGACCGGNGG	GGGTGgTG--GCCTGAgCtGTGG	chr14	51596618	+	3	2
	RNA	CACCTCTCTCCATGGTAACCNGG	CACCTCTCaCCt--GTAcCCAGG	chr7	54781191	+	3	2			RNA	GCAAATATGTGAAGGAGCTCNGG	GCA--cATGTGAAtGAGCaCAGG	chr3	39861021	+	3	2			RNA	GGGTGATGTTGCCTGACCGGNGG	GGGTGcTG--GCCTGAaCcGCGG	chr14	105207863	-	3	2
	RNA	CACCTCTCTCCATGGTAACCNGG	CACCTCTtTCCc--GTAgCCCGG	chr7	56082167	+	3	2			RNA	GCAAATATGTGAAGGAGCTCNGG	GC--ATATGTGcAtGtGCTCAGG	chr3	41404728	+	3	2			RNA	GGGTGATGTTGCCTGACCGGNGG	GcGgGATG--GCCTGACCaGCGG	chr14	105395656	+	3	2
	RNA	CACCTCTCTCCATGGTAACCNGG	CACCTCTtTCCA--aTAAtCTGG	chr7	61092423	+	3	2			RNA	GCAAATATGTGAAGGAGCTCNGG	GCA--TATGTGcAtGtGCTCAGG	chr3	41404728	+	3	2			DNA	GGGTGATGTTGCCTGA--CCGGNGG	GGGTGATGTTGCtgGAGTCCcGGGG	chr14	73783226	+	3	2
	RNA	CACCTCTCTCCATGGTAACCNGG	CACCTCTtTCCA--aTAAtCTGG	chr7	61012364	-	3	2			RNA	GCAAATATGTGAAGGAGCTCNGG	tC--AcATGTcAAGGAGCTCAGG	chr3	42475356	+	3	2			RNA	GGGTGATGTTGCCTGACCGGNGG	G--TGATGgTGCCTcACtGGGGG	chr14	101175368	-	3	2
	RNA	CACCTCTCTCCATGGTAACCNGG	CAtCTCTCTCCA--GcAcCCTGG	chr7	66837619	-	3	2			RNA	GCAAATATGTGAAGGAGCTCNGG	tCA--cATGTcAAGGAGCTCAGG	chr3	42475356	+	3	2			RNA	GGGTGATGTTGCCTGACCGGNGG	G--TGtTcTTGCCTGACCcGCGG	chr14	104095151	+	3	2
	RNA	CACCTCTCTCCATGGTAACCNGG	CAtCTCTCTCCA--GcAcCCTGG	chr7	74544908	+	3	2			RNA	GCAAATATGTGAAGGAGCTCNGG	GC--ATATGTGAAGGccCTgTGG	chr3	64914851	+	3	2			RNA	GGGTGATGTTGCCTGACCGGNGG	GGGTGATtTTGCCc--CCaGGGG	chr14	59199904	-	3	2
	RNA	CACCTCTCTCCATGGTAACCNGG	tACCTCTCTCCA--taAACCAGG	chr7	76068924	+	3	2			RNA	GCAAATATGTGAAGGAGCTCNGG	GCA--TATGTGAAGGccCTgTGG	chr3	64914851	+	3	2			RNA	GGGTGATGTTGCCTGACCGGNGG	GGGTGATtTTGCCT--CCtaGGG	chr14	94854573	+	3	2
	RNA	CACCTCTCTCCATGGTAACCNGG	gAgCTCcCTCCA--GTAACCAGG	chr7	143423072	+	3	2			RNA	GCAAATATGTGAAGGAGCTCNGG	Gg--ATAgGTGcAGGAGCTCTGG	chr3	126119490	-	3	2			RNA	GGGTGATGTTGCCTGACCGGNGG	GGGTG--tTTGCCTGACatGTGG	chr14	27070237	+	3	2
	RNA	CACCTCTCTCCATGGTAACCNGG	CACCTCTaTCCA--GTtAgCTGG	chr7	159225876	+	3	2			RNA	GCAAATATGTGAAGGAGCTCNGG	GgA--TAgGTGcAGGAGCTCTGG	chr3	126119490	-	3	2			RNA	GGGTGATGTTGCCTGACCGGNGG	GGGTG--GTgGCCTGAgCtGTGG	chr14	51596618	+	3	2
	RNA	CACCTCTCTCCATGGTAACCNGG	gACCaCTgTCCATG--AACCTGG	chr7	3042844	+	3	2			RNA	GCAAATATGTGAAGGAGCTCNGG	GC--ATggGgGAAGGAGCTCTGG	chr3	127602462	+	3	2			RNA	GGGTGATGTTGCCTGACCGGNGG	GGGaG--GTaGCCTGACCtGTGG	chr14	53326136	+	3	2
	RNA	CACCTCTCTCCATGGTAACCNGG	CACCcCaCTCCAgG--AACCAGG	chr7	3925120	+	3	2			RNA	GCAAATATGTGAAGGAGCTCNGG	GCA--TggGgGAAGGAGCTCTGG	chr3	127602462	+	3	2			RNA	GGGTGATGTTGCCTGACCGGNGG	GGGTG--GTTGCCaGACgGaGGG	chr14	64895888	+	3	2
	RNA	CACCTCTCTCCATGGTAACCNGG	aACCaCcCTCCATG--AACCTGG	chr7	128356854	-	3	2			RNA	GCAAATATGTGAAGGAGCTCNGG	GC--AgATGTGAAGGAGaTgAGG	chr3	194280952	+	3	2			RNA	GGGTGATGTTGCCTGACCGGNGG	GG--GAgGTaGCCTGACCtGTGG	chr14	53326136	+	3	2
	RNA	CACCTCTCTCCATGGTAACCNGG	CACCcCgCTCCAcG--AACCTGG	chr7	157142559	-	3	2			RNA	GCAAATATGTGAAGGAGCTCNGG	GCA--gATGTGAAGGAGaTgAGG	chr3	194280952	+	3	2			RNA	GGGTGATGTTGCCTGACCGGNGG	GGG--AgGTaGCCTGACCtGTGG	chr14	53326136	+	3	2
	RNA	CACCTCTCTCCATGGTAACCNGG	CACCTCTCTCCtTG--gACtAGG	chr7	157370617	-	3	2			RNA	GCAAATATGTGAAGGAGCTCNGG	GC--AaAaGaGAAGGAGCTCAGG	chr3	197809495	-	3	2			RNA	GGGTGATGTTGCCTGACCGGNGG	GG--GATGcTGCCTGACaGcAGG	chr14	76395243	-	3	2
	DNA	CACCTCTCT--CCATGGTAACCNGG	CAgaTCTgTCGCCATGGTAACCTGG	chr7	151243724	-	3	2			RNA	GCAAATATGTGAAGGAGCTCNGG	GCA--aAaGaGAAGGAGCTCAGG	chr3	197809495	-	3	2			RNA	GGGTGATGTTGCCTGACCGGNGG	GGG--ATGcTGCCTGACaGcAGG	chr14	76395243	-	3	2
	DNA	CACCTCTCTC--CATGGTAACCNGG	CAgaTCTgTCGCCATGGTAACCTGG	chr7	151243724	-	3	2			RNA	GCAAATATGTGAAGGAGCTCNGG	GCAtATATGTGAAGGc--TgGGG	chr3	3180109	+	3	2			RNA	GGGTGATGTTGCCTGACCGGNGG	GG--GcTGcTGCCTGgCCGGGGG	chr14	104147670	+	3	2
	RNA	CACCTCTCTCCATGGTAACCNGG	aAtCTCTCTCCAT--TAAaCTGG	chr7	14713461	-	3	2			RNA	GCAAATATGTGAAGGAGCTCNGG	GCAAAgATGTGAgGGA--TgAGG	chr3	5842334	+	3	2			RNA	GGGTGATGTTGCCTGACCGGNGG	GGG--cTGcTGCCTGgCCGGGGG	chr14	104147670	+	3	2
	RNA	CACCTCTCTCCATGGTAACCNGG	CACCTCTtTCCAg--TAAtCGGG	chr7	30901139	-	3	2			RNA	GCAAATATGTGAAGGAGCTCNGG	GaAAAgATGTcAAGGA--TCAGG	chr3	52046157	+	3	2			DNA	GGGTGATGT--TGCCTGACCGGNGG	GGGTtATGTAGgGCCTGACCtGGGG	chr14	24136891	-	3	2
	RNA	CACCTCTCTCCATGGTAACCNGG	CACCTCTtTCCAa--TAAtCTGG	chr7	53158566	+	3	2			RNA	GCAAATATGTGAAGGAGCTCNGG	GCAAATATaTGAAGGA--atGGG	chr3	63472562	-	3	2			DNA	GGGTGATGTTG--CCTGACCGGNGG	GGGTtATGTaGGGCCTGACCtGGGG	chr14	24136891	-	3	2
	RNA	CACCTCTCTCCATGGTAACCNGG	CACCTCTtTCCAa--TAAtCTGG	chr7	61092423	+	3	2			RNA	GCAAATATGTGAAGGAGCTCNGG	GgAAATtTcTGAAGGA--TCAGG	chr3	76758545	-	3	2			RNA	GGGTGATGTTGCCTGACCGGNGG	GGGaGcTGgTGCCTGA--GGTGG	chr14	69502742	-	3	2
	RNA	CACCTCTCTCCATGGTAACCNGG	CACCTCTtTCCAa--TAAtCTGG	chr7	61012364	-	3	2			RNA	GCAAATATGTGAAGGAGCTCNGG	GCAAATATGTacAGcA--TCAGG	chr3	85074999	-	3	2			RNA	GGGTGATGTTGCCTGACCGGNGG	GGGTGATGTTtCCTGg--GtGGG	chr14	91329080	-	3	2
	RNA	CACCTCTCTCCATGGTAACCNGG	CAggTCTCTCCcT--TAACCTGG	chr7	93519693	-	3	2			RNA	GCAAATATGTGAAGGAGCTCNGG	GgAAATgTGTGAAGGA--TtTGG	chr3	134005118	-	3	2			RNA	GGGTGATGTTGCCTGACCGGNGG	GtGTGAgGTTGCCTGA--GaTGG	chr14	105453155	+	3	2
	DNA	C--ACCTCTCTCCATGGTAACCNGG	CAGAtCTgTCgCCATGGTAACCTGG	chr7	151243724	-	3	2			RNA	GCAAATATGTGAAGGAGCTCNGG	GCAAAgATGTGAAGaA--aCTGG	chr3	136161218	+	3	2			RNA	GGGTGATGTTGCCTGACCGGNGG	GGGTaAgGTTGCCTGg--GGAGG	chr14	105532001	-	3	2
	DNA	CAC--CTCTCTCCATGGTAACCNGG	CcCTGCTgTaTCCATGGTAACCAGG	chr7	98051319	+	3	2			RNA	GCAAATATGTGAAGGAGCTCNGG	GaAAATATGTtAAGGA--gCAGG	chr3	151145459	-	3	2			RNA	GGGTGATGTTGCCTGACCGGNGG	GGGTGATtTTGCC--cCCaGGGG	chr14	59199904	-	3	2
	DNA	CAC--CTCTCTCCATGGTAACCNGG	CAgATCTgTCgCCATGGTAACCTGG	chr7	151243724	-	3	2			RNA	GCAAATATGTGAAGGAGCTCNGG	GCAAATATGTGgAGGt--TaAGG	chr3	159082625	+	3	2			RNA	GGGTGATGTTGCCTGACCGGNGG	GGGTGATGgTGCC--AgCaGTGG	chr14	94518910	+	3	2
	RNA	CACCTCTCTCCATGGTAACCNGG	CAC--gTCTCCATtGgAACCTGG	chr7	88469087	+	3	2			RNA	GCAAATATGTGAAGGAGCTCNGG	GCAtATATGTGAA--gGCTgGGG	chr3	3180109	+	3	2			RNA	GGGTGATGTTGCCTGACCGGNGG	GGGTGATGaTGCC--AtgGGTGG	chr14	94644107	-	3	2
	RNA	CACCTCTCTCCATGGTAACCNGG	CACg--TCTCCATtGgAACCTGG	chr7	88469087	+	3	2			RNA	GCAAATATGTGAAGGAGCTCNGG	aCAAATAgGTaAA--AGCTCTGG	chr3	28827433	-	3	2			RNA	GGGTGATGTTGCCTGACCGGNGG	GtGTGATGTTGtC--AgCGGGGG	chr14	103605378	-	3	2
	RNA	CACCTCTCTCCATGGTAACCNGG	CACgT--CTCCATtGgAACCTGG	chr7	88469087	+	3	2			RNA	GCAAATATGTGAAGGAGCTCNGG	ctAAATATGTGAA--AGCTaAGG	chr3	31835773	+	3	2			DNA	GGGTGATGTT--GCCTGACCGGNGG	GGGTtATGTaGGGCCTGACCtGGGG	chr14	24136891	-	3	2
	RNA	CACCTCTCTCCATGGTAACCNGG	CACgTC--TCCATtGgAACCTGG	chr7	88469087	+	3	2			RNA	GCAAATATGTGAAGGAGCTCNGG	GCcAATATGTGAA--AGgTtGGG	chr3	47630008	-	3	2			RNA	GGGTGATGTTGCCTGACCGGNGG	GGGgGATGTTGgCTGAC--aAGG	chr14	54254070	+	3	2
	RNA	CACCTCTCTCCATGGTAACCNGG	CACgTCT--CCATtGgAACCTGG	chr7	88469087	+	3	2			RNA	GCAAATATGTGAAGGAGCTCNGG	GgAAAaATGTGtA--AGCTCAGG	chr3	48215052	-	3	2			RNA	GGGTGATGTTGCCTGACCGGNGG	GtGTGATGTTG--TcAgCGGGGG	chr14	103605378	-	3	2
	RNA	CACCTCTCTCCATGGTAACCNGG	CACgTCTC--CATtGgAACCTGG	chr7	88469087	+	3	2			RNA	GCAAATATGTGAAGGAGCTCNGG	tCAAAgATGTGAg--AGCTCTGG	chr3	74505559	-	3	2			RNA	GGGTGATGTTGCCTGACCGGNGG	GGGTGt--TTGCCTGACatGTGG	chr14	27070237	+	3	2
	RNA	CACCTCTCTCCATGGTAACCNGG	CcC--CTCTCCAaGGaAACCAGG	chr7	150335577	-	3	2			RNA	GCAAATATGTGAAGGAGCTCNGG	GCAAATtaGTGtA--AGCTCAGG	chr3	84993979	+	3	2			RNA	GGGTGATGTTGCCTGACCGGNGG	GGGTGtT--TGCCTGACatGTGG	chr14	27070237	+	3	2
	RNA	CACCTCTCTCCATGGTAACCNGG	CcCC--TCTCCAaGGaAACCAGG	chr7	150335577	-	3	2			RNA	GCAAATATGTGAAGGAGCTCNGG	GgAAATATtTGgA--AGCTCAGG	chr3	114006971	+	3	2			RNA	GGGTGATGTTGCCTGACCGGNGG	GGGTGg--TgGCCTGACCaGAGG	chr14	92278177	+	3	2
	RNA	CACCTCTCTCCATGGTAACCNGG	CcCCT--CTCCAaGGaAACCAGG	chr7	150335577	-	3	2			RNA	GCAAATATGTGAAGGAGCTCNGG	GgAAATATtTGgA--AGCTCAGG	chr3	114006909	+	3	2			RNA	GGGTGATGTTGCCTGACCGGNGG	GGGTGgT--gGCCTGACCaGAGG	chr14	92278177	+	3	2
	RNA	CACCTCTCTCCATGGTAACCNGG	CcCCTC--TCCAaGGaAACCAGG	chr7	150335577	-	3	2			RNA	GCAAATATGTGAAGGAGCTCNGG	G--AAcATGTGAAtGAGCTgGGG	chr3	17533450	+	3	2			RNA	GGGTGATGTTGCCTGACCGGNGG	GGGaGATGTTaCCTG--CGtGGG	chr14	90487650	+	3	2
	RNA	CACCTCTCTCCATGGTAACCNGG	CcCCTCT--CCAaGGaAACCAGG	chr7	150335577	-	3	2			RNA	GCAAATATGTGAAGGAGCTCNGG	G--AATATGTctAGaAGCTCAGG	chr3	41417340	+	3	2			RNA	GGGTGATGTTGCCTGACCGGNGG	GGGTGATGTTtCCTG--gGtGGG	chr14	91329080	-	3	2
	RNA	CACCTCTCTCCATGGTAACCNGG	CcCCTCTC--CAaGGaAACCAGG	chr7	150335577	-	3	2			RNA	GCAAATATGTGAAGGAGCTCNGG	a--AATATGTGAAGGAGgcCAGG	chr3	53086941	+	3	2			RNA	GGGTGATGTTGCCTGACCGGNGG	GGGTGATGgTGCCaG--CaGTGG	chr14	94518910	+	3	2
	RNA	CACCTCTCTCCATGGTAACCNGG	CgC--CTtgCCATGGTAACCGGG	chr7	158973517	+	3	2			RNA	GCAAATATGTGAAGGAGCTCNGG	G--AtTATGTGAAaGAaCTCTGG	chr3	62682903	+	3	2			RNA	GGGTGATGTTGCCTGACCGGNGG	GGGTGATtTTGaCTG--CtGTGG	chr14	94623665	-	3	2
	RNA	CACCTCTCTCCATGGTAACCNGG	CgCC--TtgCCATGGTAACCGGG	chr7	158973517	+	3	2			RNA	GCAAATATGTGAAGGAGCTCNGG	G--AcaATGTGAAGcAGCTCTGG	chr3	79364622	+	3	2			RNA	GGGTGATGTTGCCTGACCGGNGG	GtGTGATGTTGtCaG--CGGGGG	chr14	103605378	-	3	2
	RNA	CACCTCTCTCCATGGTAACCNGG	CgCCT--tgCCATGGTAACCGGG	chr7	158973517	+	3	2			RNA	GCAAATATGTGAAGGAGCTCNGG	G--AATcTGgGAAGGAGgTCTGG	chr3	123345853	-	3	2			RNA	GGGTGATGTTGCCTGACCGGNGG	GGGTaAgGTTGCCTG--gGGAGG	chr14	105532001	-	3	2
	RNA	CACCTCTCTCCATGGTAACCNGG	CgCCTt--gCCATGGTAACCGGG	chr7	158973517	+	3	2			RNA	GCAAATATGTGAAGGAGCTCNGG	G--gATAgGTGcAGGAGCTCTGG	chr3	126119490	-	3	2			RNA	GGGTGATGTTGCCTGACCGGNGG	GGGT--gGTgGCCTGACCaGAGG	chr14	92278177	+	3	2
	RNA	CACCTCTCTCCATGGTAACCNGG	CgCCTtg--CCATGGTAACCGGG	chr7	158973517	+	3	2			RNA	GCAAATATGTGAAGGAGCTCNGG	a--AATtTGTGAgGGAGCTCTGG	chr3	146541413	-	3	2			RNA	GGGTGATGTTGCCTGACCGGNGG	GtGT--TcTTGCCTGACCcGCGG	chr14	104095151	+	3	2
	RNA	CACCTCTCTCCATGGTAACCNGG	CgCCTtgC--CATGGTAACCGGG	chr7	158973517	+	3	2			RNA	GCAAATATGTGAAGGAGCTCNGG	G--AATATGTGAAGGAaCagAGG	chr3	171304058	+	3	2			RNA	GGGTGATGTTGCCTGACCGGNGG	GGGc--TGcTGCCTGgCCGGGGG	chr14	104147670	+	3	2
	RNA	CACCTCTCTCCATGGTAACCNGG	CACCTCTtTCC--aGTAAtCGGG	chr7	30901139	-	3	2			RNA	GCAAATATGTGAAGGAGCTCNGG	G--AATATGTGAgaGAGgTCCGG	chr3	184571812	-	3	2			RNA	GGGTGATGTTGCCTGACCGGNGG	GGGaGATGT--CCTGAtgGGGGG	chr20	50216576	-	3	2
	RNA	CACCTCTCTCCATGGTAACCNGG	CACCTCTCaCC--tGTAcCCAGG	chr7	54781191	+	3	2			RNA	GCAAATATGTGAAGGAGCTCNGG	GCAAgTATGT--AtGgGCTCAGG	chr3	8838587	+	3	2			RNA	GGGTGATGTTGCCTGACCGGNGG	GGGTGcTG--GCCTGgCgGGGGG	chr20	37069758	-	3	2
	RNA	CACCTCTCTCCATGGTAACCNGG	CACCTCTtTCC--cGTAgCCCGG	chr7	56082167	+	3	2			RNA	GCAAATATGTGAAGGAGCTCNGG	tCAAATcTGT--AGGAcCTCAGG	chr3	69298072	+	3	2			RNA	GGGTGATGTTGCCTGACCGGNGG	GGGTGgTG--GCCTaACCaGAGG	chr20	47134290	+	3	2
	RNA	CACCTCTCTCCATGGTAACCNGG	C--CTCTCTCCATGGTAtagAGG	chr7	36195377	+	3	2			RNA	GCAAATATGTGAAGGAGCTCNGG	GCAAATATGT--AGGAtCctTGG	chr3	71308644	-	3	2			RNA	GGGTGATGTTGCCTGACCGGNGG	GGaTGATG--GCCgGACCaGTGG	chr20	49830003	+	3	2
	RNA	CACCTCTCTCCATGGTAACCNGG	C--CTgTtTCCATGGcAACCTGG	chr7	44626092	+	3	2			RNA	GCAAATATGTGAAGGAGCTCNGG	GCAcgTATGT--AGGtGCTCAGG	chr3	172283068	+	3	2			RNA	GGGTGATGTTGCCTGACCGGNGG	G--TGATGgTGgCTGACtGGTGG	chr20	18107315	-	3	2
	RNA	CACCTCTCTCCATGGTAACCNGG	t--CTgTCTCCATGGTAcCCAGG	chr7	56007381	-	3	2			RNA	GCAAATATGTGAAGGAGCTCNGG	GCgAATcTGTGAgGGAG--CAGG	chr3	2361811	+	3	2			RNA	GGGTGATGTTGCCTGACCGGNGG	GGGTGAaGTTGCCT--ggGGGGG	chr20	642278	+	3	2
	RNA	CACCTCTCTCCATGGTAACCNGG	C--CTCTCcCCATaGaAACCTGG	chr7	64183828	-	3	2			RNA	GCAAATATGTGAAGGAGCTCNGG	GCAAAccaGTGAAGGAG--CAGG	chr3	5532387	-	3	2			RNA	GGGTGATGTTGCCTGACCGGNGG	GGGTGATccTGgCT--CCGGAGG	chr20	3692745	-	3	2
	RNA	CACCTCTCTCCATGGTAACCNGG	C--CTCTCTgtAaGGTAACCAGG	chr7	96566214	-	3	2			RNA	GCAAATATGTGAAGGAGCTCNGG	GaAAATATGTcAAaGAG--CAGG	chr3	27214797	-	3	2			RNA	GGGTGATGTTGCCTGACCGGNGG	aGGTGtTGTTGCCT--CaGGTGG	chr20	35003837	-	3	2
	RNA	CACCTCTCTCCATGGTAACCNGG	g--CTgTaTCCATGGTAACCAGG	chr7	98051323	+	3	2			RNA	GCAAATATGTGAAGGAGCTCNGG	cCAgATATGTtAAGGAG--CAGG	chr3	47891953	-	3	2			RNA	GGGTGATGTTGCCTGACCGGNGG	GGaTGATtTTGCCT--CCaGGGG	chr20	48762487	-	3	2
	RNA	CACCTCTCTCCATGGTAACCNGG	C--CTCTCTCCcaGGTcACCGGG	chr7	131614110	-	3	2			RNA	GCAAATATGTGAAGGAGCTCNGG	GCAAATtTGTtAtGGAG--CAGG	chr3	51433229	+	3	2			RNA	GGGTGATGTTGCCTGACCGGNGG	GGaTGATGTcGCCT--CtGGAGG	chr20	50048968	-	3	2
	RNA	CACCTCTCTCCATGGTAACCNGG	a--CTCcCTCCATGGaAACCTGG	chr7	131898428	-	3	2			RNA	GCAAATATGTGAAGGAGCTCNGG	GCAcATATGTGAAtGtG--CAGG	chr3	58772300	+	3	2			RNA	GGGTGATGTTGCCTGACCGGNGG	tGGTGATGaTGgCT--CCGGTGG	chr20	61727207	-	3	2
	RNA	CACCTCTCTCCATGGTAACCNGG	C--CTaTCTtCATGGcAACCAGG	chr7	132357580	-	3	2			RNA	GCAAATATGTGAAGGAGCTCNGG	GCAAATATaTGAAGGAa--tGGG	chr3	63472562	-	3	2			RNA	GGGTGATGTTGCCTGACCGGNGG	GGGTGcTGTgGCCT--CCGtGGG	chr20	63392099	-	3	2
	RNA	CACCTCTCTCCATGGTAACCNGG	C--tTaTgTCCATGGTAACCAGG	chr7	149978236	-	3	2			RNA	GCAAATATGTGAAGGAGCTCNGG	GCAAATATGTcAAGtgG--CAGG	chr3	65377505	-	3	2			RNA	GGGTGATGTTGCCTGACCGGNGG	GGGTG--GTTGCCgGACgGaGGG	chr20	2823858	-	3	2
	RNA	CACCTCTCTCCATGGTAACCNGG	C--CcCTCTCCAaGGaAACCAGG	chr7	150335577	-	3	2			RNA	GCAAATATGTGAAGGAGCTCNGG	GCAAAgATtTGAAGGAG--tTGG	chr3	87970180	+	3	2			RNA	GGGTGATGTTGCCTGACCGGNGG	GGGTG--GTTGCCgGACgGaGGG	chr20	4032678	-	3	2
	RNA	CACCTCTCTCCATGGTAACCNGG	t--CTgTCgCCATGGTAACCTGG	chr7	151243724	-	3	2			RNA	GCAAATATGTGAAGGAGCTCNGG	GCAAAaATGTGAAGtAG--gTGG	chr3	89185604	+	3	2			RNA	GGGTGATGTTGCCTGACCGGNGG	GGGTG--GgTGCaTcACCGGAGG	chr20	9783165	-	3	2
	RNA	CACCTCTCTCCATGGTAACCNGG	C--CTCTCTCCtTGGaAcCCTGG	chr7	155558614	-	3	2			RNA	GCAAATATGTGAAGGAGCTCNGG	aCAAATATGTGAAGGgG--aCGG	chr3	134919893	+	3	2			RNA	GGGTGATGTTGCCTGACCGGNGG	GGGTG--GTgGCCTaACCaGAGG	chr20	47134290	+	3	2
	RNA	CACCTCTCTCCATGGTAACCNGG	CACCTCTtTCCATaG--AaCTGG	chr7	48151802	-	3	2			RNA	GCAAATATGTGAAGGAGCTCNGG	GCAAAgATGTGAAGaAa--CTGG	chr3	136161218	+	3	2			DNA	GGGTGATGTTGCCTGACC--GGNGG	GGGaGATGTTGtCTGgCCAGGGAGG	chr20	62165315	-	3	2
	RNA	CACCTCTCTCCATGGTAACCNGG	CACCTCTCaCCATGG--AggAGG	chr7	51382631	+	3	2			RNA	GCAAATATGTGAAGGAGCTCNGG	GCAcAaATGTGAAGGAt--CAGG	chr3	169881099	+	3	2			RNA	GGGTGATGTTGCCTGACCGGNGG	GG--GAaGTTtCCTGACCaGTGG	chr20	47662164	-	3	2
	RNA	CACCTCTCTCCATGGTAACCNGG	CgCCTCTCTCtAgGG--ACCCGG	chr7	73881338	-	3	2			RNA	GCAAATATGTGAAGGAGCTCNGG	cCAAgTcTGTGAAGGAG--CAGG	chr3	184413697	+	3	2			RNA	GGGTGATGTTGCCTGACCGGNGG	GGG--AaGTTtCCTGACCaGTGG	chr20	47662164	-	3	2
	RNA	CACCTCTCTCCATGGTAACCNGG	tACCTCTCTCCATaa--ACCAGG	chr7	76068924	+	3	2			RNA	GCAAATATGTGAAGGAGCTCNGG	cCAAATATGTGAAGGtG--tGGG	chr3	191752533	-	3	2			RNA	GGGTGATGTTGCCTGACCGGNGG	GGGTGgaGTTGCCTGg--GGGGG	chr20	642216	+	3	2
	RNA	CACCTCTCTCCATGGTAACCNGG	CACCTtTCTtCATGG--tCCAGG	chr7	123552725	+	3	2			DNA	GCAAAT--ATGTGAAGGAGCTCNGG	GaAAATGGATGTcAAGGAGCcCAGG	chr3	187695664	-	3	2			RNA	GGGTGATGTTGCCTGACCGGNGG	GGGTGgaGTTGCCTGg--GGGGG	chr20	642183	+	3	2
	RNA	CACCTCTCTCCATGGTAACCNGG	ggCCTCTCTCCtTGG--ACCTGG	chr7	128164958	+	3	2			DNA	GCAAATATGTGA--AGGAGCTCNGG	GCAAAaATtTGATGAGGcGCTCAGG	chr3	138655451	-	3	2			RNA	GGGTGATGTTGCCTGACCGGNGG	GGGTGgaGTTGCCTGg--GGGGG	chr20	642369	+	3	2
	RNA	CACCTCTCTCCATGGTAACCNGG	CACCTCTCTCCtgGG--cCCTGG	chr7	151190773	-	3	2			DNA	GCAAATATGTGAAGGAG--CTCNGG	GtAAATATGTcAAaGAGTACTCAGG	chr3	186765103	+	3	2			RNA	GGGTGATGTTGCCTGACCGGNGG	GGGTGgaGTTGCCTGg--GGGGG	chr20	641990	+	3	2
	DNA	CACCTCT--CTCCATGGTAACCNGG	CACCTCTTGCaCCAgGGTgACCTGG	chr4	2382435	+	3	2			RNA	GCAAATATGTGAAGGAGCTCNGG	GCcA--ATGTagAGGAGCTCAGG	chr3	19786634	+	3	2			RNA	GGGTGATGTTGCCTGACCGGNGG	GGGTGgaGTTGCCTGg--GGGGG	chr20	642023	+	3	2
	DNA	CACCTCT--CTCCATGGTAACCNGG	CAgCTaTTGCTCCATGGTAACaAGG	chr4	12944375	-	3	2			RNA	GCAAATATGTGAAGGAGCTCNGG	GCcAA--TGTagAGGAGCTCAGG	chr3	19786634	+	3	2			RNA	GGGTGATGTTGCCTGACCGGNGG	GGGTGgaGTTGCCTGt--GGGGG	chr20	642337	+	3	2
	DNA	CACCTCT--CTCCATGGTAACCNGG	CACCTCTGCCTCCAgaGTAACtGGG	chr4	89552915	-	3	2			RNA	GCAAATATGTGAAGGAGCTCNGG	GCcAAT--GTagAGGAGCTCAGG	chr3	19786634	+	3	2			RNA	GGGTGATGTTGCCTGACCGGNGG	GGGTGgaGTTGCCTGg--GGGGG	chr20	642149	+	3	2
	DNA	CACCTCT--CTCCATGGTAACCNGG	CAtaTCTTCaTCCATGGTAACCTGG	chr4	95473305	+	3	2			RNA	GCAAATATGTGAAGGAGCTCNGG	GCAA--ATGTGAAGGccCTgAGG	chr3	38603063	-	3	2			DNA	GGGTGATG--TTGCCTGACCGGNGG	tGGTtATGCCTTGCCTGACCaGGGG	chr20	18018244	+	3	2
	DNA	CACCTCT--CTCCATGGTAACCNGG	CACCTCaTCCTaCATGGTAACaTGG	chr4	122931782	+	3	2			RNA	GCAAATATGTGAAGGAGCTCNGG	GCAAA--TGTGAAGGccCTgAGG	chr3	38603063	-	3	2			DNA	GGGTGATGT--TGCCTGACCGGNGG	GGGTGgTGTTTTGCaTGACCcGGGG	chr9	106422956	-	3	2
	RNA	CACCTCTCTCCATGGTAACCNGG	gACCaCTCT--ATGGTcACCTGG	chr4	18999242	-	3	2			RNA	GCAAATATGTGAAGGAGCTCNGG	GCAAAT--GTGAAGGccCTgAGG	chr3	38603063	-	3	2			DNA	GGGTGATGTT--GCCTGACCGGNGG	GGGTGgTGTTTTGCaTGACCcGGGG	chr9	106422956	-	3	2
	RNA	CACCTCTCTCCATGGTAACCNGG	CACCTCTCa--cTGGTAcCCTGG	chr4	153806524	-	3	2			RNA	GCAAATATGTGAAGGAGCTCNGG	GCAc--ATGTGAAtGAGCaCAGG	chr3	39861021	+	3	2			DNA	GGGTGATG--TTGCCTGACCGGNGG	GGGTGgTGTTTTGCaTGACCcGGGG	chr9	106422956	-	3	2
	RNA	CACCTCTCTCCATGGTAACCNGG	CcCCTCcCTCCATGGc--CCCGG	chr4	4370781	-	3	2			RNA	GCAAATATGTGAAGGAGCTCNGG	GCAcA--TGTGAAtGAGCaCAGG	chr3	39861021	+	3	2			DNA	G--GGTGATGTTGCCTGACCGGNGG	GCGGGTGtTGTTGaCTGACaGGTGG	chr9	137282115	-	3	2
	RNA	CACCTCTCTCCATGGTAACCNGG	CACCTCaCTCCcTaGT--CCCGG	chr4	4888819	-	3	2			RNA	GCAAATATGTGAAGGAGCTCNGG	GCAcAT--GTGAAtGAGCaCAGG	chr3	39861021	+	3	2			DNA	GGGT--GATGTTGCCTGACCGGNGG	GGGTAGGATGTTGCCaGAgtGGAGG	chr9	1208349	+	3	2
	RNA	CACCTCTCTCCATGGTAACCNGG	CACCaCTCTCCATGGg--aCAGG	chr4	6402845	-	3	2			RNA	GCAAATATGTGAAGGAGCTCNGG	tCAc--ATGTcAAGGAGCTCAGG	chr3	42475356	+	3	2			DNA	GGGTGATGTTGC--CTGACCGGNGG	GGcTGATGTTGCTTCTGAgtGGTGG	chrX	71457326	-	3	2
	RNA	CACCTCTCTCCATGGTAACCNGG	CtCCTCTgTCCATGcT--CCAGG	chr4	14228632	-	3	2			RNA	GCAAATATGTGAAGGAGCTCNGG	tCAcA--TGTcAAGGAGCTCAGG	chr3	42475356	+	3	2			DNA	GGGTGATGTTGCCTGACC--GGNGG	GGGTGtTGgTGCCTGAgCGGGGTGG	chr18	73974333	+	3	2
	RNA	CACCTCTCTCCATGGTAACCNGG	gcCCTCTCTCCATGGg--CCTGG	chr4	14832151	+	3	2			RNA	GCAAATATGTGAAGGAGCTCNGG	tCAcAT--GTcAAGGAGCTCAGG	chr3	42475356	+	3	2			DNA	GGGTGATGTTGCCTGACCG--GNGG	GGGTGtTGgTGCCTGAgCGGGGTGG	chr18	73974333	+	3	2
	RNA	CACCTCTCTCCATGGTAACCNGG	CAgtTCcCTCCATGGT--CCTGG	chr4	18302239	+	3	2			RNA	GCAAATATGTGAAGGAGCTCNGG	GCAA--ATGgGAAGGAGaTtGGG	chr3	45119335	-	3	2			DNA	GGGTGATGTTGC--CTGACCGGNGG	GGGaGcTGTTGCCACTGACtGGGGG	chr18	13722331	-	3	2
	RNA	CACCTCTCTCCATGGTAACCNGG	CACCTtTCTgtATGGT--CCTGG	chr4	26321683	+	3	2			RNA	GCAAATATGTGAAGGAGCTCNGG	GCAAA--TGgGAAGGAGaTtGGG	chr3	45119335	-	3	2			DNA	GGGTGATGTTGCC--TGACCGGNGG	GGGaGcTGTTGCCACTGACtGGGGG	chr18	13722331	-	3	2
	RNA	CACCTCTCTCCATGGTAACCNGG	tACCTtTCTtCATGGT--CCAGG	chr4	41920313	-	3	2			RNA	GCAAATATGTGAAGGAGCTCNGG	GCAAAT--GgGAAGGAGaTtGGG	chr3	45119335	-	3	2			DNA	GGGTGATGTTGCCTGA--CCGGNGG	GGGTGATaTTGCtTGAGGCCaGGGG	chr11	57695557	+	3	2
	RNA	CACCTCTCTCCATGGTAACCNGG	CACCTCTCTCCcTGGT--taTGG	chr4	56952536	+	3	2			RNA	GCAAATATGTGAAGGAGCTCNGG	GCAA--ATcTGAAGGAcCTgGGG	chr3	62441740	+	3	2			DNA	GGGTGATGTTGCCTGACC--GGNGG	GGcTGATGTTtCCTGACCCTtGAGG	chr11	17956777	-	3	2
	RNA	CACCTCTCTCCATGGTAACCNGG	CACCTCcCTCCATGaT--tCTGG	chr4	71409050	+	3	2			RNA	GCAAATATGTGAAGGAGCTCNGG	GCAAA--TcTGAAGGAcCTgGGG	chr3	62441740	+	3	2			DNA	GGGTGATGTTGCCTGACC--GGNGG	tGGTGAaGcTGCCTGACCCAGGAGG	chr11	75438600	+	3	2
	RNA	CACCTCTCTCCATGGTAACCNGG	CACCTCTCTCCtatGT--CCAGG	chr4	87510538	-	3	2			RNA	GCAAATATGTGAAGGAGCTCNGG	GCAAAT--cTGAAGGAcCTgGGG	chr3	62441740	+	3	2			DNA	GGGTGATGTTGCCTGACCG--GNGG	GGcTGATGTTtCCTGACCcTTGAGG	chr11	17956777	-	3	2
	RNA	CACCTCTCTCCATGGTAACCNGG	CACCaCaCTCaATGGT--CCTGG	chr4	118815578	-	3	2			RNA	GCAAATATGTGAAGGAGCTCNGG	GCAA--gaGTGAAGaAGCTCTGG	chr3	67103984	+	3	2
	RNA	CACCTCTCTCCATGGTAACCNGG	CACCTCTCTaCtTGtT--CCAGG	chr4	119834352	+	3	2			RNA	GCAAATATGTGAAGGAGCTCNGG	GCAAg--aGTGAAGaAGCTCTGG	chr3	67103984	+	3	2
	RNA	CACCTCTCTCCATGGTAACCNGG	CAgCTCTgcCCATGGT--CCTGG	chr4	125745396	+	3	2			RNA	GCAAATATGTGAAGGAGCTCNGG	GCAAga--GTGAAGaAGCTCTGG	chr3	67103984	+	3	2
	RNA	CACCTCTCTCCATGGTAACCNGG	CACCTCTCTgCATtGc--CCTGG	chr4	141857183	-	3	2			RNA	GCAAATATGTGAAGGAGCTCNGG	GCAA--ATGTGgcaGAGCTCAGG	chr3	68010025	-	3	2
	RNA	CACCTCTCTCCATGGTAACCNGG	CAgCTCTCTtCtTGGT--CCTGG	chr4	143918146	+	3	2			RNA	GCAAATATGTGAAGGAGCTCNGG	GCAAA--TGTGgcaGAGCTCAGG	chr3	68010025	-	3	2
	RNA	CACCTCTCTCCATGGTAACCNGG	CtCCTCTCTCCAgGGc--CCTGG	chr4	183730180	-	3	2			RNA	GCAAATATGTGAAGGAGCTCNGG	GCAAAT--GTGgcaGAGCTCAGG	chr3	68010025	-	3	2
	DNA	CACCTCTC--TCCATGGTAACCNGG	CAtaTCTtCATCCATGGTAACCTGG	chr4	95473305	+	3	2			RNA	GCAAATATGTGAAGGAGCTCNGG	GacA--ATGTGAAGcAGCTCTGG	chr3	79364622	+	3	2
	DNA	CACCTC--TCTCCATGGTAACCNGG	CACCTCAATCTCCcgaGTAACCAGG	chr4	35648013	-	3	2			RNA	GCAAATATGTGAAGGAGCTCNGG	GacAA--TGTGAAGcAGCTCTGG	chr3	79364622	+	3	2
	DNA	CACCTC--TCTCCATGGTAACCNGG	CACCTCATcCTaCATGGTAACaTGG	chr4	122931782	+	3	2			RNA	GCAAATATGTGAAGGAGCTCNGG	GacAAT--GTGAAGcAGCTCTGG	chr3	79364622	+	3	2
	DNA	CACCTC--TCTCCATGGTAACCNGG	CACCcCCATCTgCATGGTAgCCTGG	chr4	176432027	+	3	2			RNA	GCAAATATGTGAAGGAGCTCNGG	tCAA--ATGTcAAGGAGaTCCGG	chr3	132935446	+	3	2
	RNA	CACCTCTCTCCATGGTAACCNGG	CA--TCTCaCCATGtTAcCCAGG	chr4	29299781	-	3	2			RNA	GCAAATATGTGAAGGAGCTCNGG	tCAAA--TGTcAAGGAGaTCCGG	chr3	132935446	+	3	2
	RNA	CACCTCTCTCCATGGTAACCNGG	CA--TCTCTCacTGGTAACaAGG	chr4	39679917	-	3	2			RNA	GCAAATATGTGAAGGAGCTCNGG	tCAAAT--GTcAAGGAGaTCCGG	chr3	132935446	+	3	2
	RNA	CACCTCTCTCCATGGTAACCNGG	tA--TCTCTgCATGGTAACaAGG	chr4	78837535	-	3	2			RNA	GCAAATATGTGAAGGAGCTCNGG	GgAA--ATGTGAAaGAGaTCTGG	chr3	150448825	+	3	2
	RNA	CACCTCTCTCCATGGTAACCNGG	gA--TCTCTCCATGtTAcCCAGG	chr4	102057521	+	3	2			RNA	GCAAATATGTGAAGGAGCTCNGG	GgAAA--TGTGAAaGAGaTCTGG	chr3	150448825	+	3	2
	RNA	CACCTCTCTCCATGGTAACCNGG	Cc--TCTCTCCAcGcTAACCAGG	chr4	110634010	+	3	2			RNA	GCAAATATGTGAAGGAGCTCNGG	GgAAAT--GTGAAaGAGaTCTGG	chr3	150448825	+	3	2
	RNA	CACCTCTCTCCATGGTAACCNGG	CA--TtTCTCCATGtTgACCAGG	chr4	137859688	+	3	2			RNA	GCAAATATGTGAAGGAGCTCNGG	GtgA--ATGTGAAGGAaCTCTGG	chr3	155152100	-	3	2
	DNA	CA--CCTCTCTCCATGGTAACCNGG	CcTGCCTCTCTCCAcGcTAACCAGG	chr4	110634006	+	3	2			RNA	GCAAATATGTGAAGGAGCTCNGG	GtgAA--TGTGAAGGAaCTCTGG	chr3	155152100	-	3	2
	RNA	CACCTCTCTCCATGGTAACCNGG	CACCTCTtTCCtTGGTA--tGGG	chr4	10712857	-	3	2			RNA	GCAAATATGTGAAGGAGCTCNGG	GtgAAT--GTGAAGGAaCTCTGG	chr3	155152100	-	3	2
	RNA	CACCTCTCTCCATGGTAACCNGG	CACCTCTCTCCcTGGTt--aTGG	chr4	56952536	+	3	2			RNA	GCAAATATGTGAAGGAGCTCNGG	cCAA--gTGTGAAGGAGCTaTGG	chr3	171224489	-	3	2
	RNA	CACCTCTCTCCATGGTAACCNGG	CACCTCcCTCCATGaTt--CTGG	chr4	71409050	+	3	2			RNA	GCAAATATGTGAAGGAGCTCNGG	cCAAg--TGTGAAGGAGCTaTGG	chr3	171224489	-	3	2
	RNA	CACCTCTCTCCATGGTAACCNGG	CACCTCTCTC--TGtTccCCTGG	chr4	4139941	+	3	2			RNA	GCAAATATGTGAAGGAGCTCNGG	cCAAgT--GTGAAGGAGCTaTGG	chr3	171224489	-	3	2
	RNA	CACCTCTCTCCATGGTAACCNGG	CACCTCTCTC--TGtTccCCTGG	chr4	8967483	-	3	2			RNA	GCAAATATGTGAAGGAGCTCNGG	GCtA--AgGgGAAGGAGCTCGGG	chr3	184779453	+	3	2
	RNA	CACCTCTCTCCATGGTAACCNGG	CACCTCTCTC--TGtTccCCTGG	chr4	9501562	-	3	2			RNA	GCAAATATGTGAAGGAGCTCNGG	GCtAA--gGgGAAGGAGCTCGGG	chr3	184779453	+	3	2
	RNA	CACCTCTCTCCATGGTAACCNGG	CACtTCaCTC--TGGTcACCAGG	chr4	12054715	+	3	2			RNA	GCAAATATGTGAAGGAGCTCNGG	GCtAAg--GgGAAGGAGCTCGGG	chr3	184779453	+	3	2
	RNA	CACCTCTCTCCATGGTAACCNGG	CACCTCTCTC--TGtcAcCCAGG	chr4	26500667	+	3	2			RNA	GCAAATATGTGAAGGAGCTCNGG	tCAA--ATGTGAAGGtGgTCTGG	chr3	190750725	+	3	2
	RNA	CACCTCTCTCCATGGTAACCNGG	CAtCTCTCaC--TGGTAACaAGG	chr4	39679917	-	3	2			RNA	GCAAATATGTGAAGGAGCTCNGG	tCAAA--TGTGAAGGtGgTCTGG	chr3	190750725	+	3	2
	RNA	CACCTCTCTCCATGGTAACCNGG	aACCTgTCaC--TGGTAACCAGG	chr4	69079006	-	3	2			RNA	GCAAATATGTGAAGGAGCTCNGG	tCAAAT--GTGAAGGtGgTCTGG	chr3	190750725	+	3	2
	RNA	CACCTCTCTCCATGGTAACCNGG	gtCCgCTCTC--TGGTAACCGGG	chr4	86892523	+	3	2			RNA	GCAAATATGTGAAGGAGCTCNGG	GCAg--ATGTGAAGGAGaTgAGG	chr3	194280952	+	3	2
	RNA	CACCTCTCTCCATGGTAACCNGG	CACCTCaCTC--TGGTcACaTGG	chr4	120705555	-	3	2			RNA	GCAAATATGTGAAGGAGCTCNGG	GCAgA--TGTGAAGGAGaTgAGG	chr3	194280952	+	3	2
	RNA	CACCTCTCTCCATGGTAACCNGG	CACCTggaTC--TGGTAACCAGG	chr4	139690837	-	3	2			RNA	GCAAATATGTGAAGGAGCTCNGG	GCAgAT--GTGAAGGAGaTgAGG	chr3	194280952	+	3	2
	RNA	CACCTCTCTCCATGGTAACCNGG	CAtCTCTCTC--TGGcAAaCTGG	chr4	143549464	-	3	2			RNA	GCAAATATGTGAAGGAGCTCNGG	GCAAgTgTGTGA--GAGCaCAGG	chr3	19493454	-	3	2
	RNA	CACCTCTCTCCATGGTAACCNGG	CAtCTCTCcCCA--GcAACCAGG	chr4	3209495	-	3	2			RNA	GCAAATATGTGAAGGAGCTCNGG	atAAATATGTGA--GAtCTCTGG	chr3	29614728	+	3	2
	RNA	CACCTCTCTCCATGGTAACCNGG	CACCTCTCTCCA--GcAgCaTGG	chr4	3912376	+	3	2			RNA	GCAAATATGTGAAGGAGCTCNGG	tCAtATATGTGA--aAGCTCAGG	chr3	66933278	+	3	2
	RNA	CACCTCTCTCCATGGTAACCNGG	CAgCTCTCTgCA--GTAgCCTGG	chr4	23435041	-	3	2			RNA	GCAAATATGTGAAGGAGCTCNGG	GCAAATgTGgcA--GAGCTCAGG	chr3	68010025	-	3	2
	RNA	CACCTCTCTCCATGGTAACCNGG	CcCCTtTCTgCA--GTAACCAGG	chr4	62814630	+	3	2			RNA	GCAAATATGTGAAGGAGCTCNGG	GCcAATATaTGA--GAGaTCTGG	chr3	69361961	+	3	2
	RNA	CACCTCTCTCCATGGTAACCNGG	CcCCTCTCcCCA--GgAACCTGG	chr4	74976202	-	3	2			RNA	GCAAATATGTGAAGGAGCTCNGG	GgAAtTATGTGA--GAGCaCTGG	chr3	120448704	+	3	2
	RNA	CACCTCTCTCCATGGTAACCNGG	CACCTCaCTgCA--GTgACCTGG	chr4	97392135	-	3	2			RNA	GCAAATATGTGAAGGAGCTCNGG	GCAAATATGTGt--GAtCTtTGG	chr3	187127011	+	3	2
	RNA	CACCTCTCTCCATGGTAACCNGG	CACCTCTCTtCA--GcAAaCAGG	chr4	121109481	+	3	2			DNA	G--CAAATATGTGAAGGAGCTCNGG	GTGtAAATATGTGAAGGAGgcCAGG	chr3	53086937	+	3	2
	RNA	CACCTCTCTCCATGGTAACCNGG	CtCCTCTCcCCA--GTgACCAGG	chr4	184166852	+	3	2			DNA	G--CAAATATGTGAAGGAGCTCNGG	aAGCAAATtTGTGAgGGAGCTCTGG	chr3	146541413	-	3	2
	RNA	CACCTCTCTCCATGGTAACCNGG	CtCCTCTCctCATG--AACCTGG	chr4	3933813	-	3	2			DNA	GCAAATATGTGAAGGA--GCTCNGG	GCAgATATGgaAAGGAAGGCTCAGG	chr3	55688339	+	3	2
	RNA	CACCTCTCTCCATGGTAACCNGG	CACCTCcCTCCATG--AttCTGG	chr4	71409050	+	3	2			RNA	GCAAATATGTGAAGGAGCTCNGG	taAAATATGTGAAG--tCTCTGG	chr3	17769351	-	3	2
	RNA	CACCTCTCTCCATGGTAACCNGG	CcCCTCTCcCCAgG--AACCTGG	chr4	74976202	-	3	2			RNA	GCAAATATGTGAAGGAGCTCNGG	taAAATATGTGAAGt--CTCTGG	chr3	17769351	-	3	2
	RNA	CACCTCTCTCCATGGTAACCNGG	CAtCcCTCTCCtTG--AACCTGG	chr4	99594254	-	3	2			RNA	GCAAATATGTGAAGGAGCTCNGG	GCAcATcTGTcAAG--GCTCAGG	chr3	32316462	-	3	2
	RNA	CACCTCTCTCCATGGTAACCNGG	CACCcCTCgCCgTG--AACCAGG	chr4	133901529	-	3	2			RNA	GCAAATATGTGAAGGAGCTCNGG	GCAcATcTGTcAAGG--CTCAGG	chr3	32316462	-	3	2
	RNA	CACCTCTCTCCATGGTAACCNGG	CtCCTCTCaCCAT--TAcCCTGG	chr4	124020458	+	3	2			RNA	GCAAATATGTGAAGGAGCTCNGG	GCAAATATGTGgAG--GaaCTGG	chr3	44608423	+	3	2
	RNA	CACCTCTCTCCATGGTAACCNGG	CACCTCTCTgCAT--TgcCCTGG	chr4	141857183	-	3	2			RNA	GCAAATATGTGAAGGAGCTCNGG	GCAAATATGTGgAGG--aaCTGG	chr3	44608423	+	3	2
	RNA	CACCTCTCTCCATGGTAACCNGG	aACaTCaCTCCAT--TAACCTGG	chr4	187929444	-	3	2			RNA	GCAAATATGTGAAGGAGCTCNGG	tCAtATATGTGAAa--GCTCAGG	chr3	66933278	+	3	2
	DNA	CACCTCTCTCCATGGTAAC--CNGG	CACCTgTCTCCATGGgAAaGACAGG	chr4	81808026	-	3	2			RNA	GCAAATATGTGAAGGAGCTCNGG	tCAtATATGTGAAaG--CTCAGG	chr3	66933278	+	3	2
	DNA	C--ACCTCTCTCCATGGTAACCNGG	CCTgCCTCTCTCCAcGcTAACCAGG	chr4	110634006	+	3	2			RNA	GCAAATATGTGAAGGAGCTCNGG	GCAAATATGTGgAG--GtTaAGG	chr3	159082625	+	3	2
	DNA	CACCTCTCTCCATGGTA--ACCNGG	CtCCTCTtTCCATGGTgAGACCCGG	chr4	11463375	+	3	2			RNA	GCAAATATGTGAAGGAGCTCNGG	GCAAATATGTGgAGG--tTaAGG	chr3	159082625	+	3	2
	DNA	CACCTCTCTCCATGGT--AACCNGG	CtCCTCTtTCCATGGTGAgACCCGG	chr4	11463375	+	3	2			RNA	GCAAATATGTGAAGGAGCTCNGG	GCAAATATcaGAAG--cCTCTGG	chr3	165658729	-	3	2
	DNA	CACCTCTCTCCATGGT--AACCNGG	CctCTCTCTCCATGGTGGAAgCTGG	chr4	189323370	-	3	2			RNA	GCAAATATGTGAAGGAGCTCNGG	GCAAATATcaGAAGc--CTCTGG	chr3	165658729	-	3	2
	RNA	CACCTCTCTCCATGGTAACCNGG	CAC--CTCTCacTGGTAcCCTGG	chr4	153806524	-	3	2			RNA	GCAAATATGTGAAGGAGCTCNGG	GCAcAaATGTGAAG--GaTCAGG	chr3	169881099	+	3	2
	RNA	CACCTCTCTCCATGGTAACCNGG	CACC--TCTCacTGGTAcCCTGG	chr4	153806524	-	3	2			RNA	GCAAATATGTGAAGGAGCTCNGG	GCAcAaATGTGAAGG--aTCAGG	chr3	169881099	+	3	2
	RNA	CACCTCTCTCCATGGTAACCNGG	CACCT--CTCacTGGTAcCCTGG	chr4	153806524	-	3	2			DNA	GCAAATATGTGAAGGAGC--TCNGG	GCAAATAgaTGAAGGAGCAGTaTGG	chr3	29590952	+	3	2
	RNA	CACCTCTCTCCATGGTAACCNGG	CACCTC--TCacTGGTAcCCTGG	chr4	153806524	-	3	2			DNA	GCAAATATGTGAAGGAGC--TCNGG	GCcAAgATGTGAcGGAGCATTCAGG	chr3	143151575	+	3	2
	RNA	CACCTCTCTCCATGGTAACCNGG	CACCTCT--CacTGGTAcCCTGG	chr4	153806524	-	3	2			DNA	GCA--AATATGTGAAGGAGCTCNGG	GCACCAAaATGTGAAcaAGCTCTGG	chr3	76997938	-	3	2
	RNA	CACCTCTCTCCATGGTAACCNGG	CACCTCTC--acTGGTAcCCTGG	chr4	153806524	-	3	2			DNA	GC--AAATATGTGAAGGAGCTCNGG	GtGTAAATATGTGAAGGAGgcCAGG	chr3	53086937	+	3	2
	RNA	CACCTCTCTCCATGGTAACCNGG	CAC--CTCTCCATGGTttCtTGG	chr4	176730678	+	3	2			RNA	GCAAATATGTGAAGGAGCTCNGG	GaAAATATGTG--GGAGaaCTGG	chr3	15672092	-	3	2
	RNA	CACCTCTCTCCATGGTAACCNGG	CACC--TCTCCATGGTttCtTGG	chr4	176730678	+	3	2			RNA	GCAAATATGTGAAGGAGCTCNGG	GCAcATAaGTG--GGAGCaCCGG	chr3	42667856	-	3	2
	RNA	CACCTCTCTCCATGGTAACCNGG	CACCT--CTCCATGGTttCtTGG	chr4	176730678	+	3	2			RNA	GCAAATATGTGAAGGAGCTCNGG	GCccAgATGTG--GGAGCTCAGG	chr3	52704802	-	3	2
	RNA	CACCTCTCTCCATGGTAACCNGG	CACCTC--TCCATGGTttCtTGG	chr4	176730678	+	3	2			RNA	GCAAATATGTGAAGGAGCTCNGG	GCAAATAcGTG--GtAGgTCTGG	chr3	66884087	+	3	2
	RNA	CACCTCTCTCCATGGTAACCNGG	CACCTCT--CCATGGTttCtTGG	chr4	176730678	+	3	2			RNA	GCAAATATGTGAAGGAGCTCNGG	tCAAAgATGTG--aGAGCTCTGG	chr3	74505559	-	3	2
	RNA	CACCTCTCTCCATGGTAACCNGG	CACCTCTC--CATGGTttCtTGG	chr4	176730678	+	3	2			RNA	GCAAATATGTGAAGGAGCTCNGG	GgAAATATtTG--GaAGCTCAGG	chr3	114006971	+	3	2
	RNA	CACCTCTCTCCATGGTAACCNGG	CcaCTCTCTCC--GGgAACCCGG	chr4	3603132	+	3	2			RNA	GCAAATATGTGAAGGAGCTCNGG	GgAAATATtTG--GaAGCTCAGG	chr3	114006909	+	3	2
	RNA	CACCTCTCTCCATGGTAACCNGG	CACCTCTCaCt--GGTAcCCTGG	chr4	153806524	-	3	2			RNA	GCAAATATGTGAAGGAGCTCNGG	GCAAATATtTa--GGAGCaCAGG	chr3	140325599	-	3	2
	RNA	CACCTCTCTCCATGGTAACCNGG	C--CTCTCTCCATGcTAggCAGG	chr4	12607601	-	3	2			RNA	GCAAATATGTGAAGGAGCTCNGG	GCAAATATGTG--tGAtCTtTGG	chr3	187127011	+	3	2
	RNA	CACCTCTCTCCATGGTAACCNGG	C--CTCTCTCCAgGGTgAaCCGG	chr4	40822990	+	3	2			DNA	GCAAATATG--TGAAGGAGCTCNGG	GaAAATATGTCTGcAGGAGCTtAGG	chr7	77184275	+	3	2
	RNA	CACCTCTCTCCATGGTAACCNGG	g--CTCTCTCaATGGTAcCCAGG	chr4	152274130	-	3	2			RNA	GCAAATATGTGAAGGAGCTCNGG	aCAAATA--TtAgGGAGCTCTGG	chr7	10387719	+	3	2
	DNA	CACCTCTCTCCATGGTAA--CCNGG	CtCCTCTtTCCATGGTgAGACCCGG	chr4	11463375	+	3	2			RNA	GCAAATATGTGAAGGAGCTCNGG	aCAAATAT--tAgGGAGCTCTGG	chr7	10387719	+	3	2
	DNA	CACCTCTCTCCATGGTAA--CCNGG	CACCTgTCTCCATGGgAAAGaCAGG	chr4	81808026	-	3	2			RNA	GCAAATATGTGAAGGAGCTCNGG	aCAAATATt--AgGGAGCTCTGG	chr7	10387719	+	3	2
	RNA	CACCTCTCTCCATGGTAACCNGG	CcCCTCcCTCCATGG--cCCCGG	chr4	4370781	-	3	2			RNA	GCAAATATGTGAAGGAGCTCNGG	aCAAATA--TGAAGGAaCTtAGG	chr7	146769680	-	3	2
	RNA	CACCTCTCTCCATGGTAACCNGG	CACCaCTCTCCATGG--gaCAGG	chr4	6402845	-	3	2			RNA	GCAAATATGTGAAGGAGCTCNGG	aCAAATAT--GAAGGAaCTtAGG	chr7	146769680	-	3	2
	RNA	CACCTCTCTCCATGGTAACCNGG	gcCCTCTCTCCATGG--gCCTGG	chr4	14832151	+	3	2			RNA	GCAAATATGTGAAGGAGCTCNGG	aCAAATATG--AAGGAaCTtAGG	chr7	146769680	-	3	2
	RNA	CACCTCTCTCCATGGTAACCNGG	CtCCaCTtTCCATGG--ACCTGG	chr4	36544758	+	3	2			RNA	GCAAATATGTGAAGGAGCTCNGG	GCAAATc--TGAAaGAGCTtGGG	chr7	148611741	+	3	2
	RNA	CACCTCTCTCCATGGTAACCNGG	CACCTCTCTgCATtG--cCCTGG	chr4	141857183	-	3	2			RNA	GCAAATATGTGAAGGAGCTCNGG	GCAAATcT--GAAaGAGCTtGGG	chr7	148611741	+	3	2
	RNA	CACCTCTCTCCATGGTAACCNGG	CtCCTCTCTCCAgGG--cCCTGG	chr4	183730180	-	3	2			RNA	GCAAATATGTGAAGGAGCTCNGG	GCAAATcTG--AAaGAGCTtGGG	chr7	148611741	+	3	2
	RNA	CACCTCTCTCCATGGTAACCNGG	CAgCTCTCTCCAgGG--AgCAGG	chr4	185663521	-	3	2			RNA	GCAAATATGTGAAGGAGCTCNGG	tC--ATATcTGAAGGAGCTgAGG	chr7	15067658	+	3	2
	DNA	CACCTCT--CTCCATGGTAACCNGG	CACCTCTGTCTCCATGGaAAtgAGG	chr5	68170045	+	3	2			RNA	GCAAATATGTGAAGGAGCTCNGG	tCA--TATcTGAAGGAGCTgAGG	chr7	15067658	+	3	2
	DNA	CACCTCT--CTCCATGGTAACCNGG	CACCTCaGCCTCCtTGGTAACtAGG	chr5	126588924	-	3	2			RNA	GCAAATATGTGAAGGAGCTCNGG	ct--ATATGTGAAtGAGCTCAGG	chr7	66730519	-	3	2
	DNA	CACCTCT--CTCCATGGTAACCNGG	gACacCTCTCTCCATGGTAACCCGG	chr5	140335995	+	3	2			RNA	GCAAATATGTGAAGGAGCTCNGG	ctA--TATGTGAAtGAGCTCAGG	chr7	66730519	-	3	2
	DNA	CACCTCT--CTCCATGGTAACCNGG	CACCTCTGCCTCCtTGGTAgCtAGG	chr5	140467461	-	3	2			RNA	GCAAATATGTGAAGGAGCTCNGG	ct--ATATGTGAAtGAGCTCAGG	chr7	73968775	-	3	2
	DNA	CACCTCT--CTCCATGGTAACCNGG	CACCTCaGCCTCCcaGGTAACCAGG	chr5	177165709	+	3	2			RNA	GCAAATATGTGAAGGAGCTCNGG	ctA--TATGTGAAtGAGCTCAGG	chr7	73968775	-	3	2
	RNA	CACCTCTCTCCATGGTAACCNGG	CACCTaTaT--ATGGTAACaAGG	chr5	103405459	-	3	2			RNA	GCAAATATGTGAAGGAGCTCNGG	GC--ATATGgGAcaGAGCTCTGG	chr7	99740090	-	3	2
	RNA	CACCTCTCTCCATGGTAACCNGG	CctCTCTCc--ATGGTAACCCGG	chr5	140335999	+	3	2			RNA	GCAAATATGTGAAGGAGCTCNGG	GCA--TATGgGAcaGAGCTCTGG	chr7	99740090	-	3	2
	RNA	CACCTCTCTCCATGGTAACCNGG	CgCCTCTCTtCATGtT--CCGGG	chr5	780601	-	3	2			RNA	GCAAATATGTGAAGGAGCTCNGG	GC--tTcTGTGcAGGAGCTCAGG	chr7	154773940	-	3	2
	RNA	CACCTCTCTCCATGGTAACCNGG	CtCCTCTtTCCAaGGT--CCAGG	chr5	4613060	-	3	2			RNA	GCAAATATGTGAAGGAGCTCNGG	GCt--TcTGTGcAGGAGCTCAGG	chr7	154773940	-	3	2
	RNA	CACCTCTCTCCATGGTAACCNGG	CACCTCTCTCCAaGaT--CtGGG	chr5	6398903	-	3	2			RNA	GCAAATATGTGAAGGAGCTCNGG	caAAAgATGTGAAGGA--TCTGG	chr7	5948189	+	3	2
	RNA	CACCTCTCTCCATGGTAACCNGG	CACCTCTCTCCATGtc--CaTGG	chr5	11735481	+	3	2			RNA	GCAAATATGTGAAGGAGCTCNGG	caAAAgATGTGAAGGA--TCTGG	chr7	6776555	-	3	2
	RNA	CACCTCTCTCCATGGTAACCNGG	CACCTCTCTCCcaGGc--CCAGG	chr5	18653266	-	3	2			RNA	GCAAATATGTGAAGGAGCTCNGG	GCAAgaATGTGAAGGA--aCAGG	chr7	15899854	+	3	2
	RNA	CACCTCTCTCCATGGTAACCNGG	CACCcCTCTCtAgGGT--CCTGG	chr5	57315454	+	3	2			RNA	GCAAATATGTGAAGGAGCTCNGG	aCAAATATtTGAAGGA--TaAGG	chr7	42200398	-	3	2
	RNA	CACCTCTCTCCATGGTAACCNGG	tgCCTtTCTCCATGGT--CCAGG	chr5	57691026	-	3	2			RNA	GCAAATATGTGAAGGAGCTCNGG	GCAAAaATGTGAAGcA--aCAGG	chr7	50912105	+	3	2
	RNA	CACCTCTCTCCATGGTAACCNGG	CAttTCTCTCCcTGGT--CCTGG	chr5	66320260	+	3	2			RNA	GCAAATATGTGAAGGAGCTCNGG	GCAAATATGTGAAatA--TtTGG	chr7	67311008	-	3	2
	RNA	CACCTCTCTCCATGGTAACCNGG	CgCCTCTCTCCAgaGT--CCAGG	chr5	83722583	-	3	2			RNA	GCAAATATGTGAAGGAGCTCNGG	GCAAAgATGTGAAGaA--aCTGG	chr7	69408559	+	3	2
	RNA	CACCTCTCTCCATGGTAACCNGG	CACCTCTCTCCAcGGg--CaTGG	chr5	111733374	-	3	2			RNA	GCAAATATGTGAAGGAGCTCNGG	GaAAATATGTGAAGGA--atGGG	chr7	96838401	-	3	2
	RNA	CACCTCTCTCCATGGTAACCNGG	CACCcCTCTCCAaGcT--CCAGG	chr5	113346136	-	3	2			RNA	GCAAATATGTGAAGGAGCTCNGG	cCtAATATcTGAAGGA--TCTGG	chr7	121895787	-	3	2
	RNA	CACCTCTCTCCATGGTAACCNGG	CAaCTCTtTCCATGGc--CCTGG	chr5	117219687	+	3	2			RNA	GCAAATATGTGAAGGAGCTCNGG	GCAtATtgGTGAAGGA--TCAGG	chr7	134381233	-	3	2
	RNA	CACCTCTCTCCATGGTAACCNGG	CACCTCcaTCCATGtT--CCTGG	chr5	117408411	+	3	2			RNA	GCAAATATGTGAAGGAGCTCNGG	GCAAcagTGTGAA--AGCTCTGG	chr7	20189604	+	3	2
	RNA	CACCTCTCTCCATGGTAACCNGG	CACCgCTCaCCATGGg--CCCGG	chr5	123036615	-	3	2			RNA	GCAAATATGTGAAGGAGCTCNGG	GgAAATATGTGtg--AGCTCAGG	chr7	43999190	+	3	2
	RNA	CACCTCTCTCCATGGTAACCNGG	CtCtTCcCTCCATGGT--CCTGG	chr5	125469839	+	3	2			RNA	GCAAATATGTGAAGGAGCTCNGG	GgAAATATGTGtg--AGCTCAGG	chr7	67277912	+	3	2
	RNA	CACCTCTCTCCATGGTAACCNGG	CcCCaCTCTCCAgGGT--CCAGG	chr5	150380549	-	3	2			RNA	GCAAATATGTGAAGGAGCTCNGG	GCAAATATGTGAA--AtaTtTGG	chr7	67311008	-	3	2
	RNA	CACCTCTCTCCATGGTAACCNGG	CACCcCTCTCCAgGGg--CCTGG	chr5	154572962	+	3	2			RNA	GCAAATATGTGAAGGAGCTCNGG	GgAAATATGTGtg--AGCTCAGG	chr7	72872298	-	3	2
	RNA	CACCTCTCTCCATGGTAACCNGG	CAtCTCTCTgCAgGGT--CCAGG	chr5	160296751	-	3	2			RNA	GCAAATATGTGAAGGAGCTCNGG	GgAAATATGTGtg--AGCTCAGG	chr7	75493289	+	3	2
	RNA	CACCTCTCTCCATGGTAACCNGG	CAgCTCTgTCCAgGGT--CCTGG	chr5	169641405	-	3	2			RNA	GCAAATATGTGAAGGAGCTCNGG	GgAAATATGTGtg--AGCTCAGG	chr7	76542301	-	3	2
	DNA	CACCTCTC--TCCATGGTAACCNGG	CACCTCaCCTTCCcTGGTAACtGGG	chr5	32238315	+	3	2			RNA	GCAAATATGTGAAGGAGCTCNGG	GCAtATATtTGAA--AGCaCAGG	chr7	77226022	+	3	2
	DNA	CACCTCTC--TCCATGGTAACCNGG	gACacCTCTCTCCATGGTAACCCGG	chr5	140335995	+	3	2			RNA	GCAAATATGTGAAGGAGCTCNGG	GgAAATATGTGtg--AGCTCAGG	chr7	77061270	-	3	2
	DNA	CACCTC--TCTCCATGGTAACCNGG	CACCTCTGTCTCCATGGaAAtgAGG	chr5	68170045	+	3	2			RNA	GCAAATATGTGAAGGAGCTCNGG	GgAAATATGTGtg--AGCTCAGG	chr7	102356760	-	3	2
	DNA	CACCTC--TCTCCATGGTAACCNGG	CACCTCAGTCTCCtTGGTAgCtGGG	chr5	78970842	-	3	2			RNA	GCAAATATGTGAAGGAGCTCNGG	GgAAATATGTGtg--AGCTCAGG	chr7	102552497	+	3	2
	DNA	CACCTC--TCTCCATGGTAACCNGG	CACCTCAGTCTCCcaaGTAACCAGG	chr5	118772833	+	3	2			RNA	GCAAATATGTGAAGGAGCTCNGG	GgAAATATGTGtg--AGCTCAGG	chr7	102651590	+	3	2
	DNA	CACCTC--TCTCCATGGTAACCNGG	CACCTCAGcCTCCtTGGTAACtAGG	chr5	126588924	-	3	2			RNA	GCAAATATGTGAAGGAGCTCNGG	GtAAATATtTGAA--AaCTCGGG	chr7	107870559	+	3	2
	DNA	CACCTC--TCTCCATGGTAACCNGG	gACacCTCTCTCCATGGTAACCCGG	chr5	140335995	+	3	2			RNA	GCAAATATGTGAAGGAGCTCNGG	cCcAcTATGTGAA--AGCTCTGG	chr7	109901112	+	3	2
	DNA	CACCTC--TCTCCATGGTAACCNGG	CACCTCAGTCTCCAgaGTAgCCGGG	chr5	156888182	-	3	2			RNA	GCAAATATGTGAAGGAGCTCNGG	GgAAATATGTGAA--AaCaCAGG	chr7	116179519	-	3	2
	DNA	CACCTC--TCTCCATGGTAACCNGG	CACCTCAGcCTCCcaGGTAACCAGG	chr5	177165709	+	3	2			RNA	GCAAATATGTGAAGGAGCTCNGG	GCAAATcTGTcAA--AGCaCAGG	chr7	159321575	-	3	2
	RNA	CACCTCTCTCCATGGTAACCNGG	CA--TCTCTCCATGtaAACtAGG	chr5	6200398	+	3	2			RNA	GCAAATATGTGAAGGAGCTCNGG	a--AATATtTGAAGGAGCTgAGG	chr7	16191723	-	3	2
	RNA	CACCTCTCTCCATGGTAACCNGG	aA--TCTCTCCAaGtTAACCAGG	chr5	9421270	+	3	2			RNA	GCAAATATGTGAAGGAGCTCNGG	G--AcTATaTGAAGGAGtTCAGG	chr7	34504555	+	3	2
	RNA	CACCTCTCTCCATGGTAACCNGG	CA--TgTtTCCATGGTAACaTGG	chr5	38715889	+	3	2			RNA	GCAAATATGTGAAGGAGCTCNGG	G--AATtgGcGAAGGAGCTCGGG	chr7	47247257	+	3	2
	RNA	CACCTCTCTCCATGGTAACCNGG	CA--TgTaTCCgTGGTAACCTGG	chr5	97756315	+	3	2			RNA	GCAAATATGTGAAGGAGCTCNGG	c--tATATGTGAAtGAGCTCAGG	chr7	66730519	-	3	2
	RNA	CACCTCTCTCCATGGTAACCNGG	Ct--TCcCTCCATGGTcACCAGG	chr5	126358121	-	3	2			RNA	GCAAATATGTGAAGGAGCTCNGG	G--AcTtTGTGAAGtAGCTCTGG	chr7	71216370	+	3	2
	RNA	CACCTCTCTCCATGGTAACCNGG	gA--TCTCTCCATGtTAcCCAGG	chr5	142255295	-	3	2			RNA	GCAAATATGTGAAGGAGCTCNGG	c--tATATGTGAAtGAGCTCAGG	chr7	73968775	-	3	2
	RNA	CACCTCTCTCCATGGTAACCNGG	Ct--gCTCTCCATGGTcACCAGG	chr5	172035587	+	3	2			RNA	GCAAATATGTGAAGGAGCTCNGG	G--AATcTGTGggGGAGCTCTGG	chr7	104556226	+	3	2
	RNA	CACCTCTCTCCATGGTAACCNGG	CA--TCTCTCCAgGGgAAgCCGG	chr5	173385743	-	3	2			RNA	GCAAATATGTGAAGGAGCTCNGG	G--AATATGTGtAaGAGCTaTGG	chr7	108548913	-	3	2
	RNA	CACCTCTCTCCATGGTAACCNGG	tgCCTCTCTCCATGGcA--CGGG	chr5	982548	-	3	2			RNA	GCAAATATGTGAAGGAGCTCNGG	G--AtTATGaGAAtGAGCTCAGG	chr7	120586002	-	3	2
	RNA	CACCTCTCTCCATGGTAACCNGG	CACtTCTCTCCAgGGgA--CAGG	chr5	116961271	-	3	2			RNA	GCAAATATGTGAAGGAGCTCNGG	G--AAgATGTGAtGaAGCTCAGG	chr7	133201638	-	3	2
	RNA	CACCTCTCTCCATGGTAACCNGG	CAagTCTCTCCgTGGTA--CAGG	chr5	180278160	+	3	2			RNA	GCAAATATGTGAAGGAGCTCNGG	G--AATATGaaAAGGAaCTCTGG	chr7	147462088	-	3	2
	RNA	CACCTCTCTCCATGGTAACCNGG	CtCtTCTCTC--TGtTAACCAGG	chr5	74967328	+	3	2			RNA	GCAAATATGTGAAGGAGCTCNGG	GCtAtTATGT--AGGcGCTCAGG	chr7	5274687	+	3	2
	RNA	CACCTCTCTCCATGGTAACCNGG	gACCTCaCTC--TGGgAACCAGG	chr5	150320344	-	3	2			RNA	GCAAATATGTGAAGGAGCTCNGG	GgAAATATGT--gtGAGCTCAGG	chr7	43999190	+	3	2
	RNA	CACCTCTCTCCATGGTAACCNGG	CACCTCTCTC--atGaAACCAGG	chr5	157236841	+	3	2			RNA	GCAAATATGTGAAGGAGCTCNGG	GCtAtTATGT--AGGtGCTCAGG	chr7	56957497	-	3	2
	RNA	CACCTCTCTCCATGGTAACCNGG	CACaTCcCTCCA--GgAACCAGG	chr5	11734625	+	3	2			RNA	GCAAATATGTGAAGGAGCTCNGG	GCtAtTATGT--AGGtGCTCAGG	chr7	63619435	+	3	2
	RNA	CACCTCTCTCCATGGTAACCNGG	CACCTCTCTCCt--GTgACaAGG	chr5	33717146	-	3	2			RNA	GCAAATATGTGAAGGAGCTCNGG	aCAgAgATGT--AGGAGCTCAGG	chr7	66742934	+	3	2
	RNA	CACCTCTCTCCATGGTAACCNGG	CACCTCTCTCCc--tTtACCAGG	chr5	42362688	+	3	2			RNA	GCAAATATGTGAAGGAGCTCNGG	GgAAATATGT--gtGAGCTCAGG	chr7	67277912	+	3	2
	RNA	CACCTCTCTCCATGGTAACCNGG	CcCCTCcCTCCA--GTAACtTGG	chr5	89747234	+	3	2			RNA	GCAAATATGTGAAGGAGCTCNGG	GgAAATATGT--gtGAGCTCAGG	chr7	72872298	-	3	2
	RNA	CACCTCTCTCCATGGTAACCNGG	CtCtTCTCTCCA--GaAACCTGG	chr5	106844313	+	3	2			RNA	GCAAATATGTGAAGGAGCTCNGG	GgAAATATGT--gtGAGCTCAGG	chr7	75493289	+	3	2
	RNA	CACCTCTCTCCATGGTAACCNGG	CAgCTCTCTCCA--tTAAaCTGG	chr5	113940439	+	3	2			RNA	GCAAATATGTGAAGGAGCTCNGG	GgAAATATGT--gtGAGCTCAGG	chr7	76542301	-	3	2
	RNA	CACCTCTCTCCATGGTAACCNGG	gACCTCTgcCCA--GTAACCAGG	chr5	148542971	+	3	2			RNA	GCAAATATGTGAAGGAGCTCNGG	GgAAATATGT--gtGAGCTCAGG	chr7	77061270	-	3	2
	RNA	CACCTCTCTCCATGGTAACCNGG	CACCTCTCTCat--GaAACCAGG	chr5	157236841	+	3	2			RNA	GCAAATATGTGAAGGAGCTCNGG	GgAAATATGT--gtGAGCTCAGG	chr7	102356760	-	3	2
	RNA	CACCTCTCTCCATGGTAACCNGG	CcCCTCTCTCCA--GacACCTGG	chr5	170783895	-	3	2			RNA	GCAAATATGTGAAGGAGCTCNGG	GgAAATATGT--gtGAGCTCAGG	chr7	102552497	+	3	2
	RNA	CACCTCTCTCCATGGTAACCNGG	CACCTCTgTCaA--GTAACaAGG	chr5	173344596	+	3	2			RNA	GCAAATATGTGAAGGAGCTCNGG	GgAAATATGT--gtGAGCTCAGG	chr7	102651590	+	3	2
	RNA	CACCTCTCTCCATGGTAACCNGG	CACCTCTCTCCAaG--AtCtGGG	chr5	6398903	-	3	2			RNA	GCAAATATGTGAAGGAGCTCNGG	GCAAATATtT--AGaAGCaCAGG	chr7	122125740	+	3	2
	RNA	CACCTCTCTCCATGGTAACCNGG	CACCTCTCTCCATG--tcCaTGG	chr5	11735481	+	3	2			RNA	GCAAATATGTGAAGGAGCTCNGG	GCAAAggTtT--AGGAGCTCTGG	chr7	130338105	+	3	2
	RNA	CACCTCTCTCCATGGTAACCNGG	CACaTCcCTCCAgG--AACCAGG	chr5	11734625	+	3	2			RNA	GCAAATATGTGAAGGAGCTCNGG	GCAAgaATGTGAAGGAa--CAGG	chr7	15899854	+	3	2
	RNA	CACCTCTCTCCATGGTAACCNGG	CACCTCTgcaCATG--AACCTGG	chr5	30945695	-	3	2			RNA	GCAAATATGTGAAGGAGCTCNGG	taAAATATGTGAAGaAG--CAGG	chr7	38642003	-	3	2
	RNA	CACCTCTCTCCATGGTAACCNGG	gACCTCcaTCCATG--AACCAGG	chr5	32668249	+	3	2			RNA	GCAAATATGTGAAGGAGCTCNGG	GCAAATAgGTGAAGcAG--tTGG	chr7	42500864	-	3	2
	RNA	CACCTCTCTCCATGGTAACCNGG	CACCTCTCTCCcTt--tACCAGG	chr5	42362688	+	3	2			RNA	GCAAATATGTGAAGGAGCTCNGG	GCtAAgATGTGAAGaAG--CAGG	chr7	45213605	-	3	2
	RNA	CACCTCTCTCCATGGTAACCNGG	CtCCTCTCTCCtTG--AAtCTGG	chr5	60228545	+	3	2			RNA	GCAAATATGTGAAGGAGCTCNGG	GCAAAaATGTGAAGcAa--CAGG	chr7	50912105	+	3	2
	RNA	CACCTCTCTCCATGGTAACCNGG	CACaatTCTCCATG--AACCAGG	chr5	75048402	-	3	2			RNA	GCAAATATGTGAAGGAGCTCNGG	GCAAAgATGTGAAGaAa--CTGG	chr7	69408559	+	3	2
	RNA	CACCTCTCTCCATGGTAACCNGG	CACCcCTCagCATG--AACCTGG	chr5	99352789	-	3	2			RNA	GCAAATATGTGAAGGAGCTCNGG	GCAAgTAgGTGgAGGAG--CTGG	chr7	92130200	-	3	2
	RNA	CACCTCTCTCCATGGTAACCNGG	CAgCTCTCTCCATt--AAaCTGG	chr5	113940439	+	3	2			RNA	GCAAATATGTGAAGGAGCTCNGG	GaAAATATGTGAAGGAa--tGGG	chr7	96838401	-	3	2
	RNA	CACCTCTCTCCATGGTAACCNGG	tcCCTCTtTCCATG--AACCTGG	chr5	125295037	-	3	2			RNA	GCAAATATGTGAAGGAGCTCNGG	GCtAATAaGTGAtGGAG--CTGG	chr7	128432570	-	3	2
	RNA	CACCTCTCTCCATGGTAACCNGG	tcCCTCTCTCCATG--AACaAGG	chr5	168307465	+	3	2			RNA	GCAAATATGTGAAGGAGCTCNGG	atAAATAaGTGAAGGAG--CTGG	chr7	139212866	+	3	2
	DNA	CACCTCTCTCCATGG--TAACCNGG	CACCTCTtTCCtgGGCTTAACCAGG	chr5	79167627	+	3	2			RNA	GCAAATATGTGAAGGAGCTCNGG	GaAAATATGTtAAGGAG--gAGG	chr7	141093754	+	3	2
	DNA	CACCTCTCT--CCATGGTAACCNGG	gACacCTCTCTCCATGGTAACCCGG	chr5	140335995	+	3	2			DNA	GCAAATATGTGAAGGAG--CTCNGG	GCAAATATGTcAgGGAcGCCTCTGG	chr7	150986432	+	3	2
	DNA	CACCTCTCTC--CATGGTAACCNGG	gACacCTCTCTCCATGGTAACCCGG	chr5	140335995	+	3	2			RNA	GCAAATATGTGAAGGAGCTCNGG	aCAA--ATGTGAAGGgGCTtGGG	chr7	36003710	+	3	2
	RNA	CACCTCTCTCCATGGTAACCNGG	CACCTCTCTCtAT--TtACaAGG	chr5	2828460	+	3	2			RNA	GCAAATATGTGAAGGAGCTCNGG	aCAAA--TGTGAAGGgGCTtGGG	chr7	36003710	+	3	2
	RNA	CACCTCTCTCCATGGTAACCNGG	CtCCTCTtgCCAT--TAACCAGG	chr5	6857928	-	3	2			RNA	GCAAATATGTGAAGGAGCTCNGG	aCAAAT--GTGAAGGgGCTtGGG	chr7	36003710	+	3	2
	RNA	CACCTCTCTCCATGGTAACCNGG	CAgCTtTCTCCAT--TAgCCAGG	chr5	107122085	+	3	2			RNA	GCAAATATGTGAAGGAGCTCNGG	GtAA--ATGTGAAtGAGaTCAGG	chr7	122299440	-	3	2
	RNA	CACCTCTCTCCATGGTAACCNGG	CgCCTCgCTCCAT--TcACCCGG	chr5	135536047	-	3	2			RNA	GCAAATATGTGAAGGAGCTCNGG	GtAAA--TGTGAAtGAGaTCAGG	chr7	122299440	-	3	2
	RNA	CACCTCTCTCCATGGTAACCNGG	CACCTCTtTaCAT--TAcCCAGG	chr5	158466697	+	3	2			RNA	GCAAATATGTGAAGGAGCTCNGG	GtAAAT--GTGAAtGAGaTCAGG	chr7	122299440	-	3	2
	RNA	CACCTCTCTCCATGGTAACCNGG	CcCCTCTCTCCtT--TAgCCTGG	chr5	178803756	-	3	2			RNA	GCAAATATGTGAAGGAGCTCNGG	GCAA--ATGTtAAGGAGgaCAGG	chr7	124406122	+	3	2
	DNA	CACCTCTCTCCATGGTAAC--CNGG	CACCaCTCTCtATGGcAACGACCGG	chr5	105837681	+	3	2			RNA	GCAAATATGTGAAGGAGCTCNGG	GCAAA--TGTtAAGGAGgaCAGG	chr7	124406122	+	3	2
	DNA	CACCT--CTCTCCATGGTAACCNGG	gACacCTCTCTCCATGGTAACCCGG	chr5	140335995	+	3	2			RNA	GCAAATATGTGAAGGAGCTCNGG	GCAAAT--GTtAAGGAGgaCAGG	chr7	124406122	+	3	2
	DNA	CACCT--CTCTCCATGGTAACCNGG	CACCTGCCcCTCCAaGGTtACCAGG	chr5	149183789	-	3	2			RNA	GCAAATATGTGAAGGAGCTCNGG	GCAA--AgGTttAGGAGCTCTGG	chr7	130338105	+	3	2
	RNA	CACCTCTCTCCATGGTAACCNGG	CAC--CcCaCCAaGGTAACCAGG	chr5	28202852	-	3	2			RNA	GCAAATATGTGAAGGAGCTCNGG	GCAAA--gGTttAGGAGCTCTGG	chr7	130338105	+	3	2
	RNA	CACCTCTCTCCATGGTAACCNGG	CACC--cCaCCAaGGTAACCAGG	chr5	28202852	-	3	2			RNA	GCAAATATGTGAAGGAGCTCNGG	GCAAAg--GTttAGGAGCTCTGG	chr7	130338105	+	3	2
	RNA	CACCTCTCTCCATGGTAACCNGG	CACCc--CaCCAaGGTAACCAGG	chr5	28202852	-	3	2			RNA	GCAAATATGTGAAGGAGCTCNGG	GCAA--ATcTGAAaGAGCTtGGG	chr7	148611741	+	3	2
	RNA	CACCTCTCTCCATGGTAACCNGG	CACCcC--aCCAaGGTAACCAGG	chr5	28202852	-	3	2			RNA	GCAAATATGTGAAGGAGCTCNGG	GCAAA--TcTGAAaGAGCTtGGG	chr7	148611741	+	3	2
	RNA	CACCTCTCTCCATGGTAACCNGG	CACCcCa--CCAaGGTAACCAGG	chr5	28202852	-	3	2			RNA	GCAAATATGTGAAGGAGCTCNGG	GCAAAT--cTGAAaGAGCTtGGG	chr7	148611741	+	3	2
	RNA	CACCTCTCTCCATGGTAACCNGG	CACCcCaC--CAaGGTAACCAGG	chr5	28202852	-	3	2			RNA	GCAAATATGTGAAGGAGCTCNGG	GCAA--ATGTGgAGGtGCTgGGG	chr7	158729414	+	3	2
	RNA	CACCTCTCTCCATGGTAACCNGG	Ctt--CTCTCCATGGaAACCTGG	chr5	36576947	-	3	2			RNA	GCAAATATGTGAAGGAGCTCNGG	GCAAA--TGTGgAGGtGCTgGGG	chr7	158729414	+	3	2
	RNA	CACCTCTCTCCATGGTAACCNGG	CttC--TCTCCATGGaAACCTGG	chr5	36576947	-	3	2			RNA	GCAAATATGTGAAGGAGCTCNGG	GCAAAT--GTGgAGGtGCTgGGG	chr7	158729414	+	3	2
	RNA	CACCTCTCTCCATGGTAACCNGG	CttCT--CTCCATGGaAACCTGG	chr5	36576947	-	3	2			RNA	GCAAATATGTGAAGGAGCTCNGG	GCAA--gTGTGgAGGtGCTCGGG	chr7	158729740	+	3	2
	RNA	CACCTCTCTCCATGGTAACCNGG	CttCTC--TCCATGGaAACCTGG	chr5	36576947	-	3	2			RNA	GCAAATATGTGAAGGAGCTCNGG	GCAAg--TGTGgAGGtGCTCGGG	chr7	158729740	+	3	2
	RNA	CACCTCTCTCCATGGTAACCNGG	CttCTCT--CCATGGaAACCTGG	chr5	36576947	-	3	2			RNA	GCAAATATGTGAAGGAGCTCNGG	GCAAgT--GTGgAGGtGCTCGGG	chr7	158729740	+	3	2
	RNA	CACCTCTCTCCATGGTAACCNGG	CttCTCTC--CATGGaAACCTGG	chr5	36576947	-	3	2			RNA	GCAAATATGTGAAGGAGCTCNGG	GCAA--ATGTGgAGGtGCTgGGG	chr7	158729247	+	3	2
	RNA	CACCTCTCTCCATGGTAACCNGG	CAC--CaCTgCATGGTAgCCTGG	chr5	78324041	-	3	2			RNA	GCAAATATGTGAAGGAGCTCNGG	GCAAA--TGTGgAGGtGCTgGGG	chr7	158729247	+	3	2
	RNA	CACCTCTCTCCATGGTAACCNGG	CACC--aCTgCATGGTAgCCTGG	chr5	78324041	-	3	2			RNA	GCAAATATGTGAAGGAGCTCNGG	GCAAAT--GTGgAGGtGCTgGGG	chr7	158729247	+	3	2
	RNA	CACCTCTCTCCATGGTAACCNGG	CACCa--CTgCATGGTAgCCTGG	chr5	78324041	-	3	2			RNA	GCAAATATGTGAAGGAGCTCNGG	aCAtATATGTGA--GAGCTgCGG	chr7	1808490	+	3	2
	RNA	CACCTCTCTCCATGGTAACCNGG	CACCaC--TgCATGGTAgCCTGG	chr5	78324041	-	3	2			RNA	GCAAATATGTGAAGGAGCTCNGG	GCAAAgAgGaGA--GAGCTCTGG	chr7	5012091	-	3	2
	RNA	CACCTCTCTCCATGGTAACCNGG	CACCaCT--gCATGGTAgCCTGG	chr5	78324041	-	3	2			RNA	GCAAATATGTGAAGGAGCTCNGG	cCAtcTATGTGA--GAGCTCTGG	chr7	47180906	-	3	2
	RNA	CACCTCTCTCCATGGTAACCNGG	CACCaCTg--CATGGTAgCCTGG	chr5	78324041	-	3	2			RNA	GCAAATATGTGAAGGAGCTCNGG	GCAAATATGTGt--GAtCaCAGG	chr7	47891973	+	3	2
	RNA	CACCTCTCTCCATGGTAACCNGG	CAC--CTgTCCtTGGTcACCTGG	chr5	103769658	-	3	2			RNA	GCAAATATGTGAAGGAGCTCNGG	GCAtATATGTtA--GAtCTCAGG	chr7	50145684	-	3	2
	RNA	CACCTCTCTCCATGGTAACCNGG	CACC--TgTCCtTGGTcACCTGG	chr5	103769658	-	3	2			RNA	GCAAATATGTGAAGGAGCTCNGG	GCgAgTATGaGA--GAGCTCAGG	chr7	74873697	-	3	2
	RNA	CACCTCTCTCCATGGTAACCNGG	CACCT--gTCCtTGGTcACCTGG	chr5	103769658	-	3	2			RNA	GCAAATATGTGAAGGAGCTCNGG	GgAAATATGTGA--GAtgTCAGG	chr7	93823444	-	3	2
	RNA	CACCTCTCTCCATGGTAACCNGG	CACCTg--TCCtTGGTcACCTGG	chr5	103769658	-	3	2			RNA	GCAAATATGTGAAGGAGCTCNGG	GaAAATATGTtA--GAGCTaTGG	chr7	135235192	+	3	2
	RNA	CACCTCTCTCCATGGTAACCNGG	CACCTgT--CCtTGGTcACCTGG	chr5	103769658	-	3	2			RNA	GCAAATATGTGAAGGAGCTCNGG	GCAAAgAaGTGA--GAaCTCAGG	chr7	144086320	-	3	2
	RNA	CACCTCTCTCCATGGTAACCNGG	CACCTgTC--CtTGGTcACCTGG	chr5	103769658	-	3	2			DNA	G--CAAATATGTGAAGGAGCTCNGG	aGCCAAATATtTGAAGGAGCTgAGG	chr7	16191723	-	3	2
	RNA	CACCTCTCTCCATGGTAACCNGG	CAC--CaCaCCATGGTAAaCTGG	chr5	116489356	+	3	2			DNA	GCAAATATGTGAAGGA--GCTCNGG	GCAAATATGTcAgGGACGcCTCTGG	chr7	150986432	+	3	2
	RNA	CACCTCTCTCCATGGTAACCNGG	CACC--aCaCCATGGTAAaCTGG	chr5	116489356	+	3	2			RNA	GCAAATATGTGAAGGAGCTCNGG	GgAAAgATGTGAAG--GCTtGGG	chr7	8844389	+	3	2
	RNA	CACCTCTCTCCATGGTAACCNGG	CACCa--CaCCATGGTAAaCTGG	chr5	116489356	+	3	2			RNA	GCAAATATGTGAAGGAGCTCNGG	GgAAAgATGTGAAGG--CTtGGG	chr7	8844389	+	3	2
	RNA	CACCTCTCTCCATGGTAACCNGG	CACCaC--aCCATGGTAAaCTGG	chr5	116489356	+	3	2			RNA	GCAAATATGTGAAGGAGCTCNGG	GCAAcTAccTGAAG--GCTCTGG	chr7	32133288	+	3	2
	RNA	CACCTCTCTCCATGGTAACCNGG	CACCaCa--CCATGGTAAaCTGG	chr5	116489356	+	3	2			RNA	GCAAATATGTGAAGGAGCTCNGG	GCAAcTAccTGAAGG--CTCTGG	chr7	32133288	+	3	2
	RNA	CACCTCTCTCCATGGTAACCNGG	CACCaCaC--CATGGTAAaCTGG	chr5	116489356	+	3	2			RNA	GCAAATATGTGAAGGAGCTCNGG	GCAAAgATGTGAAG--cCTgAGG	chr7	63901777	-	3	2
	RNA	CACCTCTCTCCATGGTAACCNGG	CAC--CTCTCCATaGTcACtTGG	chr5	158573724	+	3	2			RNA	GCAAATATGTGAAGGAGCTCNGG	GCAAAgATGTGAAGc--CTgAGG	chr7	63901777	-	3	2
	RNA	CACCTCTCTCCATGGTAACCNGG	CACC--TCTCCATaGTcACtTGG	chr5	158573724	+	3	2			RNA	GCAAATATGTGAAGGAGCTCNGG	GCAttTATGTGAAG--GCaCTGG	chr7	95961541	+	3	2
	RNA	CACCTCTCTCCATGGTAACCNGG	CACCT--CTCCATaGTcACtTGG	chr5	158573724	+	3	2			RNA	GCAAATATGTGAAGGAGCTCNGG	GCAttTATGTGAAGG--CaCTGG	chr7	95961541	+	3	2
	RNA	CACCTCTCTCCATGGTAACCNGG	CACCTC--TCCATaGTcACtTGG	chr5	158573724	+	3	2			RNA	GCAAATATGTGAAGGAGCTCNGG	GCAAAcATGTGAAG--aCTgGGG	chr7	154759237	-	3	2
	RNA	CACCTCTCTCCATGGTAACCNGG	CACCTCT--CCATaGTcACtTGG	chr5	158573724	+	3	2			RNA	GCAAATATGTGAAGGAGCTCNGG	GCAAAcATGTGAAGa--CTgGGG	chr7	154759237	-	3	2
	RNA	CACCTCTCTCCATGGTAACCNGG	CACCTCTC--CATaGTcACtTGG	chr5	158573724	+	3	2			DNA	GCAAATATGT--GAAGGAGCTCNGG	GaAAATATGTCTGcAGGAGCTtAGG	chr7	77184275	+	3	2
	RNA	CACCTCTCTCCATGGTAACCNGG	Ctg--CTCTCCATGGTcACCAGG	chr5	172035587	+	3	2			DNA	GCAAA--TATGTGAAGGAGCTCNGG	GgAAAGTTATGTcAAGGAGtTCAGG	chr7	43254504	+	3	2
	RNA	CACCTCTCTCCATGGTAACCNGG	CtgC--TCTCCATGGTcACCAGG	chr5	172035587	+	3	2			RNA	GCAAATATGTGAAGGAGCTCNGG	aCAAATATtaG--GGAGCTCTGG	chr7	10387719	+	3	2
	RNA	CACCTCTCTCCATGGTAACCNGG	CtgCT--CTCCATGGTcACCAGG	chr5	172035587	+	3	2			RNA	GCAAATATGTGAAGGAGCTCNGG	GCAAATATGTG--tGAtCaCAGG	chr7	47891973	+	3	2
	RNA	CACCTCTCTCCATGGTAACCNGG	CtgCTC--TCCATGGTcACCAGG	chr5	172035587	+	3	2			RNA	GCAAATATGTGAAGGAGCTCNGG	aCAcATATGTG--GGAGCTaAGG	chr7	109616604	-	3	2
	RNA	CACCTCTCTCCATGGTAACCNGG	CtgCTCT--CCATGGTcACCAGG	chr5	172035587	+	3	2			RNA	GCAAATATGTGAAGGAGCTCNGG	GaAAATgTGTG--GGAaCTCTGG	chr7	123091857	+	3	2
	RNA	CACCTCTCTCCATGGTAACCNGG	CtgCTCTC--CATGGTcACCAGG	chr5	172035587	+	3	2			DNA	GCAAATATG--TGAAGGAGCTCNGG	GCtgATATGACaGAAGGAGCTCAGG	chr4	84742618	-	3	2
	RNA	CACCTCTCTCCATGGTAACCNGG	CcC--CTCTCCATGGgAACtGGG	chr5	175900831	-	3	2			RNA	GCAAATATGTGAAGGAGCTCNGG	GCAcAgA--TGAAGGAaCTCAGG	chr4	10584641	+	3	2
	RNA	CACCTCTCTCCATGGTAACCNGG	CcCC--TCTCCATGGgAACtGGG	chr5	175900831	-	3	2			RNA	GCAAATATGTGAAGGAGCTCNGG	GCAcAgAT--GAAGGAaCTCAGG	chr4	10584641	+	3	2
	RNA	CACCTCTCTCCATGGTAACCNGG	CcCCT--CTCCATGGgAACtGGG	chr5	175900831	-	3	2			RNA	GCAAATATGTGAAGGAGCTCNGG	GCAcAgATG--AAGGAaCTCAGG	chr4	10584641	+	3	2
	RNA	CACCTCTCTCCATGGTAACCNGG	CcCCTC--TCCATGGgAACtGGG	chr5	175900831	-	3	2			RNA	GCAAATATGTGAAGGAGCTCNGG	aaAAATA--TGAAGGAGgTCAGG	chr4	35294581	-	3	2
[truncated: 718 more rows]
