# Supplementary material for: Universal toxin-based selection for precise genome engineering in human cells
Source: Nat Commun. 2021 Jan 21;12:497. doi: 10.1038/s41467-020-20810-z (PMC7820243; doi:10.1038/s41467-020-20810-z)
Supplement: Supplementary file 8 — Source data file [file 41467_2020_20810_MOESM8_ESM.xlsx]

## Sheet: Figure 2b
		Untreated			DT
DPM2	C4	8.6	26.2	26.1	94.7	92.8	94.6
	C6	8.4	25.1	25.1	90.6	89.6	91.3
	C7	7.2	21.9	21.1	82.3	80.6	82.3
	C8	3.6	11.9	11	34.3	35.3	37.7
EGFR	C3	0.4	5.2	3	19.8	13.3	20.8
	C5	1	11.3	7.2	44	44.8	47.7
	C7	0.1	1.2	0.7	3.2	3.1	3.4
EMX1	C5	3.4	24.6	23.5	66.6	77.6	78
	C6	3.3	24.3	23.6	60.9	78.3	78.2
PCSK9	C7	6.4	12.5	16.6	54.1	69.2	66.4
	C8	4.8	9.9	13.3	38.5	57.2	54
DNMT3B	C5	3.9	13.7	12.9	57.8	57.6	59.8
	C8	0.2	0.5	0.3	2.4	2.1	2.1

## Sheet: Figure 2c
		Untreated			DT
IL2RA	A6	4.4	4.4	4.9	57	24.6	35.4
EMX1	A8	0.1	0.1	0.1	1.2	0	0.5
AAVS1.1	A4	0.6	0.5	0.5	4.6	5.5	6.1
	A6	1.1	1.1	1.2	15.8	11.8	15.4
	A7	0.5	0.3	0.4	5	4.5	6.1
	A8	0.1	0.1	0.1	0.7	1.8	0.8
AAVS1.2	A4	0.3	0.2	0.2	2.6	2.6	3.2
	A5	0.6	0.6	0.6	5.3	7.2	7.1
	A7	0.5	0.5	0.5	5.1	5.8	5
IL2RA	A5	10.9	12	11.7	77.8	74.7	79.6
	A8	1.9	2	1.9	13.5	13.3	12.4

## Sheet: Figure 2d
	Untreated			DT
DPM2	41.974	48.814	43.809	93.673	96.207	94.556
EMX1	43.72	47.285	38.744	97.251	98.122	97.899
PCSK9	30.352	30.897	30.165	97.52	97.73	97.573
DNMT3B	24.927	38.523	34.702	96.201	94.272	98.207

## Sheet: Figure 3b
	Untreated			DT
pNHEJ	0.08	0.15	0.59	79.2	81.6	7.31
dsHR2	9.49	7.76	6.37	96.4	93.3	91.8
dsHMEJ	5.43	6.03	8.62	93.8	89.2	90.2
ssHR	1.11	0.96	1.39	35.2	72.8	56.4
dsHR	6.86	5.09	8.11	99.1	64.5	77.9
pHR	6.27	7.71	5.59		99.5	97.8
pHMEJ	33.3	37.8	33.3	99.8	99.6	99.2

## Sheet: Figure 3e
	Neg Control			Untreated			Puromycin			DT
Mean Fluorescence Intensity (MFI)	78.1	87.4	78.9	2209	1661	1750	4439	4056	6432		12604	16678
Percentage of mCherry	0.65	0.71	0.84	42.2	45	31.8	97.2	97.3	98.5		98.7	98.6

## Sheet: Figure 4b
	Untreated			DT
DPM2	4.37	4.656	7.338	38.048	28.614	64.169
EMX1	23.422	22.247	20.455	87.903	90.827	85.927
PCSK9	4.377	4.381	5.842	53.084	32.843	43.149
DNMT3B	5.089	5.149	3.851	75.368	61.511	64.489

## Sheet: Figure 4d
	Untreated			DT
pHR: N/A (1:0)	1.56	2.26	3.45
pHR: pHR (2:1)	1.18	0.85	2.4	10.9	13.9	3.55
pHMEJ: N/A (1:0)	9.65	11.9	11.5
pHMEJ:pHMEJ (1:1)	4.71	6.41	5.27	26.8	23.8	19
pHMEJ:pHMEJ (3:1)	7.78	8.68	6.92	47.7	41.1	36
pHMEJ:pHMEJ (4:1)	8.49	10.1	8.42	54	40.5	48.3

## Sheet: Figure 5b
		Untreated			DT
CTLA4	C4	0.5	0.3	0.4	18.4	12.9	12.2
	C5	1.2	0.7	0.8	52	53.2	56.3
	C8	0	0	0	0.8	0.6	0.9
EMX1	C5	4.9	4.4	5.3	92.1	95.3	86.6
	C6	3.1	2.6	3.1	78.8	72.7	78.5

## Sheet: Figure 5c
		Untreated			DT
CTLA4	A6	0.6	1	0.8	17.2	24.3	16.8
EMX1	A8	0.1	0.1	0.1	4	1.2	1.9

## Sheet: Figure 5d
	Untreated			DT
	25.6	23.4	24.8	95.2	99.5	98.9

[truncated: 9 more sheets: Figure 5g, Figure 6b, Figure 7b, Figure 7c, Figure 3d, Figure 3f, Figure 5e, Suplementary Figure 4a, Supplementary Figure 4b]
